# Supplementary material for: Gene Enrichment Analysis of Astrocyte Subtypes in Psychiatric Disorders and Psychotropic Medication Datasets
Source: Cells. 2022 Oct 21;11(20):3315. doi: 10.3390/cells11203315 (PMC9600295; doi:10.3390/cells11203315)
Supplement: Supplementary file 1 [file cells-11-03315-s001.zip › Supplementary Tables.xlsx]

## Sheet: Table of Content
Tab name	Content
Supplementary Table S1	Gene lists used for enrichment analysis
Supplementary Table S2	Pathway enrichment in astrocyte and psychiatric disorder datasets
Supplementary Table S3	Drug (DSigDB) gene sets
Supplementary Table S4	"Look-up" study of Mse_Common gene-set and psychotropic model datasets (Kaleidoscope)
Supplementary Table S5	GFAP, VIM, SOX9, EAAT2 in rodent psychotropic drug administration “look-up” study
KEY
Gene Lists	Species	Source	Notes
AST1, AST2, AST3, AST4, AST5, Common	Mouse	Batiuk et al. Identification of region-specific astrocyte subtypes at single cell resolution. Nat Commun. 2020;11(1):1220
AST_MCAO; AST_LPS	Mouse	Zamanian et al. Genomic analysis of reactive astrogliosis. The Journal of neuroscience. 2012;32(18):6391-410.	MCAO middle cerebral arterial occlusion model; LPS lipopolysaccharide model
AST_Bin1, AST_Bin2, AST_Bin3, AST_Bin4, AST_Bin5, AST_Bin6	Human	Zhang et al. Purification and Characterization of Progenitor and Mature Human Astrocytes Reveals Transcriptional and Functional Differences with Mouse. Neuron. 2016;89(1):37-53.
AST_hiPSC_SubtypeVSClassical, AST_hiPSC_SCZvsHC, AST_hiPSC_SCZRvsSCZNR	Human	Akkouh et al. Derivation and Molecular Characterization of a Morphological Subpopulation of Human iPSC Astrocytes Reveal a Potential Role in Schizophrenia and Clozapine Response. Schizophrenia bulletin. 2022;48(1):190-98.	R clozapine responder; NR clozapine nonresponder
Schizophrenia, Chronic schizophrenia, Paranoid Schizophrenia, Mental Depression, Unipolar Depression, Depression, Bipolar, Endogenous depression, Depression, Neurotic, Bipolar I disorder, Involutional Depression	Human/rodent	DisGeNet: Pinero J, Ramirez-Anguita JM, Sauch-Pitarch J, Ronzano F, Centeno E, Sanz F, et al. The DisGeNET knowledge platform for disease genomics: 2019 update. Nucleic Acids Res. 2020;48(D1):D845-D55.

## Sheet: Supplementary Table S1
AST1	AST2	AST3	AST4	AST5	Common	AST_MCAO	AST_LPS	AST_Bin1	AST_Bin2	AST_Bin3	AST_Bin4	AST_Bin5	AST_Bin6	AST_hiPSC_SubtypeVSClassical	AST_hiPSC_SCZvsHC	AST_hiPSC_SCZRvsSCZNR	Schizophrenia	Chronic schizophrenia	Paranoid Schizophrenia	Mental Depression	Unipolar Depression	Depression, Bipolar	Endogenous depression	Depression, Neurotic	Involutional Depression	Bipolar I disorder
MT-ND2	RAB31	FAM20C	HMGB1	HMGB1	MT-ATP8	KLF5	MC2R	DHX57	ACTR10	ICMT	FHL1	PRRC1	DIRC2	DCX	OGN	SERPINA5	A1BG	ASAH1	ALDH3B1	A2M	ACP1	AANAT	ADORA2A	ADORA2A	CACNA1C	BCL2
TMEM47	TTC3	SPON1	TMSB4Y	NDUFV2	MT-ND1	MRPS6	TSPO	NSD1	GPHN	SLC17A5	TMEM170A	THAP11	SOX21	NSG2	PRCP	LNX1	ABCA1	CHGB	CALR	AANAT	ADCY5	ADCY2	ALB	ALB	CAT	DAO
GPC5	ELMO2	ACSS1	TSC22D1	MAPRE2	MT-ND4	SLC5A3	KCTD1	SCAF11	UBR1	STX6	ARGLU1	AKR7A2	SCRG1	SYT4	MR1	TMCC3	ACHE	CHRM1	CCKAR	ADCY5	ADCY7	ADD3	APP	BDNF	CRHR1	PON1
SLC14A1	EIF2S3	LUZP2	APP	DONSON	MT-CYB	KLF6	VIM	SUPT16H	WHSC1	PPP3CC	PIGP	PAN2	CYP2J2	SEZ6L	DDX60L	ADAMTS9	ACP1	CYP3A4	DPYSL2	ADCY7	ADORA2A	GRK3	BDNF	CNR2	EDN1	NR2E1
MGST1	ACSS2	DHRS3	MAPRE2	IFT27	MT-CO3	RUNX1	TGM2	STK4	SARS	NOMO1	GEMIN6	GMPR2	AQP1	FNDC1	ASXL3	CA3	ACTB	ACE	HLA-A	ADCY8	ADRA1A	ANK3	CNR2	CRH	FKBP5	XBP1
PLEKHB1	ZNRF3	FOS	CCT8	UQCC1	MT-ND6	CHL1	CD109	MPDZ	IQCB1	ACVR1	FUCA1	FAM192A	KEAP1	STMN4	NELL1	LANCL3	ADARB1	HSPA9	HLA-DRB4	ADCYAP1	ALB	BDNF	CREBBP	CSF3	IFI6	NRXN3
ARL6IP1	TM9SF2	TXNDC5	TCF4	SOD1	MT-CO2	SLC7A1	ENDOU	MTPAP	SNX9	CHUK	DOCK7	MRO	CXorf40B	NRXN1	ANK3	EFNA5	ADCY7	IL2RG	HSPA1A	ADRA2A	ANPEP	CACNA1C	CRH	DRD5	GAD1	KAT6B
AQP4	SLC35E4	HES5	TMEM47	ATP5PO	MT-ND5	THBD	PROCR	ATF2	IFT88	ANGPTL1	BNIP3	PHLPP1	NDRG1	ELAVL4	ME1	THUMPD3	ADCYAP1	LEP	IFNG	ADRB1	APAF1	CACNA1D	CSF3	ACSL4	GAD2	TRPC7
SPCS3	PREX1	CYP4F2	POLR2E	CNDP2	MT-ATP6	TNFSF11	TIMP1	PPP1R21	HMGCR	MCFD2	ZFP36L1	UBAP1	GTF3C6	SERPINA5	PCDH11X	DIRAS2	ADCYAP1R1	SP1	IL2	AGT	APRT	CD47	DRD5	FGF2	GALR1	SLC22A16
CMTM5	SLC39A12	DPY19L3	CIRBP	CRK	MT-CO1	RNF125	S1PR3	PDE4D	PRKRA	GOLGA1	RFT1	CYB5R1	CNNM3	SLITRK3	CSRNP3	LEPR	ADK	PDLIM5	NTRK2	AKT1	ARRB1	AKR1C4	ACSL4	FGFR1	NR4A1	GADL1
GLDC	XBP1	PYGM	SLC14A1	MAP1LC3A	SPRY2	LIF	RHOJ	ITFG1	MGC27345	FMNL2	TMEM209	CD276	SEMA4B	POU4F1	CATSPERG	COLGALT2	ADM	IGF2BP2	TNFRSF1B	ALK	ARSA	COMT	FGF2	FTH1	HTR2A	MIR206
PACRG	CDH10	DUSP1	EIF1AX	SMDT1	CBSL	ESD	CELA1	EXOC1	PTK2	PPCS	HAUS1	IRF2BP2	PITPNC1	MYT1L	FAM155A	C15orf48	ADORA1	MLC1	YWHAZ	APP	ATP7B	NCAN	FGFR1	FTL	IL2
TMBIM6	SLC25A18	TMEM176A	POLDIP3	SMOX	CBS	LGALS1	IL13RA1	CUL3	CENPQ	PGAM4	TTLL3	ZDHHC5	AHCY	SBK1	PMEL	MT-ND6	ADORA2A		TPH2	APRT	AVP	DRD1	FTH1	GLO1	MPO
PREX2	TRIL	SLC9A3R1	LAMP1	TP53INP2	CST3	TGIF1	ASPG	FIP1L1	TPM3	UBTD2	SOX6	RRN3	CDH20	BMP5	EPHA7	RGS5	ADRA1A			AQP4	CCND1	DRD5	FTL	GNB1	RELN
FBXO2	GJB6	ETV5	ST13	PDHA1	TTYH3	SPATA13	CPNE8	SEC62	MUDENG	KIAA0930	FAM108C1	RGL1	CSPG5	PAK3	KIAA1755	MSX2	ADRA2A			AR	BCL9	GAD1	GLO1	NR3C1	SLC6A4
RCN2	MBOAT2	CNP	RPL3	MRO	ARGLU1	ADGRG2	GALNT15	KIAA1715	ATG14	HNRNPAB	PRTFDC1	EHHADH	PNPO	CXCR4	TF	AGBL4	ADSS2			ARNTL	BCR	GAD2	GNAS	GSK3A	SOD2
SELENOP	DHRS7	CA2	DSTN	DSTN	NDUFA4	EDA2R	TSPAN4	EAF1	TMCO3	DDX60	TMBIM4	LIMK2	ALDH7A1	FAM107A	HS6ST3	VCAM1	AGA			ARRB2	BDKRB2	GRIK2	GNB1	GSK3B	TAC1
SLC4A4	DAAM2	PGM2	RRP1	ID2	ITM2B	VIM	USP41	FAM208A	BICD2	ALG6	COPA	FAM102A	TSR2	RGS8	PCLO	ZNF662	AGER			ASMT	BDNF	GRIK4	NR3C1	HTR7	XDH
HSD11B1	SMPD1	LRTM2	HMGN1	PGAM1	PIK3IP1	ADAMTS5	USP18	RAB3GAP1	SPTLC2	ZBTB33	CNIH4	CLPTM1	NRSN2	TMEM35A	GRAMD2B	UNC13A	JAG1			ATF3	BMP7	GRIN2A	GSK3A	IFNA2	GALR3
AGT	FBXO44	ADGRG1	RPS2	MPV17L	SIRPG	BTG3	HPGD	MTMR9	NFYA	APIP	BUB3	BLVRA	C7orf59	SLC4A8	AQP4	DOK6	AKT1			ATF4	CACNA1C	NR3C1	GSK3B	IL6	GALR2
ID3	OGT	VCAM1	SNX6	FERMT2	SLC6A1	SBNO2	LCN2	BNIP3L	ARPP19	CHRAC1	SLC35F5	HSPA2	RPS17L	KIF21B	CHST9	RTP4	ALDH1A1			ATP1A3	CAMK2A	GSK3A	HTR7	KCNK2	ISG15
NRXN1	TMC7	LGALSL	SUMO3	ALDH1A1	TST	COL6A2	IRGM	ADAM9	TAPT1	CLN5	COTL1	C12orf39	FGFRL1	GRIA2	METTL7B	SLC2A5	ALDH3A1			ATP2A2	CAT	GSK3B	IFNA2	MIF	IFI44L
NAT8	EIF2S3B	IGFBP2	ATXN10	API5	PHYHIPL	IL13RA1	LY6E	UNC5C	STK17A	TXNDC11	FAM96A	GTF2A2	APH1B	SCG3	DENND2D	DLX1	ALDH3B1			BAG1	CCKAR	HTR1A	IL6	MTHFR	GAL
NAT8B	HMGN3	GABRG1	SPART	GPX4	PYGB	LONRF1	PARP14	SENP5	FAM177A1	POFUT2	LSM12	C20orf4	SNX21	CNTN2	CLDN6	RIMS4	ALK			BDNF	CD34	HTR2A	KCNK2	NOS1	TPH2
TPRKB	DUSP6	PPP1R3G	MAP1LC3A	FTH1	CDH2	ANXA1	FBLN5	HIPK3	SCAF8	ZNF532	RAP2C	IFI27L2	MYL12A	SLIT1	S100A6	ZNF33B	ALOX12			BRCA1	CDH7	INS	MIF	NPY	FREM3
TMEM50A	PPP1R3G	CROT	VIM	PLEKHO2	LFNG	PDE3B	SULF1	PAFAH1B1	POLR3F	BOD1	TNFAIP1	OS9	ADRB1	MOXD1	CD274	PTH2R	ANK3			CACNA1C	CDKN2A	ITIH1	MTHFR	NPY1R
FXYD1	RNPC3	TRIM9	UBA1	RPS24	ARHGAP5	TIMP1	ICAM1	RALA	PSMD14	YIPF1	MFAP3	PSMC4	ATP5J	ELAVL3	KCNJ8	PCDHGA7	APBA2			CALM2	CNP	MAOA	NOS1	POMC
CD9	ATP13A4	KCNJ16	OAZ1	METTL9	ATP5MGL	BDNF	BCL3	ATP2A2	BECN1	KLHL24	CMBL	PLSCR4	ASRGL1	PAK5	PHACTR1	THEMIS	APC			CAMK2A	CNR1	MTHFR	NPY	PON1
GFAP	ALPL	CHST10	GNL3L	DNAJA1	ATP5F1C	CD109	SULF2	LRCH3	RAI14	SGCD	NSFL1C	AASS	LAMP1	THSD7A	ENDOD1	CC2D2B	APOA4			SERPINA6	CNR2	NCAM1	NPY1R	RELN
WSCD1	SLC7A10	IRAK2	ITIH3	TPMT	CLDN10	CELA1	C3	GK5	TCF12	DMD	ANKRD40	SLC7A6OS	SLC35A2	EPHA7	EPHA6	DUSP4	APOD			CDH13	COMT	NDUFV2	PDCD2	PTGS2
SCRG1	F3	JUN	RTN1	NPEPL1	SON	CCL2	FKBP5	PPP1R12B	PHACTR3	TMEM161B	NMNAT1	FBXO17	ABLIM1	ELAVL2	BCL11B	PENK	APOE			CDKN2A	CREB1	NTRK1	POMC	S100A10
SCG3	LRTM2	PRELP	MYL12B	SMIM29	S100B	PALD1	SERPINA3	BTRC	TATDN3	TGDS	C15orf40	C20orf43	NDUFB10	GNAO1	CHI3L2	ZBED9	APOH			CHAT	CRH	NTRK2	PON1	SELP
BSG	CHRDL1	STAT3	TCEAL8	CHCHD10	DCLK1	FST	SYNPO	SMG1	KIAA1432	TCP11L2	YPEL5	PRR18	IL17RB	CNTNAP2	SAT1	TRIM14	FAS			CHRM2	CRHBP	PC	RELN	SLC6A4
B2M	EVA1A	IL33	MICU1	UBB	EDNRB	ASPG	GPX3	AGPS	ZNF252	KIAA0391	TK2	MDK	SURF4	RAB3C	LAMA4	CIT	AQP4			CHRNA2	CRHR1	PDE4B	PTGS2	SNAP25
NAAA	WLS		PC	VDAC2	ATP5F1A	NFIL3	SLC1A5	PSMD12	FBXL20	FAM59A	LIPA	HSCB	ST3GAL1	RSPO2	SOX11	SLC15A3	ARHGAP1			CHRNA4	CRP	SERPINA1	S100A10	SOD1
CD38	POR		USP22	PLEKHB1	SERINC3	TFPI2	MAP3K6	CYB5D1	TMEM85	GPN3	TM2D1	PHF1	TRIM8	TMSB15A	NDST4	ENTPD1	ARVCF			CHRNB3	CSF2RB	POMC	SELP	TG
	ETNPPL		PARK7	MED21	OMG	FMN1	TGM1	ZMYM6	DIP2B	HNRNPH2	ASAH1	DARS	VPS52	WNT8B	SYPL2	ABCG1	ASAH1			CMKLR1	CSF3	POU3F2	SLC6A4	CADM1
	APLN		NFIB	DYNLRB1	NTSR2	AHR	CP	ARL8B	RWDD2A	SLC30A6	MBTPS2	MCCC1	CNPY3	L1CAM	MTMR7	TM4SF1	ATF4			CNR1	CTLA4	RELN	SNAP25	DISC1
	PFN2		SBDS	DNAJA2	NDUFA13	GALNT15	HSPB1	ZYG11B	SNRK	BEND7	SPTSSA	LOC100129034	LTBP1	INA	RUNX1T1	MT-ATP8	ATM			CNR2	CTNND2	PVALB	SOD1	GHRL
	ATL2		YWHAH	ASRGL1	PFN1	BCAT1	LGALS16	USP32	SPTY2D1	FAF1	UBAC1	WWOX	IGSF11	SOX11	PDE1A	RSPO2	ATP2A2			CNTF	CUX1	RPS6KA2	TG	DIXDC1
	MID1IP1		RPS4X	DDA1	NDUFB10	GRB10	LGALS14	HSPA14	SRR	ZNF274	CNPY4	BAG1	ARMCX6	DRAXIN	PCDH11Y	FERMT1	AVP			COMT	CYP2C19	S100B	PDCD6	TPH2
	IDH3A		FKBP4	SMARCA2	CLU	ZWINT	LGALS13	C9orf102	SERTAD2	RBM22	CREB3L2	DNAJC8	PEX7	PMCH	TTC9	DUSP6	AVPR1A			CREB1	CYP2C9	SCN2A	CADM1
	TAGLN3		GNAI2	BNIP3L	ENO1	PCBP3	XAF1	DYRK1A	WASL	SNX19	TRIM4	SDHC	CXCL16	RCAN1	OAS1	WNT2B	BAG1			CRH	CYP2D6	SLC5A3	DISC1
	CCDC141		GADD45G	CARMIL1	SDC4	S1PR3	CRISPLD2	ZNF148	DHX33	NDUFS4	HTRA2	PPP1CA	TMUB2	TNFSF4	BCL11A	MX2	CCND1			CRHBP	DBH	SLC6A4	GHRL
	AKT2		MAP3K1	OAZ1	LGR4	AHNAK	SRGN	REV1	ZFX	BRP44L	IDI1	INSIG1	LAMTOR2	APLNR	PCDHGB6	ACE	BCL2			CRHR1	ACE	SNAP25	DIXDC1
	SOD3		AHSA1	GNL3L	UQCR11	PROCR	TNFAIP2	ARF6	ARHGAP17	ARPC4	C2orf43	ID4	SF3A1	GAD2	SCUBE1	GPC5	BCL9			CRHR2	DDC	SP4	TPH2
	PYGM		PGRMC1	PMM1	CTNND2	TUBB6	CDKN1A	TNKS	C15orf29	BACE1	TMEM19	UBA1	BTD	RGS5	CHD3	FAIM2	BDNF			CRY1	DLG2	SRPK2
	SPAG9		EEF2	COX14	ATP5ME	CHAC1	SLC10A6	CLTC	CTAGE5	FTSJD1	AKT2	DYNLT1	PPIF	OLFM1	DOCK9	TMEM220	BID			CRY2	DLG3	STK4
	EOGT		MRFAP1L1	AK1	IDH3B	RHOJ	A2M	HNRNPU	IFT172	SERPINB9	SF3B3	DAZAP2	DPF2	NKAIN1	BEX5	TUNAR	BRCA1			CYP2C19	DLG4	TAC1
	SLC38A3		HOPX	FAM107A	TCF7L2	COL6A1	OSMR	UTP20	REST	SEC13	NFE2L2	OPHN1	DDR1	PREX1	MAPK13	RASSF10	BTC			CYP2D6	DRD2	TACR1
	FAM107A		SMARCB1	MPV17	GDI1	SRXN1	OLFM1	CTNND2	RNF11	EIF3M	TMEM194A	PDE3A	RAPGEF3	MKX	ST3GAL6	THEM4	KLF5			DGKB	DRD3	TRPC3
	RALGDS		TXN	SNX3	SLC25A5	STEAP1	NEK6	RBM4B	KIAA1407	NBR1	ALKBH3	MT2A	SNHG1	DCC	SULF2	MAP1LC3C	BTG1			DBH	DRD4	TRPM2
	TNIK		CCT5	PANK3	UQCRHL	CCND1	DCN	TRAPPC11	TMEM60	KAT6A	NDUFA6	CSNK2B	SNX12	GAP43	AP3B2	SYT1	C1QB			DLG4	DRD5	TSHB
	EZR		LMCD1	COX6B1	CYCS	HMGA1	SERPING1	DNAJC7	TNPO1	MRPL17	ZFHX4	CMTM6	ABCC9	RAB11FIP4	HECW1	RNASEL	CACNA1B			DPP4	EGF	BHLHE40
	SAT1		EEF1G	TSC22D4	ATP5PF	HMOX1	C1R	MFF	STAG2	UQCC	KLHL15	GABBR1	TRAFD1	FAM135B	TMEM44	FAM131B	CACNA1C			DPYSL2	EGFR	KMO
	TSC22D3		METTL26	TMEM229A	SIRPB1	ANXA7	ANGPT1	EIF2AK4	EIF2B1	C15orf63	TMEM111	ACSL6	BTF3	LPL	SEPTIN5	CA9	CACNA1F			DRD1	EIF4B	FADS2
	DIO2		FAU	IVD	SIRPA	TSPAN4	NLRC5	TMEM170B	IMPAD1	OTUD5	HEATR2	MPI	COG4	MAPT	CNTN2	INSYN2A	DDR1			DRD2	EMP1	ZNF592
	BCAR3		WDR1	CTNNA1	IQSEC1	USP41	ZC3HAV1	MED23	MPP1	GFM2	PPP1R11	AKIP1	RETSAT	CDK5R1	CILP	ALG10B				DRD3	ENPEP
	TTYH2		RANBP1	TMEM70	SRSF5	USP18	PSMB9	SLC12A6	WRN	WDR48	ACAT1	RAB31	RYR3	PCDH17	AFMID	NMNAT2					ERBB3
	LDLR		GOLGA7	COX5A	RPN2	B3GNT5	TAGLN2	MGA	ENO2	ZNF317	CDH4	CBY1	SLC37A4	SYT13	GAL3ST4	UBE2L5
	RAPGEF3		SHMT2	AHCYL1	SARAF	FOSL2	S100A10	KIAA0240	DYNLRB1	NXF1	C3orf64	ITGA6	NID1	HPCAL4	MTMR10	ANGPTL1
	BTBD17		H3-5	COX8A	ATP5F1E	SULF1	IER3	ZC3H14	IPO11	AK2	AKIRIN1	RPL27	MRPS11	HOXB8	MYRF	PRR5L
	MSMO1		PSMD3	PGM2	PTTG1IP	OLFML3	GBP2	PPP2R3A	TTC8	CDH10	SLC31A1	SMG8	SDC2	CD24	F2RL1	SMIM10
	IGFBP2		BEX3	CLTA	MDH2	BDKRB2	IL1R1	DPH3	CLK1	EPT1	PAIP2B	AUP1	TULP3	PTN	FBN3	F13A1
	SLITRK2		SH3BGRL	RIDA	NKAIN4	VGF	UGT1A1	PCMTD2	ATXN10	MBNL3	FAM210B	LITAF	TMEM216	CLVS2	IGIP	HMSD
	OAF		SELENOM	CHCHD3	TIMP3	CDT1	SLC22A4	IDE	FBXO25	RPA1	TRAF3IP2	SEC24C	CYC1	HAPLN1	PRR5L	OAS3
	INSIG1		BCL2	ACSBG1	CALM1	KIF18A	CXCL10	SPATA6	COPS4	ALG9	SRSF7	PHYH	PSAP	DLK1	GNGT1	PCDHA11
	DNAJB9		ID4	RPS19	CSDC2	TMEM74	NT5E	BLZF1	MXD1	CLCC1	LOC728024	IGF2R	OSGEP	SCN3A	SERPINE2	FMOD
	TLR3		NAXD	VTI1B	NCAN	FOSL1	CD14	EP300	COQ3	VPS33B	SNHG8	MED20	NEO1	ACVR2B	NECTIN1	RCVRN
	WFS1		SMU1	H1-0	ABHD3	GCH1	SLC43A3	RNF111	DPP8	PSMA7	SRRD	HSPA5	CDK5	GRM1	GALNT14	CPNE4
	SRSF2		GAS1	ZNF706	ELOVL5	ELL2	B2M	PSMC2	PIP4K2B	SLC25A13	CNIH	TMED3	PCTP	ZCCHC12	SPOCK3	DPYSL5
	KCNK1		PTPRS	RPLP0	PFKM	HSPB1	CD44	EFR3A	ACADM	CCNG2	RTN4IP1	HEATR8-TTC4	VSTM4	NREP	SLC41A1	EHHADH
	KIRREL2		MYL9	MRAS	SLC27A1	DPYSL3	IFI44	NUDT21	KCNA2	PDCD5	MGAT2	ELP4	IFITM3	IGFBPL1	ATP8A1	OAS2
	TUBB2A		FOS	ADHFE1	RGCC	ADGRG6	SEMA4C	PHLPP2	PRKAA1	BBS10	WDR59	TRAPPC9	NPC1	NHLH2	GPC2	TBC1D15
	CCNL2		GALNT16	RAB1B	SCD	TNFAIP2	PLIN4	OCIAD1	COX5A	VMP1	C14orf2	EFCAB11	C2orf18	STMN2	SLC26A10	DDIT4L
	EGFR		SRSF6	MPC1	DTNA	CD24	TRIM5	KDM1A	PHF11	TACC1	NEDD9	PI4KB	MANBAL	GNG4	GMIP	DHFR
	ZSCAN26		PDCD4	SUB1	DPYSL2	CDKN1A	IFI16	PPP2CA	TDRD7	TMEM165	RPL35A	CD109	ZFAND3	EFNB3	SLFN11	OAS1
	RSRP1		TSPAN18	RRN3	SLC25A4	SLC10A6	LRG1	CYLD	MYEF2	LRRC42	ATF4	RNASEL	VPS72	GALNT1	B3GALT2	ERN1
	RAB34		BMPER	SDCBP	GNAO1	PAPPA	SPHKAP	NUCKS1	RBM39	PLA2G4C	DTD1	ZNF521	TLN1	DNAJC6	CCN4	LRRC63
	SEMA4B		ATP6V1B2	ZHX3	GABRB1	A2M	PSMB8	KIAA0232	DDX52	PGM2	RNF138P1	TSPAN7	SIRPA	GABRB3	NR4A2	TENM3
	AGPAT5		SLC20A2	CDC42EP4	NR1D1	GADD45A	GBP6	DUSP16	NFIC	ATP2C1	BRD3	TBL1X	CYP4F11	KIT	SLC7A11	NECAB1
	ABCB9		VPS41	ALDOA	PRODH	ASNS	TAPBPL	CAND1	JAK1	TAF7	FNBP1	ZBTB20	AP3S2	NNAT	NMI	FRAS1
	CD47		SPTSSA	RBP1	BHLHE41	TENM2	SORBS1	LOC100506730	MRPS36	EDEM3	TPT1	GABBR1	NHSL1	CA12	RTN1	PLBD1
	PCYT2		TVP23C-CDRT4	HIBADH	HEPACAM	TLR4	THBS2	POGZ	SOCS4	ATP5C1	BCL9	ADCY2	NKAIN3	JAG1	KCNJ10	ZNF781
	ATP1B1		UBB	COA3	HADHB	CTPS1	C1S	TRIM52	TUBGCP4	SPRED2	ERLIN2	GNS	STT3A	CELF5	NTS	GATM
	TLCD1		CCT6A	PFN2	HSPA8	HPGD	STEAP4	SENP1	PPFIA1	ETFDH	FHIT	CLDN12	CPQ	TSPAN18	FMOD	SP9
	CHD9		SLC38A1	GLO1	CPE	LCN2	ACSL5	ERP44	PDZRN3	RIT1	MTCH2	RGS20	ID2	CFH	CTSV	HERC6
	CCNT2		MAPRE1	EIF1B	HSPA5	TM4SF1	AMIGO2	MON2	DPH5	LCLAT1	ARNT2	FBXO8	TFRC	VAT1L	TNFAIP6	ANKFN1
	ABHD14B		GHITM	COX4I1	LDHA	VCAN	IFITM1	NR2C2	CTCF	SPAG9	HSD17B12	MAVS	PDLIM5	SSTR2	GREM2	STK31
	HMGCR		SSR1	RPS3A	ABCC5	AKAP12	GFAP	TMCC1	SEC23IP	RPP14	SHISA6	SF3B2	PSPH	ERBB4	PDE7B	PDE1A
	BMP2K		VGLL4	CA2	BIRC6	AJUBA	TLR2	STK38	ABAT	SEPHS1	SERF1B	ANGEL1	ABL1	NAPB	PLCXD2	SPX
	HRH1		TRIM35	ARF4	SERINC1	FSCN1	HSPB6	CISD1	SKP1	RNF149	SERF1B	SELRC1	CTSH	MAST1	GRIP1	BANK1
	ANK2		PLIN3	RGS20	LCAT	ICAM1	CHI3L1	APPL1	FUS	PDSS2	CLASP1	LLPH	ERAL1	TMEM151B	VASH2	PLCL1
	NDRG4		NUDC	GPM6B	MSI1	BCL3	GAP43	TFCP2	C12orf26	NBPF9	IQCK	LOC100499467	GPR98	HSPA2	UNC5D	PHKA1
	MERTK		EFNB1	PRDX5	SMPDL3A	MEST	SPP1	PMPCB	SPIRE1	SRSF2	PPIL1	SLITRK2	TUFM	THSD4	SEMA6C	CNR1
	PAQR7		RPS24	PGAM4	CKB	FLNA	TAPBP	YAF2	MDM4	PARP6	STK33	METTL3	CD9	FGF13	HTR1A	AKAP3
	PCDH1		YWHAQ	FABP5	MYO6	C3		IFIT5	RAD21	SNX7	GAS5	B3GALT1	ATOX1	SCUBE2	NGFR	CCDC3
	GRIA2		DDRGK1	UQCR10	PRNP	STX11		SMEK2	TBC1D1	SCRN1	DYNC1I2	HSD17B4	BUD31	FBXO32	FGF13	RANBP3L
	ST3GAL4		ERGIC3	SLC25A1	COX7B	AKR1B10		CCT5	BAG5	CTNNB1	MACF1	ZNF671	HINT2	ADAMTS3	CALHM5	GVQW3
	TANK		ARL6IP1	CHST2	ASAH1	SERPINA3		NCOA1	TIMP2	TBC1D13	FAM120C	GBF1	PLOD1	SCRG1	OBSCN	ACSL5
	TMEM129		CDH4	C4orf3	LUC7L3	SYNPO		GPR155	GABARAPL1	CTSO	PHF1	C11orf54	VPS52	SOX4	NOL4	CYSLTR2
	FAM20A		BEX1	BPGM	NRCAM	CACNG5		UBE4B	IARS2	PRDM5	ASB13	RPS20	SULT1C4	GABBR2	C10orf105	PFKFB2
	PLBD2		MARCKS	NDUFB11	SUCLG1	MIR675		RANBP6	SLC30A7	KIAA0355	CNP	ATPAF1	ASTN2	OSMR	NUDT4B	DNAJA4
	ITGA6		GLO1	PSMB1	LAPTM4A	CYP1B1		PAPOLG	LRP12	SIKE1	SPPL3	ACAD8	RELA	GNG3	SLC24A2	IGSF11
	MFSD2A		DARS1	HSBP1	ATP6V0C	CDK6		MRE11A	LINC00094	LSAMP	PIGM	RHBDD1	LYSMD1	ADGRG1	PLPP1	MMP15
	LGALS3BP		RPL18A	CHMP2A	OAT	TGM1		RPRD1A	PITHD1	TTF1	SEC31B	C17orf76-AS1	TINF2	BHLHE41	ITM2B	IBSP
	ADORA2B		ARF4	ISCA1	IL18	SLC44A3		ZW10	GLE1	PTPN14	RPUSD4	MRPL22	TIMM23	SGIP1	CTTNBP2	SRRM3
	DHCR7		RPS3A	CHCHD2	FTL	GDF15		PICALM	AP1G1	LSM5	BOLA1	DPCD	FMO5	TLR4	DACT1	PIGM
	PMP22		CALM2	TOM1L1	HTRA1	CP		CD46	NPM1	LUST	CHMP1B	CAHM	DAAM2	PKD2	ME3	MEDAG
	PER3		CXXC5	UQCRQ	UQCRH	PRSS23		C1orf21	PDHX	ODC1	BCL2	MINK1	GMNN	CBLN1	LTF	RGS16
	SLCO1C1		TIPARP	FTL	TSPAN7	PLP2		UBE2D3	CDYL	CIAO1	CD59	EIF4G1	CAMKMT	SIRPA	IGFBPL1	KLHDC7A
	SRSF11		PPA1	ARPC2	NTRK2	ARPC1B		ME2	MRPL19	STX2	DET1	C11orf49	PIAS3	CRMP1	FRMPD4	ADAM28
	NAT8		ATP6AP1	CRYAB	C20orf194	MSN		ITPRIPL2	PCDHB4	INO80D	ZMYND12	HEATR5A	NTPCR	ROBO2	EPHA3	AMOT
	NAT8B		GPM6B	NEDD8	MT2A	SERPINE1		C17orf80	KLF12	GPR19	PPP4C	FUCA2	NDUFA8	A2M	RBFOX2	NKAIN2
	SLC3A2		ASCL1	ABHD4	MT1E	TGFBI		SLC25A46	MTRF1L	AFF1	KARS	C7orf49	SMARCB1	KBTBD11	GNG2	SCN1A
	SMIM3		KARS1	APOO	MT1M	EREG		TNRC6A	SRP68	VPS13D	TALDO1	PCYT1A	ERGIC1	KDR	CSRP1	FSTL5
	FLCN		SRSF3	UQCRFS1	MT1A	OSMR		ARIH1	FAM108B1	C9orf25	PNPLA4	RAB8A	PKM2	S100B	ELOVL7	CKMT2
	ABHD6		YWHAZ	DHRS1	MT1B	THBS2		CSDE1	CBX5	ANO10	LRRC59	MRPL46	CD38	CDH7	RNF144A	FSBP
	AMPD2		BTG1	CALM3	MT1F	LITAF		CNOT2	GANC	FBXO18	RPS6KA5	GRHPR	COX14	SLITRK1	VASH1	NIPSNAP3B
			EMID1	KIAA1191	MT1X	NUPR1		RNF146	LARP1	GNAI3	KPNA2	KCNN3	C15orf24	SYP	ATP1A3	CADPS2
			CHCHD2	PSMB5	MT1H	IFITM10		MAP3K7	ALAD	PCDH9	LOC100506421	METTL2B	IGFBP7	IFITM1	SLC6A15	CDH20
			CDK4	GOLPH3	GSTM3	IGFBP3		SLC25A16	NUP85	FBXO4	C9orf103	STX4	PGD	BRINP3	F3	RNF152
			TONSL	ACO2	CD81	CH25H		PANK2	CLPX	SAMD4A	PI4K2A	SF3B14	RPA2	PPP2R2C	OAS2	MYD88
			RPL13	FADS1	DBX2	MTHFD2		SCYL3	PYGO1	LOC653513	TMEM50B	SLC9A9	SNRPF	C11orf87	MBNL3	AGAP2
			CACNG5	LIX1	CD164	MCL1		CNOT4	RFWD2	PUM1	MRPS33	UBE2L3	MYO10	KCND2	SERPINA3	DYNLRB2
			SCAMP1	TMBIM6	QKI	ADAM12		TTBK2	TNPO3	DDX59	NLGN2	MAL	ASTN1	COL10A1	KIF26B	HSPA5
			HSBP1	PGK1	ALDOA	FLNC		ZMYND11	SAP130	LANCL2	GFPT2	LYN	IDH1	GABRQ	DAB1	SGCD
			PJA1	EIF2A	COX5B	ARSJ		TCF4	GON4L	COMMD9	NIP7	OSBPL2	CADM1	PHACTR3	EFCAB14	PRRG3
			FTL	SH3GLB1	RBM39	ANXA2		ATXN2	MICU1	KDM6A	PRUNE	C6orf48	RHOA	FREM2	NBEA	HNMT
			GSN	SOD2	CXCL14	STEAP4		MSH6	HEATR1	MON1B	KIAA1737	C6orf48	TMPRSS5	IGLON5	PIGV	BCL6B
			MAP1B	SCP2	SFXN5	LMNA		INO80	MTCP1NB	MAMLD1	CTBS	N6AMT2	RPL29	ENDOD1	STXBP1	KIF13B
			ARPC2	COQ9	GPI	PRKG2		REEP3	CRBN	ANKRD36BP1	NHP2L1	ALG10B	POLDIP3	TTR	GBP3	PLD1
			HNRNPK	SELENOW	PLPP3	TRIM5		PAIP2	RHOQ	FKBP15	GTF3C1	TRAPPC2L	USP5	RASGEF1A	OAS3	SEZ6
			EMX1	MIF	DAZAP2	IFI16		HCFC2	HNRNPH3	FAM174A	APPL2	ARHGAP5-AS1	FAM181B	CILP	FLT1	CTSS
			SF3B2	BAALC	GPM6A	OTUD1		PHKB	CHCHD1	TMEM62	TMLHE	GABBR1	ECHS1	GLRA2	DOK4	DUSP5
			SCG5	OXCT1	PDIA3	LRG1		ZBTB6	STXBP4	DKC1	NUDCD3	STOML2	WBP1	SAMD9L	UGT2B7	CXADR
			CRIP2	ABI2	IGSF11	MET		YWHAQ	ARHGAP12	RQCD1	NDUFB5	COQ6	BAALC	MAGEH1	JPT1	RAI2
			RABAC1	S100A1	S1PR1	LRRFIP1		RC3H2	ZNF460	ADAL	MEIS3P1	AP2S1	DAD1	EEF1A2	DCT	MEGF11
			FIS1	STXBP3	ATP6V0E1	CERS6		GSK3B	TNKS2	EIF2AK1	NFE2L1	HSPD1	EIF4EBP2	PCSK6	NREP	CARD16
			SMC3	RPS14	CYP2J2	GBP6		FBXO28	LAMTOR3	SAYSD1	SNHG5	DDX3X	ZHX2	KCNJ9	EFHB	KCNN3
			TSPAN12	GNB1	MAT2A	SPHKAP		TAF1	ADNP	DNAJC3	ASAP2	RAB4A	TAF12	LRP2	CHRNA7	HACD4
			WDR61	MLF2	GSTM1	PLA2G4A		ERCC6	FAM217B	ANP32B	FBXW11	MYLK	VRK3	KCNA1	CXCL6	SYT5
			C19orf25	MRPL42	ENHO	GAP43		MPV17	USP22	KIF13B	COPS7A	KLF15	VPS52	PRDM8	NR4A3	H1-0
			TUBB4B	NADK	CCDC88A	PTGS2		DIP2C	IMPA1	MAGEH1	SH3RF1	LINC00515	PCK2	JPT1	CX3CL1	LIN7A
			RFTN2	CLTB	SLC1A2	IL6R		GRSF1	ARG2	SFMBT2	TMEM203	GPR125	TCTN3	SRCIN1	SLC39A14	SLC6A17
			TRAP1	IDH2	HACD2	CHI3L1		RAB2B	NARG2	TBC1D9B	MUS81	CCBL1	ALDH2	SFRP2	COL1A2	CASP1
			CD82	UGP2	GM2A	NOP58		SLC35B4	TRA2B	WDR1	RNF187	SEC11A	EIF3K	CHD7	BACH2	SPESP1
			ABHD4	PPP2R2B	SLC1A4	UCK2		FXR1	CUL4A	TXNDC17	TSSC1	KCTD18	FAM118B	SFPQ	FAM189A2	ZNF536
			TNC	CLPP	FNBP1	SHISA6		TCP1	ZNF548	TOR1AIP1	POLR2M	LDOC1L	PLIN1	SYNC	STN1	SLC15A2
			SOWAHA	PDHB	ATRAID	SPP1		MAP1LC3B2	USP46	MRPL47	SSRP1	NUDCD2	AP1B1	CPLX2	YWHAG	COL26A1
			FAM210B	NDUFS6	SQLE	GADD45B		SPRYD7	VWA5A	ANKRD27	ATXN7L3B	MYL6	MT1F	GRM8	DRAXIN	B3GALT5
			DHRS1	TPI1	HACD3	CAV1		ATG3	LINC00478	GATAD1	C9orf82	RCL1	PIR	NIPAL2	IPCEF1	ZMYND12
			PTPRA	EIF4A3	PON2	LGALS3		RSAD1	NUP155	GOLPH3	GTF2H3	SAT2	KDELR1	RSPO3	GPR85	GABRQ
			PUF60	TAF13	FDFT1	KLHDC8A		PIGX	ITM2B	USP38	RNF10	NDUFB11	CKLF	SRSF6	MICAL1	SLFN13
			PSMA5	MGLL	LSAMP	NAV2		CEP78	ILDR2	KLHDC2	NAPA	PDIA3	AMFR	CASTOR2	CHRNA9	PTPRO
			PORCN	CYSTM1	PITPNC1	ACTN1		LOC100093631	POLA1	KLF6	USP36	UBXN1	CDKN1A	GREM1	APLNR	MSTN
			TMBIM6	GGPS1	RGMA	IFITM1		KIDINS220	CEBPG	PTGES3	DHRS1	GABBR1	GCN1L1	MTSS2	KCNV1	SELL
			PSME1	PEA15	PTN	SPHK1		RAC1	SRSF8	HIPK2	ANKFN1	IRF9	DCAF11	NRXN2	OSBPL11	LMX1B
			SWI5	GSK3B	ACTB	GPX1		POLI	INSIG2	APBB2	SS18L2	GPC4	YIPF3	F2RL2	DUSP4	MT-ND3
			NPDC1	NDUFA2	LXN	FGL2		CELF1	YY1AP1	DAPK1	APEX1	RNF5P1	TPST2	TOX3	XAF1	C9orf135
			YPEL3	CRIPT	SLC48A1	EMP1		CUX1	GRPEL2	PDLIM3	SUMF2	MYEOV2	LOC653566	MYT1	SINHCAF	CCL28
			NDFIP1	PDCD10	APPL2	RNF19B		FAM48A	LSM3	ELAC1	FAF2	EXOSC6	CYP51A1	KCNC1	FANCA	ZNF154
			FNTA	PINK1	COX7C	HSPB6		CNOT7	CHD6	RRP36	FAM120AOS	DDR1	SEC61B	GNG2	SFRP4	VIPR2
			TM7SF3	MRPS7	GPLD1	S100A6		FAM116A	ZNF512	MAD2L1BP	C5orf15	SLC46A1	EPHX2	MYO16	BAG2	MYL1
			MAGED1	COX6A1	RPS29	TAGLN2		LOC100093631	KIAA0141	TRAK1	COX7A2	TMEM218	MTMR10	PTPRF	ZBTB18	AOC3
			FAM174A	ATP5F1D	PTPRZ1	IER3		CEP192	ZNF662	OMG	DDAH1	PPIE	IL33	FSTL5	APOD	NRG1
			CYP1B1	ACOX1	RORB	ODC1		CCDC59	PGRMC2	STX12	TMEM229A	PA2G4	PIGT	ITGA2	ABRACL	DMTN
			CTNNBIP1	ATP5MC3	PAIP1	SDC1		PDCD10	MED13	CELSR2	PBLD	RPL34	C10orf116	TRAK2	LPAR1	CCDC152
			MLC1	NUDT19	FEZ1	S100A10		TBC1D5	HNRNPA2B1	NUP43	C8orf48	C19orf42	COX8A	ADCYAP1R1	SLC7A8	ABRAXAS1
			SELENOW	RPLP1	TMED10	ECM1		SFPQ	LARP4B	RNF141	PSEN1	SPPL2A	C1orf51	KCNH8	EDNRB	ETV5
			PGPEP1	EFHD2	GRINA	ADAMTS4		CYFIP2	ERMP1	TGFBRAP1	LPAR1	TCTA	SLC44A3	STMN1	NARF	CDC20
			SCP2	SLC35A4	HMGCS1	SERPING1		DDX42	ZSWIM6	ZNF462	C14orf43	MSMO1	LARS2	RUNDC3B	ARPP21	SOX6
			CAPZB	NDUFA12	CTSB	COL12A1		SLC30A4	PIK3C3	ANAPC16	SDHA	HIGD2A	FAM134C	CHN1	SNCA	BDNF
			FABP7	HSPA9	MMD2	P2RY6		WAPAL	C9orf123	UTP14A	NT5C2	DECR1	SALL2	DYNC2H1	ZDHHC11B	RGS8
			DPM2	GPD2	CADM1	S100A11		NDFIP1	NEDD4	FOXJ2	SNAP23	TTC12	MCL1	AKR1C2	LPAR2	LRP2
			FAAP20	TMEM134	KDELR2	SOCS3		IQGAP1	RPL23AP82	MAML1	TMEM14C	C13orf15	MIEN1	ST8SIA2	DLG3	ZNF470
			SEC62	DBI	TKT	PLSCR1		SPECC1	AP3M1	TNFRSF11B	HIBCH	CTSA	STAT3	ATP1B1	EEF1A2	GREM2
			MIF	YWHAE	GRM3	CLCF1		ZNF187	PIGY	NACA	KLHL21	SLC24A3	ALKBH2	NPTXR	ZBTB8A	FREM1
			DUSP1	YBX1	SERPINE2	NT5E		SPG20	ARL6IP5	LTA4H	ME1	C20orf111	C16orf5	CADM2	GCLM	MT-ND2
			ANXA6	LRRC58	MT1G	CD14		RDX	TUBGCP3	CPNE6	ZSWIM7	TLR4	ACADVL	PCDHB16	ISLR	PRKCH
			EIF5	GLUL	MT1HL1	CD44		TMEM50A	MED13L	CRIM1	PRPF3	LINC00472	ATP5G1	PLCXD1	FOXC1	BTN3A2
			BPHL	NDUFS2	SELENOK	PTX3		DROSHA	MARK3	HERC5	AKAP1	FBXO2	SLC4A4	RUNX1	NQO1	CACNG4
			NT5C3B	RAB10	P4HB	NES		CCDC25	UFM1	RAD51B	ZBTB5	XRCC6	C17orf61	HOXB9	CHDH	PPM1H
			ISLR	PPIA	ATP5MG	TXNRD1		WDR41	PRRG1	WDR20	CHKB	C20orf96	ADI1	PEG10	ZNF608	IFIT3
			SMIM14	LDHB	CSPG5	HMGA2		KLHL11	COG5	NUMB	ZC3H12C	PAX6	LOC100289473	CNR1	TTC39A	SPRY1
			FEZF2	PRDX1	TECR	IL6		UTP14C	OGFOD1	DUSP12	PLOD2	GPR137B	HMOX2	CXXC4	LDLRAD2	METRN
			PTGDS	ANXA5	NWD1	GBP2		TMED2	METAP1	DNAJC18	MED29	NADKD1	NSMCE1	GABRB2	GRIN2B	RBP1
			NONO	TUBA1B	PSAP	ANXA3		PHF20	ISOC1	C15orf57	PPP2R4	CHMP4A	TPI1	CXCL12	C1QL3	NTN4
			GAA	RPL34	APLP2	STEAP1B		LIMCH1	EPS15	TMEM5	DNMBP	NUP188	TEX261	TFAP2A	AGTPBP1	DDN
			BEX2	PSMB6	UQCRC1	TUBA1C		STK38L	B4GALT5	SH3GLB1	H3F3AP4	DDR2	WDR45L	PCDH8	FAM131B	RARRES1
			SNX4	AIP	EMC3	CXCL10		RCOR3	ETV1	AUTS2	LMAN1	NECAP2	C19orf63	TMEM215	ZNF382	HLA-DMB
			TSPAN15	S100A16	GAPDH	IGF2BP2		XPO7	WSB2	LRRN3	CD164	DDX23	GPR3	GAD1	KRT19	SEMA3E
			EIF3L	ARL2BP	FAM171B			ZNF776	INTS2	ACTR6	PPP1R11	TOM1L2	BFAR	PTPRS	ST8SIA2	TMEM63C
			SAE1	PDK2	ACTG1			CSNK1G1	CERS5	CHD1L	SNX15	C6orf48	PPIH	KCNQ3	C11orf95	SOD2
			NAP1L4	GABARAP	CTSD			CRNKL1	KRCC1	INPP5B	ITGAE	SLC7A11	STOM	GAB2	SIRPA	ZNF789
			ECHDC2	HDGF	CLK1			TBCE	ATP2B4	RRAS2	AXIN2	CRY2	DCAF12	FZD1	FRMD4B	STXBP5L
			TMEM144	CFL1	NTM			BTAF1	ZNF226	RNF34	SFXN1	PHLDB1	ANKRD52	NPTX2	CFAP97D2	PCDH15
			CTNNA1	RHOA	PNISR			ZNF277	CCNC	B4GALT1	PCDHB11	P4HA1	FAM18B1	GPC3	SRPX	OPRM1
			NFIA	HSPB8	SOX9			SEL1L	FOXN2	PLSCR1	MINOS1	RNF4	IST1	SLC6A15	DDR2	KCNK13
			ARL3	FAM181B	UBC			NIPA2	SLC44A1	GCLC	NRAS	DNAJC14	TESK2	FAM117B	DCLK3	ZNF589
			ANAPC5		SDHB			YY1	MKNK1	PROSC	RAB13	U2AF1L4	GDF11	MCF2L	AR	SLC25A18
			ALDH2		SOAT1			PLAA	ATG4A	RANBP1	CNTNAP3	RAB5B	CD4	DDAH2	SNAP91	AC098850.3
			COX7A2L		SLC2A1			RNF8	SMAD2	GGPS1	USP39	PHB2	TMEM101	SDC3	HMGCLL1	PTGS1
			AP2M1		PPIB			KLHL20	MRPS31	EI24	LINC00263	VAMP3	PYCR2	TRPM3	HAPLN1	SLC24A1
			SRSF7		GPR37L1			EID1	POLR3GL	FAM198B	GPR107	ECI2	ARHGEF40	UNC5D	TMEM119	LRP8
			DCTN3		CLASP2			SNTB2	USP12	C9orf21	GALC	RPSAP58	TM7SF2	NRN1	SLC45A2	ZNF780B
			RPS5		DAG1			KIAA1279	NHLRC2	IPP	CSNK2B	DPY19L3	TMBIM6	FAM234B	PPFIA2	JAG1
			SSNA1		AMT			DENND4C	USP10	DTNBP1	SURF1	ETV5	PADI2	KIF5A	LRRC7	RAPGEF5
			CNN3		SDHA			TBC1D15	C14orf149	GNAQ	DEGS1	VCP	LYPD1	NSG1	CHD5	GRID2
			RAB14		SLC39A1			ISCA1	RNF180	SUPT5H	ZBTB34	ERMAP	GNG12	SEPTIN8	BICC1	BUB1B
			RACK1		TIMP4			ORC3	C3orf58	PPP1R10	KDM3B	STRADA	GCDH	TRPM8	L3MBTL1	CADM2
			RPS19		LRRC8A			RAB8B	LEMD3	RAF1	CAP1	TMEM41A	C1R	GRIK3	ZNF534	SERPINI1
			NRN1		FADS2			C3orf38	AMN1	PAPSS1	RHOU	NFYC	HLA-A	ZIC1	YBX1	MYO7A
			BCAS2		KIF1B			EXTL2	TRIP12	SPRED1	SPARCL1	RPS19	SYVN1	GRAMD2B	RGS3	HMGA2
			TSPAN3		SPARCL1			AKAP10	SACM1L	ALDH5A1	CRTC3	FERMT2	KCNJ10	CLASP2	DPF1	H4C8
			SRP14		MACF1			GNPDA2	FAM161B	SERP1	PDZD11	ETV3	HSD17B10	CHRNA6	SCN3B	CEMIP
			RLBP1		NDUFB9			ZNF542	ANGEL2	RACGAP1	C14orf109	RBM14	ATP6V0B	DISP2	SLA	FAIM
			ZNF706		CTSF			ECHDC1	HRASLS5	KIAA0226L	SRSF3	MGC16275	DDR1	RNF165	RGN	ZIC1
			RPLP0		ECI2			MAGI2	UAP1	TCTN2	NEK9	NCOA5	SLC1A2	SLIT2	EMX1	FAM111B
			HSP90AB1		SYNE1			NAA50	METTL9	BRD7	EEF2K	PRKCSH	ADHFE1	MAB21L1	LIMD2	DNAI2
			EI24		COX6C			ARMC8	LNPEP	DPY19L4	C10orf26	STARD7	TRIP6	DDR1	TAFA2	GPR101
			H1-0		PRDX6			MLL3	MCM3AP	PAAF1	HMGB3	DCHS2	GPR89B	HS6ST1	NRN1	CENPF
			NOTCH2		LENG8			ZKSCAN5	TMEM184C	SMPD4	CEBPB	TIMMDC1	MYBPC1	NALCN	DDO	TPH1
			TBC1D17		FGFR1			TRAK2	KCTD15	ZNF362	PLEKHF2	SYT11	NXT2	FABP5	SERPINE3	CDKN1A
			ENTPD2		SRRM2			CNOT1	C11orf58	MORN4	C10orf35	CTNNA2	LIX1L	TUBA1B	BNC1	FOLR1
			LAMA2		MDH1			CNOT6	ZMAT3	PPP1R10	MIS12	COX4NB	PTRHD1	ZNF704	KAT2B	MYOZ2
			EIF3H		PLA2G7			TRAF6	CDC26	DHX35	TMEM127	RHEB	CRYAB	NEFM	GDA	PCDHGA6
			DDX39B		LARS2			ZNF585B	DNAJB4	GHITM	RPLP1	RFX4	LPCAT3	DNER	HADHB	C4orf3
			SQSTM1		BCAN			TJP1	BEX4	C18orf32	LDHB	TMEM231	TGFB3	GJC1	YJEFN3	CAPG
			EIF3CL		SHISA4			SOD1	C15orf17	YTHDF1	SLC20A2	TPD52L1	SWI5	GPR85	SLC7A6	MSMP
			EIF3C		TMX2			STX17	PALLD	RAB10	DRG1	FCGRT	RAB1B	LRP4	ARHGEF26	ABCG4
			SDCBP		CSRP1			CHD7	RAB3GAP2	ASPA	ZNF217	HIST1H2BC	TMEM98	ABCC3	PEX5L	TTC30A
			MAF1		ALDH1L1			DDX21	PIK3R4	USP30	ATP10D	MRPL40	PDHB	PBX3	NEK7	LRRC7
			GRIA1		COX7A2			LRP1B	PAG1	DCTD	DHX8	DPYSL2	TTYH2	NYAP1	ACAN	ZXDA
			ANXA7		NDUFS5			AGFG1	PITRM1	ZNF592	PCYOX1	TCF7L2	DSCR3	MARCKSL1	ISLR2	DNAJC30
			CAV2		NCAM1			CCT6A	ATAD1	NDUFC2	CLCN6	AIF1L	ERI3	RUNDC3A	SERPINA5	FLACC1
			RPL7		POU3F3			LMBR1	IKZF5	SSR1	C1QBP	PTTG1IP	NDP	ETFB	TMEM176B	LINGO1
			C5orf15		TPP1			LOC100506710	NARS2	HSPA13	HNRNPK	C6orf48	AGXT2L1	ACVR1B	C2orf88	AFAP1
			RBBP7		FGFR3			UBE2G1	KCNIP1	C12orf32	RFTN2	NME6	RUVBL1	CD44	DST	PTCHD1
			SPCS2		ACSL3			CCNK	SBF2	MEIS2	POLR2J	KANK1	MFSD5	DYNLT3	SHANK2	ATF3
			SAR1A		APLP1			MOSPD2	DAP3	KBTBD2	SNRNP40	NUDT12	PDE6D	GCLM	TMEM196	LGI1
			CHMP1A		RNF13			PAPD4	RNF41	LSS	PREX2	ATP10B	BLVRB	OLFM3	NYAP2	PDGFB
			HSD17B10		DDX5			ATAD2B	CXorf1	OAZ1	SS18	BBOX1	BANF1	MEX3A	MAN1C1	GEN1
			C1orf198		ATP1A2			GTF2A1	C3orf23	FUT8	ARF4	C6orf48	EIF4A3	IGSF3	CACNG8	L3MBTL4
			MR1		ATP5F1B			ZNF623	UBE2R2	TSC22D1	KXD1	HMGN2	SLC16A2	TRIM36	SCAI	PIM1
			HNRNPF		APOE			ZXDA	SYNRG	ZFAND4	SCP2	C3orf37	TIMP1	GRM3	SLC16A4	TAC1
			ILF2		PRRC2C			SP3	COPS5	RABGAP1	NKX2-2	STIM1	SEC61G	STK17A	TYRP1	GALNT13
			SERBP1		ALDOC			POGLUT1	ZNF200	C14orf167	TOR1A	RPL11	NIPSNAP1	EFR3A	KCNJ16	MARVELD2
			OTUB1		NDRG2			ZBTB26	UBE2E3	PSMB4	KCTD2	ITGAV	DFFA	PCDHGC3	FAR2	NIBAN1
			HNRNPR		RAMP1			GALK2	TMEM30A	ERP29	RRAGA	ATG7	SSR2	SFRP4	CARMIL3	DGKB
			RSRC2		DST			MAN2A1	NSUN2	KIAA0317	VPS26B	ATF7	BBS2	HTR2C	GRK3	DDIT3
			DDAH2		SLC1A3			DDX18	ZC3H11A	GGA2	PXN	ING3	CYHR1	MAP1LC3C	STOX1	C1orf87
			THEM4		NGEF			MAPKAP1	CRYZL1	SPATA2	TSG101	TRIM47	STUB1	CA2	PPP1R3D	ABHD6
			TVP23B		NDUFA3			PSMA4	KIAA0196	DCLK2	LOC401397	MRPS21	C21orf33	PCLO	SQOR	RWDD2B
			TVP23C		TMEM59			OGT	NOL11	HIATL1	C7orf46	ELMO2	MRPS28	AHNAK2	GJB6	MCC
			SLC22A17		MFGE8			CDC73	C14orf126	SENP8	C4orf19	ALKBH5	FAM5B	RBM3	HUNK	DAP
			BTG2		REEP5			KPNA1	C9orf156	TBC1D7	SEL1L3	CCDC115	MMP28	PFKFB3	ACVR1B	ECHDC2
			ATP6V0E2		CDKN1B			ZNF490	DNAJC15	SGCB	PEBP1	MSRB3	INPP1	AMER2	CAMKK2	RNLS
			TMEM50A		ACSL6			SCRN3	TSNAX	EPAS1	LPIN1	CPNE3	SUCLG2	GRID2	IRS2	TET1
			EIF4H		ATP1B2			TXNDC12	BTBD1	TROVE2	EPS8	DIO2	PREX1	RNF152	PDCD1LG2	ZNF630
			BSCL2		SREBF1			FBXW2	AQR	PTPRG	IDH3A	PIGH	TMEM93	HMGA1	SESN1	TMEM130
			PEA15		ADK			EXOC4	DLD	MRPS26	SUMF1	HVCN1	CALR	SHISAL1	PIR	CRX
			CALU		DCTN4			EPB41L2	SUGP2	SPRYD3	SRPX	TSPAN6	SNRNP200	KLHL4	ZC2HC1A	SFMBT2
			MED28		MAP2			MTPN	DIS3L	HMGXB4	RIMKLB	ZNF691	FAM123A	NEK7	KIF12	CARMIL1
			GSAP		ATP6V0B			C14orf118	NCOA2	SNX6	SOX5	DNM2	POMGNT1	ARHGEF6	SP100	MX1
			STX6		ATP5PD			AFF4	PRPF38A	ZFP36L2	ARHGEF6	NTM	LOC284998	SNAP25	CDK2AP1	IFI44L
			KIF21A					NAPG	WDR35	SMAD3	VIM	HAX1	RHBDD2	ATP1A2	FTH1	ADAMTS1
			DCAKD					HUWE1	SMARCE1	SMAD4	BCL6	SFXN4	NUPR1	PUS7L	TMEM74	PDK1
			EMP2					EPRS	TSEN15	MED4	CLNS1A	ZCCHC24	COPZ1	TNR	FGF9	TPRG1L
			DDR1					MRPS10	SRSF10	KDSR	SDHAF2	TM9SF4	ALDH6A1	CSRNP3	ETFB	PCDH17
			RAB18					CORO2B	ZCCHC14	CDK5RAP3	SLC25A28	C20orf194	ACO2	MTURN	CSF1R	ZIC5
			KLHDC8B					SORT1	TEFM	ZNF333	PSMB3	CSNK2B	MTMR14	BEX5	SLITRK1	LPL
			PDIA4					ARFIP1	ATG4C	GOSR1	FARP1	PSMD9	HDDC3	SVEP1	TRIM6	ERICH3
			CD9					ENPP4	SCAF4	AQP4	IL11RA	AMT	PATZ1	MYO1D	SLC4A10	MARCHF1
			PINK1					MAP4K4	IRAK4	CARD8	MLF2	ATIC	NR1D1	SRSF5	SEMA5A	DCHS2
			CCND2					TRIM13	STK3	PSMA6	MRPS5	ACBD7	JUN	SPOCK1	CENPW	SLC38A1
			DTYMK					KLHL8	AKTIP	LRRC47	HDHD1	NPR2	PTN	FAM131B	FLI1	MKNK2
			EIF5AL1					TBC1D23	C6orf120	EIF2S1	FAM167A	ZNF323	DOK5	NHLH1	STMN2	CCDC89
			EIF5A					ATP6V1D	SEMA6D	RPL32	ABHD6	MANF	SLC35A4	AJAP1	LEMD1	GSTO2
			HSPD1					TMOD2	TBL1XR1	RABEPK	PTGR2	EIF3G	JAGN1	ONECUT2	NEUROD6	EPSTI1
			NEDD4					C2orf69	EXOC2	MRPS24	TRAPPC4	DDIT3	LOC100499183	GCNT2	BCL7A	NOTCH2NLC
			DDAH1					ADAM10	METTL23	FNTA	TRPC4AP	IDH3B	ENTPD5	FOS	CXCL3	FAM13A
			THRSP					PPP6R3	TMEM123	DSTYK	GPM6B	PFKFB3	SDF2	SCRT2	CCSER1	PNOC
			MARCKSL1					UBE2V1	MAP4	PSMD4	CDC14B	PSMB5	RPS8	DBI	SHISA2	TMEM151B
			PTGES3					RFX3	LRP6	POLR1E	VAV3	COQ5	ASCL1	CACNA2D2	P2RY2	TRPC4
			NFIX					XPO1	LARP4	TMEM69	RNPEP	HIF3A	CHST7	CHGB	KCNK12	SIX1
			MATR3					SLC38A2	THRAP3	NEK4	MCCC2	PRDX4	DHTKD1	PLOD2	GATA2	GRB14
			TUBA1A					TFDP2	TPST1	CTPS2	TOR1B	MORN2	CA2	NEGR1	EPHA10	IL33
			GFAP					PSMA1	MANEA	C6orf89	TADA2B	APTX	SALL3	ANKH	ICAM1	ABCC2
			PRDX2					FAM82A2	MTUS1	MMS19	PPP1R11	DDRGK1	ACAD11	COPZ2	OGFRL1	THSD1
			CETN3					USP54	NIT2	NUBP1	PAK2	PRKAB1	LOC100506746	THBS1	HAPLN2	ACTA2
			NDN					TYW1	SNW1	NUPL2	CAPZB	NAT14	RNF5P1	C7orf57	TMEM151A	SLC35F2
			ITM2C					UBE2D2	CPSF4	GRPEL1	EARS2	GABBR1	SH3BP2	TSHZ2	LSM11	SALL3
			RBBP4					MRPL3	RNF7	HIGD1A	PRPSAP2	WDR6	NCAN	APCDD1	KCNB2	SPRY2
			MFAP2					METAP2	MRFAP1	BRK1	WDFY3-AS2	CADM3	LRP1	CLIC4	BCKDHB	ARHGEF5
			AKR1A1					SSFA2	PSMA5	ATP5F1	ZNF438	HADH	SERPINE2	TUBB4A	NCEH1	WDR35
			MAPT					MAPRE2	CLK4	SSU72	PPP2CB	RPS4X	C14orf1	GAS2L3	SPP1	IFIT1
			PPP1CA					SON	SLC9A6	HSBP1	PARL	FXYD3	CSRP2	ZNF483	NUDT4	PPP1R1C
			SNX1					STX7	TRIP4	LOC100505894	RPL35	ADIPOR2	AKR1C3	ASTN2	TMEM179B	GASK1A
			RPS14					FBXL3	MLH1	EFHC2	POMP	HDAC6	UQCRC1	NPTX1	SPART	PCDHGB7
			LPAR1					ACSL3	GDE1	ACTR8	POU2F1	LAPTM4B	TNFSF12	NXPH1	MPP3	ADGRL2
			NAP1L1					TGOLN2	SLC25A43	GCFC1-AS1	TRPM3	GPM6A	ST6GALNAC6	SLC4A4	OMD	TMEM144
			C12orf43					MAPK1IP1L	EIF3L	GTF2IRD2	CHMP5	SEC14L2	WASF2	DACH1	PRKCD	OCIAD2
			PADI2					CDV3	RBL2	NUDT6	SLC35D1	PCDHB5	TMEM184B	EPHB1	SYT16	SERTM2
			CNBP					IVNS1ABP	GTF3C4	C17orf58	KIAA0494	ATL3	SELK	TNPO2	GPR176	SLC27A6
			PDLIM4					BTBD7	PSMD7	HKR1	AK3	C15orf38	DHRS7	LHX1	ANGPTL7	PI15
			ILF3					ANKRD49	SIAH1	GSTO1	NDST2	CCDC97	DDOST	SH3GL2	RSKR	LZTS1
			RPS23					C5orf43	C17orf85	CWC15	GLIS3	ARHGAP31	PTGDS	EFEMP1	GALNTL6	MBNL3
			SYT11					NOL10	CBFA2T2	CALCOCO2	ARFGAP3	RALGAPA2	HADHB	IL1RAP	SEMA3E	RSAD2
			RPS27AP5					LOC100507421	FOXG1	KCNIP2	ALG2	GTF2E1	TRIB1	TUBB2A	MAP3K9	KLHDC7B
			DAB1					FLRT2	C1orf109	CDH11	SLC2A1	RND2	ALDH1A1	HAP1	SUMF1	GUCY1A2
			NACA					FUBP1	SNX24	CSNK1A1	C15orf44	PTBP1	OST4	CHRDL1	GPX7	CAPN14
			SELENOF					SYNCRIP	PPTC7	OSBP	PTDSS1	GSN	MRPL27	GFAP	LHFPL3	CXCL10
			DBNL					NUFIP2	UBXN2A	CGNL1	KCTD3	SDC3	FGGY	SUMF2	IGSF9	GDF7
			DKK3					SNX27	FH	UST	CYTH1	SASH1	MUL1	TTC37	PGAM2	HAS2
			SSR3					ZNF271	EIF2S3	CYB5D2	CNEP1R1	FDFT1	SREBF1	KIF1A	CD164	ALDH1A1
			SPARC					EPB41L5	RASA3	THADA	B3GALTL	LOC728819	FKBP14	HUNK	EGR2	SYT6
			NAAA					TM9SF3	MTO1	TXNDC15	LOC100507246	GATM	CUEDC2	CCN3	PAIP2B	TRANK1
			CDC42SE2					VPS53	PDE4DIP	RXRA	PRKAR2A	MTMR3	LAMA1	SCN9A	TNFAIP8L1	SPRED3
			C2orf72					PNPT1	ADNP2	ATP5E	TTC35	ST5	S100B	USP40	RANBP3L	CCDC125
			CANX					PLEKHB2	TSR1	NCBP1	TMED7	HMGN3	FIBIN	RAB3D	CYRIA	SLC17A7
			MED25					FAM19A5	H2AFV	DDX19B	RAB3D	COG8	ARHGAP19	MAP2	STMN1	AC092042.3
			PTOV1					ELP2	CHURC1	CCT4	IRF2	FAHD2B	MSN	PALM3	STRADB	CNTNAP3B
			HSP90B1					ZNF35	C5orf51	TUBB	FAM168A	CASC3	EDNRB	RAP1GAP2	SLC19A3	HNRNPM
			VCP					SERBP1	NRCAM	NDUFAF1	PIP5K1A	TEF	DCTN2	RAPGEF5	GSTM1	ZDBF2
			SSB					DENND5B	GNPAT	SEC22B	RABL5	LINC00299	TGFBR3	ZIC2	CARD16	RHCG
			MRPL28					KPNA5	SLC35A5	PFKFB2	EYA1	TMEM198B	TSPAN31	BAALC	ALDH3B1	CASQ2
			PLEKHB2					RAD17	ULK2	ARNTL	LEPROTL1	KAT5	TMEM38B	ATP1B2	SEPTIN3	DCHS1
			ADAM15					TMX4	LINS	CRK	C1orf110	DPF3	ATP5J2	NECTIN1	CAMK1D	COL4A3
			PPIA					HMG20A	POLR2K	COMMD3	FYCO1	RNF181	ACOT11	WSCD1	GRM2	GBP4
			RNF10					TTC39B	SLC22A23	SNAP29	PHKA2	GNA14	TMEM55B	H2AZ1	CHRFAM7A	ABCB11
			PDIA6					ECD	CCNL2	C12orf29	NDUFS2	VPS52	RAB32	NPNT	PLCL2	DKK2
			NPM1					TUB	ARMCX3	CEP85L	FAM50A	SCARA3	EHD2	CADM4	CXCL8	XPOT
			CACYBP					TIA1	PDHA1	SF3A3	CYP2U1	BABAM1	IMP3	TSHR	OASL	AKR1C1
			KIF1A					CSTF1	EIF4G2	LRIG2	LETMD1	ACAA2	ADRB2	AP3B1	COMT	HSBP1L1
			KCNJ10					RAB21	STARD13	C5orf56	GSTK1	GRAMD1C	COPZ2	ALDH1A1	DDIT4L	MYC
			TSN					EXOSC8	SCFD2	PRPF4	FBXL7	OTX1	CADM4	GRIK1	ANP32A	FRMD3
			TUBA1B					UBR2	MTMR4	MPZL1	MAX	SMG6	NBR2	ARRB1	FAM241A	RGS4
			PFDN5					MAPK1	DCTN6	ZNF275	COPS6	EIF4A1	KLHDC8B	PCDHB5	CDH13	NMI
			ZBTB20					ZNF561	FAM104B	PPP2R1B	B3GALNT2	SLC41A1	HSD17B7	UGP2	MAGED4	CCDC163
			FBRSL1					ARPC5	TTPAL	SRGAP1	ACER3	PSMD8	EFEMP1	ANO4	HCN3	LRP2BP
			RPL34					KIAA1147	HCCS	MPHOSPH6	C6orf211	CD2BP2	PIGF	FAM155B	PLPP3	HLA-DQA2
			G3BP1					MAP3K13	APOO	TMEM220	FNDC3B	CCDC28B	SLC25A48	PADI2	GRIA2	TSEN2
			SCRN1					ECT2	STIM2	PDCL3	KIAA1467	SCD	ABHD3	P3H2	HOOK1	SELENBP1
			SDF4					H2AFY	ARHGEF12	ACLY	SCML1	LRRC16A	ASNA1	SINHCAF	RGS22	TECPR2
			SETSIP					ADAR	CARKD	RAP1B	TMEM108	FITM2	SLC39A11	TAC1	FOXB1	PRMT6
			JUN					NOLC1	VAPA	NDUFV3	MAP7D1	C10orf58	MAPK4	PDLIM1	FARP1	CCDC180
			ATP6V1F					FXC1	ATPBD4	FOXO3	M6PR	HNRNPUL1	TOR3A	TTBK1	SLFN12	CHI3L1
			SNAP47					AAGAB	SP110	ANAPC13	TMEM59	UNC50	ZIC5	EPYC	FCHO1	OPN3
			TMEM59L					FBXL17	TBC1D19	LPIN2	GABRB1	CYP27A1	GATSL3	LRRCC1	SLC47A2	SV2C
			ARL2BP					VTA1	LOC387647	ZNF330	GORASP1	UCP2	PAQR8	KIF5C	CAMK4	CPQ
			S100A10					USP28	FAM114A2	LOC100289230	CSGALNACT1	GLT25D2	RRP8	ANXA1	SLC8A2	ZNF891
			ABHD14A					KIF13A	ZSCAN30	PSMD6	SARNP	CDC23	LGR4	CTXND1	AHI1	BRSK1
			GABARAP					SMARCC2	SMS	EIF4A2	NDUFB6	RPLP2	CDK4	ROR1	HIC2	IFI44
			RHOA					SAFB2	SEMA4D	COPS8	GNG7	IVD	HIST2H2BE	EDNRB	FXYD1	TMEM198
			GPX1					PKN2	SMYD3	PPP1R10	NDUFAB1	FAM125B	FAM63A	DDX25	OPCML	FAM133A
			TMEM132B					PPA1	CSNK2A1	PPP1R10	FAM136A	IPO13	BMPR1B	GLDN	CELF5	PPP2R5B
			PTPA					MAP1LC3B	VPS4B	PPP1R10	ALDH1B1	SLC7A2	PLIN3	OSTM1	CHRNA3	NASP
			KIF3A					ZNF394	TWF1	LRRC37BP1	CDK5RAP1	TMPPE	C7orf10	DNAJB4	LMO1	RASGRP1
			HSPB8					C10orf46	VPS33A	MKLN1	TMEM192	C19orf10	CRB1	EBF1	CACNA1E	VWA5B1
			PAIP2					IPO9	SYF2	GTF2B	TRPS1	RPN2	OAF	COLEC12	ST6GAL2	ANKS1B
			RPS9					HNRNPR	TMEM25	PSMD10	PARD3	SYPL1	BCAR3	PLXNC1	UCK2	PIGB
			B2M					NGRN	XRN2	UBE2G2	EXOC7	STON2	VEGFA	DNAH9	LRRTM1	BACH2
			NDUFC2-KCTD14					PPP6C	PRMT3	ANXA7	TMEM33	RPL28	ACOT2	PLCL1	LOXL4	CARD6
			NDUFC2					NRXN1	CHD8	JTB	PARP9	HBXIP	AHCYL1	H2BC6	SORL1	MAP2K5
			FRZB					SP4	NCEH1	NCAM1	VEGFB	MID1	ITM2C	AGAP2	RAB11FIP4	LRRTM2
			BRD8					MYL12B	STYX	GCSH	CDC14A	CYCS	CTSL1	EFTUD2	GALNT5	SLC26A7
			PKM					RAB5A	SUPT6H	ATG13	XBP1	ST13P4	PPPDE2	CIT	SH3GL3	NLRP14
			RPLP1					PURG	CAB39L	GCLM	LZIC	RAB30	MRPL24	ADD2	GLS2	ESYT3
			EPHB1					ATP6V1E1	TMEM237	MANBA	TRAM1	TMEM186	MTSS1L	MALT1	WARS1	CXCL14
			ASS1					TAF2	MIER3	DNER	C7orf42	ELOF1	PLCG1	EPHA5	CACNG4	SOX5
			TWF1					ARCN1	DCTN5	RNF170	MAST4	FGF1	RPL37A	SYNPR	CHPT1	ZAR1L
			SLC35A4					MRS2	CCDC90A	PTPRS	DOCK5	P2RY1	NWD1	DAB2	FAM180B	FGD3
			DYNC1I2					EIF5	MRPS15	KLHL32	LOC285441	C1orf122	RERG	RIMS3	TAB2	PIK3AP1
			RPA1					CBWD2	TMEM14B	BRD8	NDUFA2	UQCR10	ARFGAP2	AKAP6	GPR37L1	ACTN2
			PHGDH					VPS41	EED	RNF130	LOC100506844	SLC20A1	FEZ1	CAMK4	DOCK10	TMTC2
			IMPDH2					ANAPC7	UFL1	RCAN1	PCBP1	PSMD2	FREM2	RIMS4	SLC4A11	EHD4
			DBI					CCDC149	COX15	CIRBP	AATF	ATP6V0E1	HM13	MFSD1	L1CAM	ABHD1
			RPL8					MRPL13	MED17	DDX5	KIAA0913	TP53TG1	PXMP2	FAM219A	H3C6	TRIM6
			ATP1A1					MLLT10	FASTKD5	CSAD	NDUFA9	GNG5	LOC100505835	PEA15	PDIA2	SPR
			SRI					KLF3	LOC550643	OBFC2B	ZZEF1	PEX2	OAZ2	NTRK3	FXYD7	C1orf174
			PRKAR1A					PSME4	DCK	C16orf46	RAD23A	GPR75	GRIN2C	IFT172	BICDL1	IYD
			HSPA9					AP3M2	FAM210A	CPEB4	LACTB2	SLC25A11	C11orf48	RUFY3	STK26	PMP2
			YBX1					UGP2	EIF3H	SLC33A1	MRPS18A	ACTR1A	PNKD	ASCL1	MEGF10	AKR1C2
			YWHAE					NECAP1	SPG11	TCTN1	OXSM	LINC00461	PCBD2	EMILIN2	CNGA4	GJA3
			HNRNPA2B1					TUBGCP5	ICK	PLS3	PHF8	BTN3A1	MGST1	CELSR2	COL25A1	ADGRG2
			PDPN					POLR3B	MFN1	PLEKHA6	HDAC11	HAUS4	FAM189A2	RGCC	ATL3	ERMN
			SH3GL1					DDX25	CRELD1	SLC35B1	PER3	PIGS	CYR61	SDK1	ZNF385B	KCNJ10
			FUBP1					WTAP	TARDBP	FAM63B	FECH	C14orf159	SELS	SV2A	SAMD9	FAM122C
			WBP2					TMOD3	KDM5A	C2orf47	TTC30A	FDPS	MRVI1	PAPPA	FAM126A	GYS1
			RTN3					YARS2	UFSP2	B3GAT1	MBOAT2	MSI2	HIST2H2BF	UACA	CDH9	KMO
			EIF3I					SRXN1	PCNA	RSPRY1	CIAPIN1	COX7C	PON3	RSPO1	SYT13	AK5
			SNRPA1					CNTN1	BIRC6	CRCP	IL17RD	INTS9	PON2	PLCXD2	VCAM1	PHF11
			HES6					SGMS1	KLHL12	RNF213	DHDDS	PHKA1	CTSF	CACNA1C	MPV17L	GTF3C6
			FKBP9					SEC24B	ALDH3A2	SQRDL	NHP2	RHOG	GBA	ANKRD9	HERC5	HELLS
			CHTOP					RAD23B	ACACA	PNMA1	REXO2	CBR3	GPT2	SSPN	ANKRD42	MFSD6
			SORBS1					C1orf9	SUMO2	C14orf37	NDUFB9	FAM214B	CDKN2C	NSD2	ZNF71	MXRA5
			GSTP1					PHF21A	ANKRA2	PIK3C2A	GALNT2	AMIGO1	LRRC3B	ARMCX2	GABRA3	CAVIN2
			EEF1B2					ZNF264	MTRR	SAE1	GSTM3	EIF5A	CARHSP1	RHBDL3	ADD2	SETD6
			EIF4A2					TCFL5	GALNT1	ERCC1	FBXO7	SLC30A10	ECE1	PJA1	EMILIN1	AFF3
			MRFAP1					TAF9B	RBPJ	KIAA0090	FAM134A	P4HB	MAGT1	POU6F1	POLR2M	EML6
			SPG21					CCDC117	PGM3	ZNF207	NSUN3	ATP6AP1	TMEM219	GPR39	PTPRO	SCGB2B2
			HNRNPCL1					NF1	ADAM17	CRTAP	SLC13A3	PSME3	C22orf13	ADCYAP1	SHTN1	KCNMB3
			HNRNPCL2					LACTB	FRMD4A	PRPF8	MTAP	MLEC	C1orf198	NOVA2	S100A16	PSRC1
			HNRNPCL4					CTR9	C12orf76	EEF1A1	PRELP	SLC50A1	CSF1	WDR11	TRIM46	RALYL
			HNRNPCL3					LOC729852	RNF139	KHNYN	FBXO42	TMEM150C	C19orf79	NKD1	TNFAIP2	NIM1K
			EEF1D					RALGAPB	FAHD1	WIPI2	CSNK2B	EXT2	PRDX6	SNTG1	LAP3	NRG3
			EIF3F					MGAT5	MRPL18	TCEA1	TRAM1L1	CUTA	HIST1H1C	EPGN	SH3BP5	IRAK1BP1
			CCT3					EYA3	ATP1B3	UEVLD	XPO5	CUTA	CHI3L1	GPR137C	PDZD4	THSD4
			PAQR6					ZNF426	GTF2H2	ITPR2	TWSG1	CCDC163P	UPK3BL	CDC16	TOR1AIP1	TOP2A
			NCL					RAB2A	RCN2	PARP4	ZNHIT3	C1GALT1C1	EYA2	PHEX	CACNA2D3	SYT9
			WDR6					CAMLG	IPO8	WDR12	NOL7	KCTD21	GLUD2	ST3GAL5	ZNF737	MBLAC1
			RPL6					FOXN3	PTPN21	AGL	RBM8A	COG2	TFE3	NFATC2	TMEM100	SDC2
			RPL18					WDR26	KIF1B	TOMM22	TSC22D3	TMED4	PEBP4	SYNGR1	ACVR1C	GTF2IRD2
			TUBB					THNSL1	SERINC3	CC2D2A	SRP14	TAPBP	SLC9A8	DUSP8	SMTNL2	ANKRD34B
			LAMB2					TAF5L	CDH2	UBR4	CD99L2	TLE1	ACSS3	CCSAP	TUBB	AVIL
			HSPA2					ANP32A	MRPL35	NUP214	TRIB2	TH1L	S1PR1	EPB41L2	KIF5A	ASB9
			EIF4G2					PSMD1	ZNF384	ZNF627	SLC41A3	DHFRL1	THSD1	CHGA	ADAMTS4	SNCAIP
			TRIM2					FAM103A1	EFNB2	TSN	CLK3	SGK3	ASAP3	MAP3K7CL	KCNQ3	TMEM97
								MPPE1	ACBD5	RPS13	SSR3	FZD4	LDHD	LRRTM2	IL17RB	HYOU1
								RBMX	ACTR2	PIGN	ZNF3	DCTN3	SEMA4A	PRRX1	PPIC	TSACC
								ZCCHC7	CKAP5	SLC11A2	PPP1R8	FAHD2A	TTLL4	ZNF595	LRRC17	PDCL3
								ERCC4	PDXDC1	SELT	SPCS2	GLA	RNF185	CAMTA1	CA3	MKI67
								SPTBN1	ZFHX3	SNN	PEX12	NFS1	CHURC1-FNTB	LTF	PAK5	RGPD1
								UTP11L	POLR3C	EIF4H	TBC1D22B	SAMD4B	HIST1H1A	MTMR4	FRMD4A	LRRCC1
								ITGB8	DDX6	CHCHD7	NPL	TMEM136	CRAT	FRZB	HEG1	HHIP
								ZNF167	KAT7	YBX1	PTPRZ1	ZSWIM1	CASP7	GPR173	ENTPD2	KLF15
								HSP90B1	GIGYF2	EDEM1	EIF4E2	AK4	ELOVL5	SHC3	SMAGP	RAB23
								SENP2	KLHL9	C20orf94	DERL1	ADORA1	IGDCC4	MTMR7	CNTF	SPOCD1
								GNB4	THEM4	SERINC5	PPAP2A	RPL41	CREB3	SPP1	GASK1B	GFPT1
								YME1L1	GOLM1	CSNK2A1P	TBL2	HSPB8	C4orf3	PRKCE	NAALAD2
								CMPK1	TMEM56	FAM171B	KLHL26	CPSF7	RPN1	STUM	TRPM3
								ZNF652	TMEM167A	SPATS2L	HS2ST1	ZBTB37	TIMP3	NEURL1B	PLCXD1
								ZC3H7A	CNBP	ISG20L2	GNA12	SMCR7L	PTCH1	ANXA11	CACNG2
								ESYT2	MAU2	MSRB2	ATP5G3	LRTOMT	FSTL1	SNTB2	ABCC6
								UBAP2L	UBE4A	HDAC3	PACRG	C1S	CYP4V2	ENPP4	GBP5
								TIGD1	ALCAM	DPYSL3	USP40	TGIF1	PFN1	RECK	RAB31
								KPNB1	DNAJC19	GDI2	FAM198A	LSM1	RPS9	SNAP91	ITPRID2
								ACOT13	ZNF434	C6orf130	FAM5C	ACP6	WFS1	PDGFD	SLC13A5
								SDHAP2	APLP2	JARID2	NENF	SRSF9	PDK4	LGALSL	SCRT2
								PACSIN2	FUT9	TM9SF2	ATL2	ANXA5	MRPL14	KCNC2	MCF2L
								FNIP1	NOMO2	ATP6AP2	DTNA	DNASE2	RGMA	LMO7	TMSB15A
								SERINC1	EIF1B	TSPAN3	RPRD1B	LMOD1	TP53BP2	PROS1	TRIL
								PEX13	KLHL23	GTF2IRD2B	STRADB	RHOJ	COX20	MFAP5	ZSCAN2
								RAB11A	TUBB	RCC2	APOA1BP	LEPROT	PGM1	ANK3	APLN
								GLT8D1	PIKFYVE	TP53INP1	WRB	CBR1	GLUD1	GPC2	ARL9
								SPICE1	C9orf85	EXOSC2	RMST	GLYR1	LMAN2L	SUGCT	RAB3A
								SGPP1	SLC37A3	NNT	PARVA	C19orf53	RPS11	CDKL2	MUC3A
								NEK1	SLC30A5	ANKFY1	SART3	FOXO1	ISCA2	CHI3L2	PLXNA4
								ZNF555	METTL14	RWDD2B	LOC84856	UNC119B	EGLN3	COL11A1	PDGFRA
								NBAS	DGUOK	SEC11C	SPTLC1	TAPBP	TOB1	ITGB5	ABCC5
								BRWD1	EFTUD1	ACADSB	SPEG	SNRPD3	PAPLN	CACNG7	MYO5A
								MRPL34	POLD3	CALCOCO1	F8	ACAA1	RPL7L1	LRP1B	DDX60
								MPP5	GTF2I	SESN3	PIGC	CHTOP	TEX264	PCSK2	LRCH1
								ZBTB4	TSC1	ZBED6	HSD17B11	NDUFV1	SCAP	CHURC1	CHRM5
								METTL8	WDR82	SDCBP	PRDX3	ILF2	FUBP3	PPP1R16B	PRKCE
								DCAF13	C17orf39	TMTC4	ERV3-1	C3orf70	MOB3A	PMEPA1	CCDC136
								EP400	DNAJC16	RPL27A	AKR1B1	XPOT	PSMB6	FMO1	SAMD9L
								PPP4R2	CCNT1	PAF1	SREBF2	KIF24	NFKBIA	ZNF804A	B4GALNT3
								MIB1	PPAT	CLIP4	FAM213A	NAGA	SOX13	ITPRID1	DSC3
								VPS8	SNIP1	SSPN	PIGU	CAMK2G	TKT	STK38	PLA2G4A
								ZADH2	CAPRIN1	C5	C11orf68	C1QTNF3	UBL7	DHX29	TUBA1A
								HUS1	ZNF192	CNTNAP3B	UQCRQ	HEBP1	NT5E	ATP2B2	SMIM17
								GOLPH3L	TCEB3	SPHAR	MFSD1	KIAA1958	TST	ZDHHC22	VAMP3
								VTI1A	MAP3K5	DDX17	MRPS18C	LDB1	EPHB1	HACD2	CNTN5
								AGK	C17orf63	PGGT1B	MRAS	DDB1	BDH2	COL25A1	ADAM28
								SRSF10	RWDD1	NUDT19	ASB8	TAPBP	FGF11	PODXL2	CES4A
								HNRNPM	FOPNL	AKAP7	EIF1	NRP1	POMT2	TUBB2B	IQCA1
								BOLA3-AS1	KLHL28	COMMD1	FAS	DLST	TMEM51	ATP10B	AMIGO2
								SKP2	ABHD5	ZBTB43	CMTM4	TXNIP	FAM211A	RHOU	NTSR1
								UBE2D4	BBS9	SLC15A4	TMEM223	PRMT5	TIPARP	GNAL	RIMBP2
								TATDN2	PPP4R1	MXI1	SEC23B	CAMK1	ZNF385A	PKIA	ZDHHC23
								PCNX	CCDC50	HPS4	DNAJB12	PARP1	SLC39A12	FKBP1A	RGS7BP
								ZNF81	PAFAH1B2	ZDHHC16	ATXN1L	TMEM87A	WLS	NETO2	CACNB3
								HINT3	PREP	IFRD1	GABRG1	MED11	PPP1R3C	COBL	CXCL1
								RNF38	SEC23A	GLRX5	ARHGAP1	RRN3P2	NDUFS3	PRELP	EPHX1
								RBM12	ARMCX1	TTC18	FTSJD2	C12orf57	ITGB5	CXADR	TBX18
								STAM2	ZNF211	AMACR	FADS1	TAPBP	MNF1	HOXB7	MYCBP
								RRAGB	ZNF844	HIAT1	SGCE	HGF	GLDC	CA14	FAM117B
								ZNF45	ARHGAP35	FUNDC1	SP1	MAT2A	APCDD1	CLEC12A	C16orf87
								VDAC3	HPS5	BCL2L13	CSNK1E	MYD88	TMEM120A	GPR161	CYP4X1
								ENOPH1	ARPC2	GBAS	PIN4	PRADC1	SNX17	TPST2	TNFRSF25
								ZNF608	FAM199X	MGAT4C	CTDSPL	TFIP11	SOX9	STOX2	CHRNB2
								TMEM48	NOMO3	PTCD2	COX7A2L	PPIC	RPL30	TKT	G6PC2
								ZNF805	ASXL1	SNX3	RPL3	H3F3B	FZD7	AP1S2	RASGRP2
								ZNF564	PPT1	LGI1	LAMC1	DBX2	DERL2	C1orf158	ELAVL4
								HMBOX1	SCCPDH	FOXRED2	MLX	TAPBP	GPRC5B	GPRIN1	CTSO
								PRKDC	CDS1	C6orf225	IFIT3	DDR1	PRDX2	DNAJC13	SBK1
								MID2	TIAL1	EMP2	PHC2	IFT43	LGALS1	PEG3	CDHR3
								LTN1	POLR2C	C10orf76	NPEPPS	KIAA1967	PHPT1	CDKN2A	C15orf48
								SRP9	RAVER2	KDM5C	B3GNT1	POU3F2	ADA	TFAP2B	TMSB10
								BCL2L2	PIP4K2C	C9orf46	METTL16	SNRPD2	DTX1	CTSO	SLIT1
								FAM91A1	AMZ2	PPP1CC	PLEKHA7	CGRRF1	PRMT1	PARP8	CDH3
								XPC	OTUD6B	LSM4	AVEN	DDT	TMEM100	CACNG2	THRB
								EIF2S2	COPB1	TIMM21	HERPUD2	CERS1	TNNT1	MEF2C	SLC22A3
								MAPK14	WDFY3	CLK2	SNX5	CHMP2A	HEXA	SRSF2	UNC79
								CPEB3	DBR1	DYRK4	AIG1	THBS4	FUT10	TRMT9B	R3HDM1
								CLIC4	GATAD2B	RAN	NDST1	ABCF2	EFHD1	NDRG4	FLT3
								EIF2C3	ZNF436	MORF4L1	TMEM63B	DHRS4L2	PHYHD1	SLC16A9	RGS7
								E2F6	DR1	ATP5A1	FARS2	PET112	PEX11A	CELSR3	LCA5L
								LONRF1	CDC16	ADPGK	ALDOA	BCKDHB	FLJ46906	ASXL3	ZNF560
								BAI3	LMO3	MRPL15	NUMA1	ALDH9A1	DDIT4L	GPR1	MEAF6
								FKTN	EIF2C4	WIPF2	COPG1	EIF2B2	IGSF1	NAV3	YEATS2
								LIAS	SRGAP3	RPL13A	ABHD2	PLIN2	PMF1	SLC46A3	CLIC4
								TERF2	CREBL2	TRAF3IP2-AS1	DNPEP	SUFU	ALG3	CFI
								SYAP1	MPRIP	CNDP2	UFC1	C3orf75	PSD2	PAX6
								RTCD1	DPY30	CAPZA1	YARS	TOB2	RANGRF	AK2
								GAB1	STIP1	RAD54L2	RCN1	MGST3	RARRES3	DOC2B
								FBXO38	MED1	MRPS27	PDPR	OAT	ELOVL1	TUB
								FLJ42709	ZNF664	MRPL49	ARL6IP1	KRTCAP2	THAP2	RHOJ
								LARS	DTX3L	EIF4B	SOX2	SMG5	PRDM16	MAPK8IP2
								ALS2CR8	HNRNPD	FEM1C	UBR7	FGL1	PYGO2	FGFBP3
								FASTKD1	SYNE1	SRSF6	TTC30B	SLC14A1	PLCD4	APP
								TM2D2	PPAPDC1B	NHLRC3	CASP9	PDCL	UBE2L6	GLRA3
								MAP2K5	PKNOX1	SUCLG1	RPL22L1	CHRNB1	CSRNP1	NEXN
								MKKS	PDE12	MEX3C	RAE1	PEX19	SLC1A3	FGF1
								ZNF238	YIPF4	SAP18	MRPS7	NACC2	RPL23	PRSS23
								KIAA1429	EGLN1	OLIG1	ASPH	ASB1	OGDH	MTSS1
								FAM120B	RPP30	DCUN1D1	FGFBP3	MUTED	DDX39B	PDCD5
								HMGCS1	ABHD10	CHCHD2	FZD1	DAP	SNHG15	PRKG1
								KIF16B	ARL1	SERPING1	ARL3	FGF2	MT1G	MAN2A2
								PFN2	TRRAP	COPB2	SLC25A17	COQ9	ATP13A4	DMTN
								PDCD6IP	UGGT1	FUNDC2	HEY2	PLEKHG1	TMEM147	VPS36
								FASTKD3	USP2	MRPS23	NMT1	ADIPOR1	BAG3	CDC42SE1
								HEATR5B	FAM8A1	MYOM1	SLC25A44	FGFR1	ARSD	KCNK12
								HIPK1	NGDN	ENKUR	AKR1A1	TP53INP2	C1orf144	RASGRF2
								PLEKHA3	GABPB2	PLA2G16	C2orf49	SUPT4H1	NDRG2	BMP6
								DDX50	RBBP4	SRPR	TMEM22	CSTB	KIAA0195	SLC8A2
								KPNA4	C16orf80	C20orf3	SNRPG	PCYT1B	HOGA1	LOXL4
								ARAP2	IKBKB	H2AFZ	NEIL2	TMEM208	SERF2	CGNL1
								ZNF770	C18orf25	MDFIC	PREB	LOC100859930	GPC5	DUSP16
								BBX	COIL	RNFT1	GPS2	CINP	CHDH	TCEAL2
								LHFP	TRAPPC2P1	FKBP4	PPM1G	TMEM17	FIS1	NYAP2
								TNRC6B	NFIB	CSTF3	MRPS16	R3HCC1	TCN2	ADAMTS4
								SBDS	FGD4	ARNT	RBM23	C22orf28	CCDC85C	NIPA1
								YTHDF3	ANP32E	PRKD1	ARHGEF26-AS1	TRIM68	PTMA	HOXC6
								CSNK2A2	MKRN2	MUT	CETN3	CRADD	SEPN1	ABHD6
								RC3H1	UBFD1	CDKN1B	PGAM1	DLC1	MT3	GRIN2B
								C2orf42	TFDP1	SOAT1	CAPN2	EMP1	SLC2A10	KCNH5
								H1F0	SEC31A	MXRA7	PRKACA	MAOA	EMD	GJA1
								UNC13B	JRKL	SMARCD1	SNCAIP	ANKRD65	SAT1	TENT5A
								ZNF558	MMGT1	PARK7	CECR1	PPP1R11	OLFM2	RAB3A
								TRAPPC10	NUP133	PPP1R10	EBPL	CKMT2	PSME2	TMEM170A
								NCKAP5	EZH1	PPP1R10	DPAGT1	AK1	RNF5P1	SLC35D1
									VTI1B	PSMD11	SLC39A9	POLR2H	MID1IP1	FABP7
									CEP104	ST7	KCNJ16	C9orf23	TSPAN33	MARCHF1
									CCDC47	DNAH7	RPS3	EGFR	RXRG	TACR1
									JKAMP	MAML2	CKAP4	SQSTM1	LOC100506451	HOOK1
									LOC339803	KATNAL2	ADSL	ZHX3	ACOT1	GTPBP1
									LYSMD2	EIF2B5	KDM3A	SERPINB6	ABHD4	TACR3
									COMMD7	NONO	PCGF1	EFS	PMP22	TM4SF1
									ASXL2	CNO	PSMD3	C11orf67	APEH	SMOC1
									WRNIP1	BHMT2	TNS1	CTH	PLD2	CLIP2
									ZNF32	CLCN3	B2M	BRD2	SFXN5	TMEM178A
									UHRF1BP1	XPNPEP3	TOX	SYS1	RGP1	ART3
									WWP2	KIAA0100	DEXI	CPNE2	PPP1R15B	HSPA4L
									LPHN3	B4GALT4	C7orf73	ZFYVE1	NUDT16L1	ATN1
									LACE1	KBTBD7	BET1L	ACOX1	IL8	SRSF1
									SHFM1	ARHGEF10	BBS4	ZNF423	CYSTM1	IGFBP7
									MED8	HP1BP3	SETDB1	OTUD7B	DHCR7	N4BP3
									ATP6V1H	TGFB2	SLC22A5	TRIM25	TMEM185B	CTNND2
									C1orf50	TM7SF3	COX7B	MED12	PPP1R3D	TRH
									SCO1	RILPL2	TEAD1	SHMT1	MR1	ADCY1
									RNF44	UFD1L	CLPB	TNFAIP6	LAP3	MYORG
									TTI1	ESD	PEX5	KIAA1671	CD99	NME5
									ATF6	CDK2AP1	CALU	TRPT1	AAAS	SHH
									RNF216	KDM4A	TBC1D20	MRPL16	CD99	SLC29A4
									FBXO3	TTC32	ASB6	SPCS1	TM9SF1	GATAD2B
									CRKL	ZNF609	LCMT2	SLC25A5	SUOX	OLFML2A
									DTWD2	C6orf62	BPHL	SAP30	DOLK	SEC14L2
									LRRC58	TOMM6	HSD17B7P2	PPARA	CA12	GLUL
									FAM111A	ZFYVE26	NOP16	SGPL1	ILK	ZMIZ1
									INTS12	ATP6V0A2	AIFM1	LINC00526	SPRY2	CDKN2B
									ACIN1	DYNLL1	SENP3	ETFA	GSTM5	TMEM121B
									TFAM	LHPP	SAP30BP	C2orf28	LAPTM4A	FILIP1
									ZNF132	CYFIP1	NDUFB4	MEGF10	GFAP	IFI44L
									WWC1	POLR1C	HEY1	MTHFD1	RAMP1	PPARGC1A
									VPS45	KAT2B	GABRA2	PCBP2	TACO1	FLRT2
									SF3B1	PANK3	MRPL11	VPS52	APH1A	MARK1
									HEBP2	HIP1	BPGM	GPR146	FJX1	SDK2
									CRIPT	HNRNPH1	PPP1R11	ACTB	C8orf33	STMN3
									RBMX2	RNF114	CA8	CYBRD1	C12orf10	ADGRF5
									MOB1A	PNPLA8	SPG21	RPL24	DDX39B	CREG2
									GEMIN5	GNPDA1	PRKAG1	TXN2	HEPH	SLC38A1
									HHLA3	TRNAU1AP	COMT	POLD4	SMOX	LRRC55
									RYK	NUP205	SLC43A3	RPS17	CTDSP2	ASTN1
									SMAD1	ZDHHC9	CCT3	NTRK2	GANAB	EGR3
									VEZF1	GARNL3	UQCRC2	STYXL1	ATP1B2	CCNB1IP1
									MAT2B	DNAJB9	LOC386758	EMX2OS	DHRS3	CUX2
									NSUN4	PPP1R11	PTAR1	MOV10	EZR	SLC35F5
									MRPL36	EPS15L1	SLC19A2	CHPT1	LRP4	ZDHHC11B
									DHX40	VPS39	ZNF641	CCT7	TNS3	MPP7
									RNFT2	SRA1	PWP1	PDGFC	HSPE1	CKS2
									S100PBP	FAM40A	IKZF2	LSM6	PDIA4	ALAD
									FAM82B	OSBPL11	FSBP	LOC100192378	PHGDH	PGM2
									ITGB1	ERRFI1	DENND5A	C17orf81	SLC15A2	THEM4
									KIAA0564	STAMBP	COL4A5	ACTL6A	GRINA	ADGRL3
									WFDC1	INTU	FAM53C	TMEM18	PCCB	WASF1
									TUG1	ERAP1	DDX56	C9orf64	CPT2	MGAT3
									OSBPL6	TTC9C	ALDH18A1	LRRC8A	PIGA	PCDH10
									SMYD4	SQLE	SALL1	SNHG11	GRM3	PPP1R1A
									ZFP3	RNF26	ESYT1	SRI	LRRC41	RIC3
									FDX1	RSU1	AHSA1	ARHGEF26	C6orf192	VPS41
									HOPX	ARIH2	PHF2	ABCA1	CAT	MCAM
									PIGZ	MORC2	WIPI1	PTOV1	WDR77	PPM1K
									METTL13	LIMS1	ASF1A	ELOVL2	CD81	CREG1
									ZFAND6	C12orf73	COQ7	CHCHD8	HTRA1	CDO1
									ARL8A	ORMDL3	TSEN34	SLMO2	FADS2	LRRC3
									PEPD	EXT1	IMPDH2	SHROOM3	METTL7A	SOGA1
									BZW1	ZNF395	OSCP1	PLP2	TECR	CRYAB
									RCOR1	EXOG	CKS1B	SPRY1	WDR45	B3GAT2
									LPXN	DNAJB11	PHF21B	RNF24	MASP1	SHTN1
									ODF2	ARL6IP6	ZNF516	GRAMD3	ROM1	CACNA1B
									NAP1L4	ZDHHC4	DANCR	COX6B1	GPR56	NOL4
									ANXA4	PSMB2	RAB9A	CYB5A	ATG9A	LOX
									LOC100505687	PA2G4P4	MARS2	C1orf54	NLGN3	TMCC3
									UIMC1	GREB1	HSBP1L1	PPP2R5A	CERS2	MAZ
									ALG8	RBM28	IL17D	AHCYL2	RPS18	CKMT1B
									VMA21	PDE7B	STAT2	SCAMP3	DDX39B	NFIB
									HMGB1	IGF1R	FNDC5	VPS11	TPCN1	FAM114A2
									ABLIM3	DHX9	TMEM47	RPS12	MPDU1	CHPT1
									RECK	UTP18	PTPRF	CYB5B	CABLES1	PRRC2B
									THYN1	EXD2	AMMECR1L	VPS4A	NUTF2	SERPINI1
									ELF1	SOX2-OT	POLR2A	PDIA6	RPA3	IARS1
									UBE2A	GORASP2	FBXO36	NPAS3	STK17B	CDC20B
									SNRPD1	INSR	FEZF2	EIF3I	FAM69C	MAP3K4
									RG9MTD3	GALNT10	QRSL1	NUDC	SIDT2	TGFBR3
									ARHGAP23	BCAS3	MEIS1	PTPN9	ZNHIT1	RPS5
									STAU1	GSR	LIN7C	TXNL4B	IDH2	EOGT
									SKA2	RIN2	TMED10	ENDOU	BCAN	C12orf4
									DCLRE1A	PDCD7	NRF1	APLN	FAM59B	SSBP1
									THOC5	DCTN4	ZNFX1	SHPK	CASP3	ATCAY
									GLO1	FN3KRP	PPM1B	PCSK5	GSTM2	PDE1C
									RBBP9	EIF3D	KRBOX1		F3	OSBPL3
									LOC100499466	LOC254128	AFG3L2		CXCR4	TBX15
									ACP1	TAX1BP3	NOTCH2NL		FGFR2	APLN
									MTHFS	PELI2	LBR		PAFAH2	FERMT2
									SMARCAL1	RRS1	EAF2		RNF182	OMD
									TMEM14A	C6orf108	MDH2		ITGA7	FBXO41
									ATP5H	CHCHD3	NCOA4		SNRNP25	NEFL
									TBCCD1	PGK1	PRPS1		GLI3	DSC2
									TPRKB	CD302	UBA52		DDX39B	FAM120A
									TRIM14	ZNF24	LOC400027		PLEKHB1	CLSTN3
									HK1	KIAA1191	MFN2		FAM107A	NR2F1
									ERLIN1	TMEM205	NUDT3		DDX39B	TRIM22
									LYRM1	NR3C2	HYOU1		ORAI3	USP11
									PDIA3P	CETN2	HEATR8		RGR	MAP3K9
									MRPL10	MRPS6	CHSY1		WNT7B	BEND4
									USP24	FAM54B	MOXD1		MAPKAPK3	GMNC
									RERE	AGPAT5	SLC23A2		PSME1	RFX3
									KCTD7	CBFB	CDC42SE1		PIGV	TCTA
									HBP1	TECPR2	LYPD6		PAQR6	ITGBL1
									ZNF501	CTNND1	QRICH1		A2ML1	PDK3
									DPY19L1	ADCY3	MRPL53		HDAC1	ITPA
									PCDHB6	BDH1	LIFR		CPE	ZFYVE21
									GZF1	XPNPEP1	MTM1		RAB5C	RPL36
									RBBP7	TMEM68	AARS		MED9	PDZD4
									VGLL4	SLC35E1	NIM1		TIMM10	ARHGAP18
									ABCB10	NUP160	PDP2		LOC100506795	POSTN
									EPG5	GLG1	POLR3K		C1orf85	DNAI4
									AVPI1	GGH	CBL		PFKM	GALNT5
									UXT	DTX3	INTS3		RGN	SIAE
									RRAGC	HRSP12	TMEM132C		SNHG3	ZNF536
									LOH12CR1	REPIN1	METTL17		MARCKSL1	TCTN1
									MCM9	TAF11	TMEM11		URM1	ACTL6B
									EAPP	SIAE	CSNK2B		GPAM	RHPN2
									AGA	ZDHHC2	HSDL2		POU3F4	CD9
									PCGF5	WWC3	ATP5L		TIMM8B	TBC1D1
									POLR3A	UBQLN4	PTPMT1		CRYL1	RPL18A
									SPAG16	ARL16	RASSF4		RPS18	BICC1
									TMED5	POLDIP2	HSPA8		RGS16	HOXA10
									NARS	TMEM9B	SLC39A14		FAH	KIF21A
									HNRNPC	SRRT	CTDNEP1		NQO1	PLSCR1
									GSPT1	ZMPSTE24	KDELR2		TMPRSS3	FBXO21
									DENND1A	METTL20	FLJ35776		RPS18	SCAP
									MLLT4	TMEM168	FAM32A		SHMT2	DNAH6
									MED12L	PER2	DEDD		BHLHE40	ZBTB10
									HNRNPUL2	C20orf11	PRKCA		PIPOX	AIG1
									NEBL	BDNF-AS1	TXNRD1		PFDN5	TNRC6C
									SUN1	UBAP2	YAP1		FAM96B	LMNB1
									RARS2	OSTC	ATP5B		C1orf61	METTL7B
									DNALI1	SSBP1	ZFYVE21		ORMDL2	APOL4
									PDCD2L	DPM1	MRPL20		PVRL2	ST8SIA4
									YIPF6	PSMA2	GAS2L1		CLDN10	SRSF3
									NHS	FMN2	CECR5		MGLL	UAP1
									PDE3B	UBE2Z	MRPL45		NOTCH2	SH3D19
									TMEM199	NBPF10	SORL1		LGALS3BP	LUZP2
									CDKAL1	SF1	EGR2		SHC1	RFX4
									KDELC2	SFT2D3	NDNL2		ADORA2B	YPEL1
									LMBRD1	CTIF	LOC645206		CPT1A	TAGLN2
									IFNAR1	TGFBR1	SPRYD4		NCSTN	CLIC6
									GFM1	SRP54	TXLNA		HEYL	BCL7A
									GAPVD1	NFIA	COQ10A		RFX2	RPS6KL1
									ASH2L	SEC16A	WASF3		BCAP31	PRKCB
									DCP1A	SLC30A1	PTPLAD1		POLR2G	MDFIC
									NFATC3	CDK7	HNRNPL		EMP3	ENO2
									TRIM69	OXSR1	STX18		SHISA4	KIAA1549
									NBPF16	HIBADH	ALAS1		KREMEN1	ARF1
									SIN3A	SAP30L	TNFAIP8L3		GPR108	TGFBR2
									TFG	SLC25A25	PPP2R5D		SPON1	CADPS2
									UBR5	HIF1AN	RABGGTB		CCDC167	AOPEP
									SNX18	WDFY2	HPSE2		CLU	PLPP4
									USF2	RBMS2	APOPT1		ACSF2	DPP8
									TBC1D12	C7orf44	MAPKAPK2		FKBP9	GAS7
									POP4	WBP2	ALG5		SH3PXD2B	KITLG
									SEC14L1	DBC1	MESDC2		PNP	CALD1
									RPP38	MCMBP	QKI		VANGL2	DLG2
									REPS1	SAR1B	CCT6B		SLC25A33	PTPRT
									SNX1	WDYHV1	TMCO1		MERTK	TUBA1A
									SAMD8	CPM	LPCAT1		GYS1	TMEM74
									TMEM43	BCCIP	ACOT9		RPS18	WNT16
									GEMIN8	PCDH10	SYT9		SNAPIN	TRIB2
									RAB14	BTN2A1	PYROXD2		FBLN1	AMPH
									CTNNA1	KDM5B	EIF2C1		CUTC	THOC7
									AP2B1	RNF103	SAMM50		RHOB	SST
									TUBB	DBNL	HRH1		PYGB	FOXP2
									TUBB	NPLOC4	ACTG1		FZD2	ZBTB1
									TOR1AIP2	PTPN13	SH3BGR		NEK6	GBE1
									GPSM2	GLOD4	SLC6A1		SLC25A20	NRARP
									NEK7	TMED9	RAB7L1		LINC00092	FBN2
									CHMP4B	KCTD6	C20orf72		BTG2	SBF1
									SUDS3	C22orf32	PTGR1		TRIL	NTRK2
									C9orf78	NTRK3	PPP5C		PIGG	PICALM
									ADK	C14orf133	SLC25A38		SDS	TMEM132A
									TP53RK	MRPL44	GABARAPL2		SYPL2	NEK1
									VPS29	HBEGF	FAM57A		PLTP	RPS7
									LYPLAL1	SETD3	JMJD6		SMPD1	NCKAP5
									KANSL3	NDUFA1	TTC23		ACOX2	DTX4
									GATS	CANX	COL5A3		HMGCL	MEDAG
									CDADC1	MAGED2	ECH1		PPP1R3G	NKAIN2
									DBT	GFRA1	DDX19A		PPAP2B	NES
									TUBB	DIABLO	CBS		ACSBG1	ARHGAP31
									FAM89A	MCART6	STAT5B		LOH12CR2	MAT2A
									ACN9	MARS	GPD2		HILPDA	PLCL2
									UBE3C	PRELID1	LGMN		EGR1	CPXM2
									PPM1L	BAZ2A	DCAF7		ACACB	STX1B
									FCHSD2	C2orf44	SFT2D1		TMEM107	RNF128
									SEPHS2	PTGFRN	TTPA		CYB5R3	SLC1A6
									BRD2	RNF13	ANKRD45		CA14	COL24A1
									APOL2	ARSB	ZNF410		CCND3	SLC17A6
									UBXN7	ZFAND5	GLB1		SIGMAR1	ANGPT1
									RBMXL1	FYN	NDUFC1		ATP1A2	SYT1
									TUBB	SIRT3	NAGK		MOB3C	TTC12
									ETF1	IFT46	POLD2		DNAJB1	SLFN5
									DDX47	RBM5	POP7		SORCS2	NFIX
									YTHDF2	UBE3B	G3BP1		C5orf4	LLGL1
									GAN	NAT10	ADD1		CHST10	SMOC2
									HARS	SORBS1	ASCC1		PPP1R15A	STAT2
									BMP2K	EMX2	GABBR1		SSR4	CDC25B
									PNRC2	ZDHHC13	TMEM42		PLIN5	FSCN1
									DHX15	RPS6	PARD3B		NRARP	PLSCR5
									BBIP1	ACAD9	KAL1		ZNRF3	TRIM71
									RAB1A	CHST11	STX5		HES1	IRF6
									FAM168B	DOCK4	C12orf49		LAMB2	CDH1
									SLC10A7	MTOR	COMMD5		SEC61A1	EDEM1
									EXOSC7	PATL1	UBE2H		PIGO	STON1-GTF2A1L
									CREM	EIF3F	ACO1		PPIB	MPLKIP
									TUBB	ZMIZ1	PAICS		SFT2D2	DCAF7
									ZNF285	NDUFS1	LOC100505783		PHB	TMEM138
									CPSF2	TMEM128	PINK1		MT1E	GATM
									VAMP7	LOC100507217	MAOB		CSRP1	CAMSAP1
									VAMP7	POLR2D	NRBP1		POLR2F	ACADSB
									IMMT	TMEM116	PSMC5		MLC1	KAT6A
									C1orf43	NEAT1	CS		CNPPD1	DDX17
									PCCA	NDUFB8	FTSJ2		PSAT1	FADS2
									CLUAP1	GPR89A	NT5DC1		APOC2	ZNF621
									CASC4	SLC25A30	MED30		GJB6	UBE2O
									RAB18	DOCK1	SMARCD3		INHBB	SH2D3C
									TIMM17A	ANO6	GSS		SLCO1C1	SLC20A1
									RNF169	HSPA9	RBX1		SLC35C2	PARVA
									LOC100329109	USMG5	CDIPT		HIST2H2BF	HMCN2
									ERI1	COMMD4	KCNJ8		HHATL	KCTD16
									JOSD1	BLCAP	RPL37		HADHA	NABP1
									MAPKAPK5	CAMTA1	MFAP3L		HEPACAM	ANAPC4
									CDS2	PCDHB7	NDUFV2		ENHO	STXBP1
									MTF1	HARS2	SDHB		DCAKD	RPL13A
									WDR5B	GOSR2	QARS		UNG	TEX261
									ADD3	PPOX	LOC100130894		LFNG	FOXO1
									RIPK1	PCBD1	WBSCR22		SLC35B2	NEO1
									AKAP8	PLRG1	LOC158257		TMEM179B	DYNC2LI1
									NIPSNAP3A	DHPS	SCARB2		NEDD8	PARP1
									SP2	PRKAB2	PSMB1		FAM165B	SLCO1A2
									APPBP2	FGD6	GART		MTA2	SHISA5
									LPP	MRPL50	UBAC2		RNASEK	NOVA1
									HDHD2	CCDC127	RHOBTB3		GSTP1	PDIA3
									PSMA3	STOX1	PHF23		ARAF	TCEAL5
									PBX1	FAM204A	HDGF		APOE	TSPYL4
									KANK2	DHX32	RPS10-NUDT3		EMG1	SNRNP200
									TARS	LAMP2	LGALS3		HES5	CLEC2B
									VDAC2	RASA4	ABCD2		RNF43	CTSA
									POP5	GLTP	UQCR11		PIK3IP1	FAM20A
									RPL23A	STT3B	LOC729013		VPS25	HECTD2
									TCEAL4	C4orf42	ST13		ARSF	MYO10
									UXS1	ELP3	GM2A		RPS5	PTPRN2
									LOC399715	LSM14A	CSNK2B		SLC1A4	PAG1
									NUP88	ZDHHC7	RELL1		SLC9A3R1	COL26A1
									SCG3	AASDH	VOPP1		FTL	NACAD
									IL6ST	FTO	DVL3		RBP1	FASN
									COMMD10	SMU1	RER1		FKBP10	ALG13
									PTPN1	NEK11	YKT6		UBB	CA11
									ENTPD1	MCC	YWHAE		PRCP	PDE3A
									POGK	C1orf123	CNN3		PMVK	SMIM10L1
									ZFP161	ZFP91	RNF5P1		KCNE4	VWC2L
									PTCD3	USP4	HOMEZ		DBI	SEMA5B
									MTCH1	CDC123	KLKB1		ENO1	NRXN3
									SLC2A12	TMEM66	PSMD13		PRDX5	ATF7IP
									CAPZA2	RAB28	C1orf88		INPPL1	NDST3
									MLF1	CCDC113	SLC29A3		SELENBP1	DDX5
									AP3B1	GRB2	ADH5		MIF4GD	SERPINB8
									TEX2	MTMR1	ACCN2		MMD2	SCN2A
									SNRPC	SMURF2	BSDC1		RLBP1	CLVS1
									ABCB7	KIAA0247	TNFSF4		PLXNB1	GALNTL6
									MPPED2	ABCD3	SRPRB		ACSS1	CA4
									NIT1	KANSL2	AMOT		GJA1	DIRAS1
									ZSCAN18	LDLRAD3	ABCD4		ATP5G2	COL4A2
									ARHGAP42	PRKG1	SCD5		ADCYAP1R1	PRICKLE1
									HEATR6	IQCA1	C3orf18		TUBB2B	SEMA6C
									RBM17	GPX7	ZIC2		DAG1	CEBPG
									SMARCA2	RDH11	CACHD1		PMM1	MAP3K7
									BTG1	ANKLE2	CPS1		GPX4	RHOB
									GSTCD	RABL3	HLA-A		NFATC4	TSPAN14
									VBP1	PITPNA	FABP7		SIRT2	WDR19
									PACRGL	PRPSAP1	EFR3B		RPL18	SP100
									NMT2	DNAJA3	CCDC56		ITPKB	XPNPEP1
									MED28	FIBP	NFRKB		ERGIC3	SPEF2
									CHD4	AGPAT3	RDH10		TADA3	PGM2L1
									ZC3HAV1	NBPF14	SND1		UBL5	NTM
									APOL6	EIF2B4	DACT3		LRIG1	ITPR2
									KIAA1826	CYP7B1	FAM171A1		DCXR	LMX1A
									SLC35F1	MED27	HNRNPF		SEPX1	GFM2
									RBL1	NFIX	NFKB1		PBXIP1	C1orf198
									ILKAP	FBXL5	FTH1		CNTFR	KCNB1
									SLC40A1	GJB2	C11orf93		UBIAD1	GPR153
									MRPS22	GPBP1L1	ING4		LRP10	PRR36
									PHACTR4	ZMYM3	RNF5P1		CD63	TRPM7
									CHST1	PSMB7	CSNK2B		TNFRSF1A	SLC7A14
									TMEM133	SRSF4	MRPL51		PLCD1	KCNK3
									NDE1	ASB7	TMX1		CXCR7	GDAP1L1
									PRNP	MEGF9	RPL5		WDR83OS	CYBRD1
									FGD5-AS1	TSFM	LOC100505715		TRAPPC1	ALDH1L1
									UQCRFS1	ARRB1	EHD4		CCL3	HGF
									ASB3	ABI1	LOC100132707		SLC44A2	ZIC4
									AKAP8L	DERA	SRM		AXL	CHRNA1
									SHROOM2	FBXO21	ADCY8		KIAA1755	OLFM2
									IK	SNUPN	SLC16A9		TMBIM1	NEDD4L
									SWAP70	LOC283922	NPC2		FZD8	AMER1
									ARF1	PSMF1	ARPC3		C2orf72	ODAPH
									MTERFD2	TBC1D14	TMEM41B		PDGFRB	MORC4
									MCM6	RBM3	HES6		PRSS35	TAGLN3
									MYO6	COA5	SDHD		TMX2	MIDN
									AS3MT	C1orf55	MEPCE		G6PC3	KLHL28
									UQCRH	TBP	GSTM4		SNX33	BCL11A
									DNAJA2	NAA20	TSPAN12		BLOC1S1	FZR1
									C6orf70	SIK2	GABBR1		TMEM164	CD46
									TMEM126A	ATP6V1G1	AEBP1		UBC	DIPK2A
									MFSD8	ILF3	CLSTN1		RPS15A	SBSPON
									C9orf80	TMEM97	SNX29		SLC7A10	FGD4
									INTS10	KIAA0319L	AHNAK		GABARAP	TSPAN7
									CCT2	CHMP7	C16orf62		BMP7	BTG1
									NLGN4X	NICN1	DCLRE1B		GEM	GDI1
									MRPL37	DKK3	TNIK		GAPDH	FZD7
									ZNF346	CEPT1	EEF1G		ALDOC	UBE2Q2
									YES1	EFTUD2	COPS7B		RNF167	DCT
									RORB	TRAP1	FAT1		PRDX1	PLCE1
									TMEM167B	CROT			CHRDL1	HEG1
									KHDRBS1	C12orf47			THTPA	ESRRB
									MAGEF1	KAT8			SLC39A1	CPEB3
									USP3	ZNF143			PYGM	ZNF8
									CSRP2BP	IRGQ			DDIT4	PLEKHH1
									NANOS1	TIPIN			LAMTOR1	BRINP2
									RRM1	METTL2A			CDC42EP4	REXO2
									KLHDC9	GNA13			HSD17B6	SHC1
									RBMS3	TTC28			NME7	GRIA4
									SEPP1	ZFYVE20			ALDH4A1	CALB1
									HMGB2	DNAJC11			IL1B	PATJ
									ITCH	GYG1			TP53	COL4A1
									C9orf5	ENDOD1			TNFSF13	C7
									ITFG2	SLC6A8			SLC6A11	RAB6B
									DCLRE1C	C1orf131			GLUL	KIAA0513
									WBP11	KCTD20			HPR	BACE2
									GTPBP4	PDCD6			PLA2G5	L3HYPDH
									CHP	FAM162A			S100A16	GRAMD1B
									MRRF	LYPLA1			PAMR1	RAB20
									SNTB1	CHKA			SLC12A4	PARP4
									TOX4	LRRC1			HIST1H4C	GABRG2
									DGKG	HECTD3			GPR143	PPFIBP1
									CNOT8	ZNF621			APOC1	CNTFR
									BBS1	C11orf10			AGT	ANKRD46
									INTS4	C14orf119			KIAA1161	CRISPLD2
									LRIG3	LIX1			FAU	DST
									PHAX	VCL			TTYH1	CHRNB4
									ABL2	ATP5S			SNTA1	PRDX2
									POM121C	UBA3			NTSR2	PDCD6IP
									TMEM135	BPNT1			PPP1R1B	PSME3
									WDR61	WDR73			ALDH1L1	SGSM1
									CDKN2AIP	PPP1R11			CIB1	PIP5K1B
									WDR11	PEA15			SLC3A2	PGD
									RNF14	TMTC2			NAT8L	MYO1E
									CNNM2	SETD8			FXYD1	PRDX6
									MLLT6	TCEA3			SLC13A5	ALG6
									ICT1	EIF2D			FOS	TCIM
									C4orf34	CCDC72			RHPN2	OSBPL9
									ACAP2	SNF8			RHOC	MAP7D2
									PRCC	COG7			COX16	U2SURP
									SET	C4orf52			SLC48A1	PIGM
									NDUFA12	CHTF8			RAB34	TNFSF18
									PTPRA	PDXK			SLC38A3	MYH7
									SMAD5	PPM1K			SDC4	DDIT3
									NUP98	OSMR			EPHX1	NOTCH3
									SFXN3	MAPRE1			SLC2A4	CENPV
									STARD3NL	KPNA6			C16orf89	JMJD6
									CALM2	NAV2			DUSP1	HRK
									PDE4B	RANBP3L			GDPD2	MICU2
									FRS2	SLC25A3			GPR37L1	SPATA6
									DCAF8	KIAA0319			PLEKHO2	ADCY7
									SPOP	DARS2			ZFP36	WASHC4
									TUBB	LIN52			HSPA1A	DPYSL5
									LYRM4				HSPA1A	ZNF675
									KIAA0889				HSPA1A	MRPL32
									POLR2B				FGFR3	MYRIP
									DCAF5				HEPN1	ZDHHC15
									GOLGA7				HSPA1A	GNL1
									TBCA				HSPA1A	SLITRK6
									IFT52				GADD45B	HECA
									MYH15				SLC25A18	TPP2
									LOC645212				HSPA1B	LIMA1
									MOK				S100A1	TGFB2
									SIK3				CST3	GALNT16
									GTF3C3				S100A13	BCL2
									C2orf68				TLCD1	ERC2
									RORA				TMEM176A	ABCA13
									ACBD3				CCL4	EMB
									EPM2A				HSPA1B	RNF180
													HSPA1B	CLSTN1
													MFGE8	FSD1L
													HSPA1B	AL592183.1
													HSPA1B	ACSS1
													SCAMP2	MEIS1
													RN45S	CARHSP1
													RPS14	SAMD15
													TMEM176B	EFNB1
													PCDHGC3	MACROD2
														ABCA3
														TMEM130
														GDF10
														ZCCHC14
														HMGN2
														MYO5C
														LRFN5
														VPS39
														HSP90B1
														MKNK2
														CNTN5
														NCBP1
														FHL2
														FAXC
														BTBD8
														SYN3
														PATZ1
														EEF2
														CXCL16
														DCHS1
														ITPRIPL2
														CECR2
														GSTP1
														HIF3A
														CNOT6
														C1S
														DCBLD2
														ZNF486
														LMNA
														PTCH1
														CA8
														CRYBG1
														GABRA3
														MRAS
														SYNDIG1
														NEK5
														EDIL3
														S100A10
														GABBR1
														SYT16
														LEFTY2
														ARHGAP11A
														H2BC5
														FBXO9
														PDE1A
														WWC3
														JUND
														CCNI
														SNX7
														ZNF37A
														OPN3
														GNB2
														KCNMB4
														CDH23
														UBA5
														FAS
														SNX3
														FTL
														EPHA3
														SLITRK2
														ZNF620
														OR51E2
														PHLPP1
														C21orf62
														RACGAP1
														GLT8D2
														TLCD3B
														P4HA1
														CLIP4
														KRT5
														NUP93
														COL21A1
														LGI1
														FOXK1
														MADD
														ADGRL1
														TCTEX1D1
														TBC1D16
														MBNL1
														PPM1E
														ATP13A5
														DNMT3A
														SPCS3
														BEX2
														NFIA
														MORN3
														ENPP5
														SEPTIN3
														RUNX1T1
														ZMPSTE24
														C5orf15
														CA13
														FRMD6
														BTBD19
														HRH1
														ZXDA
														LAMA3
														UNC79
														CLCN4
														GNAI1
														LMOD1
														CDH3
														TOB2
														DSP
														DSTN
														SPATA18
														COMMD3
														HES6
														PTGER3
														SEMA4B
														SSTR1
														SOX1
														SREBF2
														BTAF1
														PCNA
														ATP13A4
														CCN2
														ANTXR2
														PYGL
														FARP1
														NAPEPLD
														DCUN1D2
														ZNF670
														TFRC
														PODNL1
														SYNPO2
														PVALB
														KIF1B
														CDKN2D
														JCAD
														RALGAPA2
														ATM
														DNAH11
														ECHS1
														HS3ST5
														PLS3
														EML5
														AKAP12
														TXNDC9
														SYTL2
														EPB41L4B
														PCYT1A
														TACC2
														RPS8
														RAPGEF2
														COBLL1
														BSN
														C1orf115
														EID1
														MLLT11
														CACNA1E
														MMP24
														SYNE1
														SLC16A7
														PHLDB1
														PLXNA2
														SNAP23
														ZSWIM9
														WNT7A
														GLCCI1
														DSG2
														ZNF275
														GXYLT2
														RGMA
														SHE
														CD164
														BCAN
														CAPN2
														PPFIA2
														GOLGA7B
														UGGT2
														AKR1C1
														TPCN1
														ZDHHC5
														MYO3A
														TOX
														BRSK1
														PHIP
														FZD10
														TSHZ1
														WASHC5
														JPH3
														DHCR7
														PUS7
														TRMT112
														ENO4
														MSI1
														USP22
														PURA
														CDON
														FBXL20
														TMEM67
														RSBN1
														PSAP
														CLGN
														CLEC19A
														WASF3
														BANP
														ADD3
														BCO2
														RGMB
														KCNJ4
														PITPNM1
														RGPD5
														DLG4
														PPARA
														GPSM2
														ABI3BP
														FAM162A
														ATP8A2
														RPH3A
														MAST2
														ANXA5
														UROS
														DUSP26
														ZNF280D
														CDK15
														SEMA4D
														RANBP17
														MYO1B
														GPM6A
														JARID2
														CPNE8
														GRIK5
														NUAK1
														SOCS7
														TRMT13
														SLC22A17
														CCDC33
														EVA1A
														RPS9
														VANGL2
														CDKN1B
														RNFT2
														PTGES
														SHANK2
														BMI1
														STK36
														PCDH11Y
														RNF168
														CEP290
														BEND6
														CD2BP2
														AARS1
														XKR4
														KCNA2
														PIRT
														SESTD1
														DENND2A
														TRIM44
														HLA-DRA
														OSBPL10
														DNAJB5
														SHISA9
														KCNJ16
														CLDN10
														SLC25A13
														DGCR2
														ZNF680
														BLCAP
														TTYH1
														MTCH2
														ARHGAP28
														KIF3C
														KMT2E
														CRB1
														HIBADH
														HDGF
														AGAP1
														FRMD5
														ZNF521
														KCNJ3
														BBS4
														TCHP
														GDF7
														TMEM169
														F13A1
														FRAS1
														SRSF8
														TNFRSF11B
														SERPING1
														SPAG6
														HOPX
														ADAMTSL3
														PALLD
														C5orf46
														PSME4
														RNF38
														STARD5
														MAPK8IP1
														NLGN2
														BCL9L
														GLDC
														SEC14L1
														MAN2A1
														ANAPC5
														CDHR3
														CDC14B
														SP140L
														KIAA0040
														RPL18
														SEMA6B
														MAP7D3
														PKN1
														ANXA4
														TAF8
														BCAT1
														USP3
														PTPN5
														ZNF609
														TBC1D30
														DNAJC1
														GJB2
														PDE9A
														ZIC5
														THRA
														SERPINB6
														FOXC1
														TLE1
														CHMP1A
														RGS17
														APBA1
														MARCHF4
														ZNF532
														MDN1
														RPL3
														SLC12A7
														EXTL1
														IPMK
														AFP
														KDM6B
														IL13RA2
														TMEM14B
														ANO1
														PALD1
														TMEM132D
														ZNF445
														SRD5A1
														LINGO1
														WNT4
														MT-CO3
														FSIP1
														ESYT2
														GOLGA1
														GTF3A
														CRB2
														RNF40
														TTC30A
														NANOS1
														PAQR6
														NELL2
														NKX6-1
														HNRNPM
														ABCA2
														BAG6
														DERA
														RSPH4A
														RAD21
														CRY2
														EGR1
														UBE2QL1
														SGPP2
														ST3GAL6
														MAP4K5
														TUBB
														FAR1
														GSS
														ORAI2
														PARP6
														SLC1A1
														TUBB4B
														SIX5
														CLN8
														SSBP2
														C1orf54
														ZNF74
														PTBP1
														FGF12
														CALM3
														ARPC5
														TTBK2
														CCDC9
														PGRMC1
														HMGB2
														PLA2R1
														SNAPC3
														RAI14
														FLI1
														TAFA1
														GPC5
														RASA1
														LIMS1
														NUMA1
														CLCN6
														NBEA
														SLC38A6
														SCN3B
														PPM1A
														EDARADD
														STARD10
														ZBTB8OS
														PPP1CB
														SLC2A3
														RPS28
														TRAK1
														SKOR1
														KIZ
														MT-ATP6
														YWHAH
														CNTNAP5
														THOC1
														SYNPO
														CHRM2
														HTR5A
														EDEM3
														CBX8
														NOTCH1
														ZRANB2
														EGFL6
														SLC22A3
														THSD1
														SPARCL1
														SP4
														PLPPR1
														VDAC3
														S1PR1
														NNMT
														BACH2
														GRIP1
														ITGAV
														BRD2
														ZNF585A
														BCORL1
														PHF21B
														CCDC14
														ATP6V0A2
														ZYG11B
														MCM7
														STK39
														GTF2H1
														VASH2
														SPRYD4
														ARRDC4
														LIFR
														CAMK1G
														LSM11
														SMPD3
														CCDC122
														PHGDH
														HOXC10
														TBC1D9
														ERRFI1
														RPS16
														MASP1
														TM4SF20
														SNRPA
														SGMS2
														SCD5
														SUMO2
														LATS2
														PPP2R1A
														DHFR
														THBS3
														CYB561A3
														BST2
														STAMBP
														DYNLL2
														PDZRN4
														OXTR
														LRRC17
														AGTPBP1
														RUSC1
														APLP1
														RYK
														DNAJC30
														RTN1
														STING1
														TPM1
														TTYH3
														LRATD2
														FAM189A2
														HECTD3
														FOXN2
														RAB31
														CFAP74
														PTPN14
														BTBD1
														BRSK2
														EFCAB2
														NAXE
														HPS5
														DPF1
														RAB23
														CHPF
														TRAPPC3
														PLCXD3
														DUSP4
														SEC22B
														POGLUT1
														UNC13A
														ARL4D
														RAB39B
														MMD
														HNRNPUL1
														CDH4
														TET1
														TMEM165
														MAP2K6
														ITM2C
														SESN3
														SLC50A1
														CHRM3
														CTIF
														DIPK1B
														C19orf54
														WDR1
														NUDT3
														DPPA4
														SEPTIN11
														GPNMB
														DAZAP2
														STOML3
														ALG14
														EML1
														FAIM2
														VAV2
														FCHSD2
														RPL35
														BAMBI
														EPB41
														TMEM255A
														EBF3
														MTMR9
														DCAF6
														PRXL2A
														ZNF714
														ALAS1
														SEC31A
														FGGY
														LRRTM4
														B3GALT2
														CRAT
														LAP3
														FILIP1L
														ARHGAP21
														BNC2
														DDR2
														DENND11
														CAST
														BMF
														RCAN3
														HSPB3
														CHMP3
														PDE8A
														BLACAT1
														PHTF2
														PSIP1
														TRPC4
														KIAA0895L
														TRIM67
														CBFA2T2
														DAB2IP
														PAIP2B
														ANKRD33B
														ENC1
														ZNF608
														LRRFIP1
														ZNF781
														PRSS12
														UPF1
														AKAP8L
														NRDC
														PHC2
														ALDH1L2
														UTP14A
														DUSP1
														ARHGAP10
														LPCAT1
														MYL6B
														SMIM10L2A
														EDA2R
														DNAJC12
														SYT2
														SLC1A4
														RARS1
														DNAH5
														CFAP69
														VCL
														GOT2
														DLC1
														SLC30A1
														AKAP14
														FBLN2
														GALNT2
														RANGAP1
														ISCU
														PIK3C3
														ARL4A
														SRC
														ADGRG6
														LPAR6
														KCTD9
														RBM47
														VPS8
														CCDC190
														FAM171A2
														CDH18
														ALPK2
														ZNF789
														RAB15
														SYNE3
														CPD
														EXOSC10
														RPL27
														VAMP5
														RHOQ
														IQSEC3
														SMARCA4
														ANKUB1
														FGF2
														HEXA
														FOSB
														ARNTL
														HGD
														APOE
														ATP6V1B2
														PTPRO
														RAPGEF1
														VAMP7
														GALNT7
														EHMT2
														CHRNA3
														DCBLD1
														HRH2
														FLNC
														BCL2L11
														DSE
														GPR158
														CNPY3
														CTTN
														TEP1
														RRP7A
														STRIP2
														RPL8
														FBXO45
														ARMCX1
														CLIP3
														COL4A5
														ADAMTS15
														COASY
														WNT7B
														PHYHIP
														KRCC1
														SYN1
														ZFP30
														ELK1
														LRRC75A
														CAMKV
														NIBAN1
														RETREG2
														WDR82
														CHI3L1
														CNKSR2
														HSP90AB1
														WDR5B
														NUMBL
														INSM1
														SERPINB7
														FAXDC2
														CASP4
														RGPD6
														PLEKHA7
														PCYT1B
														ZNF300
														CCDC85C
														CLN5
														EMX2
														CADM3
														AP4B1
														TPST1
														SLC25A16
														ZC3H14
														INTS3
														GNAZ
														TACC1
														SPINT2
														BCL6
														MGAT4B
														CADM1
														LYSMD1
														RHOBTB2
														MAGI1
														PCIF1
														CALN1
														CFAP70
														GPT2
														RAB11FIP1
														RNF213
														PDK1
														ASS1
														MVB12B
														CD47
														DRP2
														RMND5A
														ZHX3
														ARHGAP35
														TBX18
														ZNF544
														PFKFB2
														NPY
														NETO1
														ASPHD2
														UHMK1
														LRP3
														PGP
														HIBCH
														DCK
														MYCT1
														NEUROG2
														C6
														SPATA13
														DIRAS2
														SYTL5
														FARSA
														RPL38
														RBM24
														AHNAK
														GPR83
														ABHD2
														CCL2
														CFAP54
														FNBP1L
														ADGRB3
														CCPG1
														RND1
														ERGIC2
														GBP1
														CERS5
														CSGALNACT1
														PLS1
														CACNB3
														TMCC2
														KSR1
														DMAC1
														TBCK
														CNN3
														LRRIQ1
														GPC4
														INTS6L
														TMEM106C
														RBMS1
														TLE3
														PYROXD1
														MCFD2
														ALG11
														HYDIN
														STK38L
														ZBTB12
														FMOD
														P2RY1
														MSL2
														CBX2
														UBE2A
														CKB
														PLA2G4A
														TWNK
														LRRC8D
														CLEC1B
														GATAD1
														LRRC37B
														HDAC5
														SSR3
														FAM155A
														EPHA10
														UTP20
														FAM171A1
														ZMAT4
														MAP3K1

## Sheet: Supplementary Table S2
Index	Pathways	ID	Category	Theme	Group	AST1	AST2	AST3	AST4	AST5	Common	AST_MCAO	AST_LPS	AST_Bin1	AST_Bin2	AST_Bin3	AST_Bin4	AST_Bin5	AST_Bin6	AST_hiPSC_SubtypeVSClassical	AST_hiPSC_SCZvsHC	AST_hiPSC_SCZRvsSCZNR	Schizophrenia	Chronic schizophrenia	Paranoid Schizophrenia	Mental Depression	Unipolar Depression	Depression, Bipolar	Endogenous depression	Depression, Neurotic	Involutional Depression	Bipolar I disorder
88	POSITIVE REGULATION OF ISOTYPE SWITCHING	GO:0045830	GOBP	adaptive immune response	Immune	0	0	0	0	0	0	0	0	0	0	0	0	0	0	0	0	0	0	0	IL2	0	0	0	0	0	IL2	0
360	POSITIVE REGULATION OF ADAPTIVE IMMUNE RESPONSE	GO:0002821	GOBP	adaptive immune response	Immune	0	0	0	0	0	0	c("ANXA1", "IL6", "CLCF1", "PLA2G4A", "C3")	c("IL1R1", "B2M", "C3")	0	0	0	0	0	0	0	0	0	0	0	c("HLA-A", "IL2")	0	0	0	0	0	0	0
515	POSITIVE REGULATION OF T CELL CYTOKINE PRODUCTION	GO:0002726	GOBP	adaptive immune response	Immune	B2M	0	0	0	0	c("CD81", "IL18")	0	c("B2M", "IL1R1")	0	0	0	0	0	0	0	0	0	0	0	HLA-A	0	0	0	IL6	IL6	0	0
1083	POSITIVE REGULATION OF ADAPTIVE IMMUNE RESPONSE BASED ON SOMATIC RECOMBINATION OF IMMUNE RECEPTORS BUILT FROM IMMUNOGLOBULIN SUPERFAMILY DOMAINS	GO:0002824	GOBP	adaptive immune response	Immune	0	0	0	0	0	0	c("ANXA1", "IL6", "CLCF1", "PLA2G4A", "C3")	c("IL1R1", "B2M", "C3")	0	0	0	0	0	0	0	0	0	0	0	c("HLA-A", "IL2")	0	0	0	0	0	0	0
1234	REGULATION OF ADAPTIVE IMMUNE RESPONSE BASED ON SOMATIC RECOMBINATION OF IMMUNE RECEPTORS BUILT FROM IMMUNOGLOBULIN SUPERFAMILY DOMAINS	GO:0002822	GOBP	adaptive immune response	Immune	0	0	0	0	0	0	c("ANXA1", "IL6", "AHR", "CLCF1", "PLA2G4A", "C3")	c("IL1R1", "B2M", "C3")	0	0	0	0	0	0	0	0	0	0	0	c("TNFRSF1B", "HLA-A", "IL2")	0	0	0	c("IFNA2", "IL6")	c("IFNA2", "IL6")	0	0
1398	REGULATION OF T CELL MEDIATED IMMUNITY	GO:0002709	GOBP	adaptive immune response	Immune	0	0	0	0	0	0	0	0	0	0	0	0	0	0	0	0	0	0	0	c("HLA-A", "TNFRSF1B")	0	0	0	c("IFNA2", "IL6")	c("IFNA2", "IL6")	0	0
1617	POSITIVE REGULATION OF B CELL MEDIATED IMMUNITY	GO:0002714	GOBP	adaptive immune response	Immune	0	0	0	0	0	0	c("CLCF1", "C3")	0	0	0	0	0	0	0	0	0	0	0	0	IL2	0	0	0	0	0	IL2	0
1658	REGULATION OF T-HELPER 2 CELL CYTOKINE PRODUCTION	GO:2000551	GOBP	adaptive immune response	Immune	0	0	0	0	0	0	0	0	0	0	0	0	0	0	0	0	0	0	0	0	0	0	0	c("IL6", "IFNA2")	c("IL6", "IFNA2")	0	0
1669	REGULATION OF ISOTYPE SWITCHING	GO:0045191	GOBP	adaptive immune response	Immune	0	0	0	0	0	0	0	0	0	0	0	0	0	0	0	0	0	0	0	IL2	0	0	0	0	0	IL2	0
2116	T CELL MEDIATED IMMUNITY	GO:0002456	GOBP	adaptive immune response	Immune	0	0	0	0	0	0	0	0	0	0	0	0	0	0	0	0	0	0	0	HLA-A	0	0	0	0	0	0	0
2138	REGULATION OF ADAPTIVE IMMUNE RESPONSE	GO:0002819	GOBP	adaptive immune response	Immune	0	0	0	0	0	0	c("ANXA1", "IL6", "AHR", "CLCF1", "PLA2G4A", "C3")	c("IL1R1", "B2M", "C3")	0	0	0	0	0	0	0	0	0	0	0	c("TNFRSF1B", "HLA-A", "IL2")	0	0	0	0	c("IFNA2", "IL6")	0	0
2181	REGULATION OF ISOTYPE SWITCHING TO IGG ISOTYPES	GO:0048302	GOBP	adaptive immune response	Immune	0	0	0	0	0	0	0	0	0	0	0	0	0	0	0	0	0	0	0	IL2	0	0	0	0	0	IL2	0
2317	REGULATION OF T CELL CYTOKINE PRODUCTION	GO:0002724	GOBP	adaptive immune response	Immune	0	0	0	0	0	0	0	c("IL1R1", "B2M")	0	0	0	0	0	0	0	0	0	0	0	c("HLA-A", "TNFRSF1B")	0	0	0	c("IFNA2", "IL6")	c("IFNA2", "IL6")	0	0
2360	REGULATION OF B CELL MEDIATED IMMUNITY	GO:0002712	GOBP	adaptive immune response	Immune	0	0	0	0	0	0	0	0	0	0	0	0	0	0	0	0	0	0	0	IL2	0	0	0	0	0	0	0
2539	POSITIVE REGULATION OF T CELL MEDIATED IMMUNITY	GO:0002711	GOBP	adaptive immune response	Immune	0	0	0	0	0	0	0	c("IL1R1", "B2M")	c("TRAF6", "STX7", "MAP3K7", "FBXO38")	0	0	0	0	0	0	0	0	0	0	HLA-A	0	0	0	0	0	0	0
9	REGULATION OF INTERLEUKIN-8 PRODUCTION	GO:0032677	GOBP	cytokine production	Immune	0	0	0	0	0	0	c("TLR4", "SERPINE1", "ANXA1", "CHI3L1", "CD14", "IL6", "BCL3")	c("TLR2", "CHI3L1", "CD14", "BCL3")	0	0	0	0	0	0	0	0	0	0	LEP	HSPA1A	0	c("CRP", "ARRB1")	0	0	0	0	0
69	REGULATION OF CYTOKINE PRODUCTION INVOLVED IN IMMUNE RESPONSE	GO:0002718	GOBP	cytokine production	Immune	0	0	0	0	0	0	0	c("ANGPT1", "IL1R1", "B2M")	0	0	0	0	0	0	0	0	0	0	0	c("HLA-A", "TNFRSF1B")	0	0	0	c("IFNA2", "IL6")	c("IFNA2", "IL6")	0	0
129	REGULATION OF VASCULAR ENDOTHELIAL GROWTH FACTOR PRODUCTION	GO:0010574	GOBP	cytokine production	Immune	0	0	0	0	0	0	c("SULF1", "PTGS2", "IL6", "C3", "CYP1B1")	c("SULF1", "C3", "SULF2")	0	0	0	0	0	0	0	0	0	c("BRCA1", "ATF4")	0	0	c("BRCA1", "ATF4")	0	0	c("PTGS2", "IL6")	c("PTGS2", "IL6")	0	0
197	REGULATION OF INTERFERON-ALPHA PRODUCTION	GO:0032647	GOBP	cytokine production	Immune	0	0	0	c("HSPD1", "PTPRS", "HMGB1")	0	0	0	0	0	0	0	0	c("HSPD1", "TLR4", "MAVS", "DDX3X")	0	0	0	0	0	0	0	0	0	0	0	0	0	0
212	NEGATIVE REGULATION OF INTERLEUKIN-6 PRODUCTION	GO:0032715	GOBP	cytokine production	Immune	0	0	0	0	0	0	0	0	0	0	0	0	c("SYT11", "HGF", "TLR4", "C1QTNF3")	0	0	0	0	0	0	0	0	0	0	0	0	0	0
220	POSITIVE REGULATION OF CHEMOKINE PRODUCTION	GO:0032722	GOBP	cytokine production	Immune	0	0	0	0	0	0	c("TLR4", "HMOX1", "IL6", "IL6R")	0	0	0	0	0	0	0	0	0	c("LPL", "OAS1", "OAS3", "MYD88", "IL33")	c("ADCYAP1", "AGER")	0	IFNG	c("APP", "ADCYAP1")	0	0	c("APP", "IL6")	0	0	0
231	POSITIVE REGULATION OF CYTOKINE PRODUCTION INVOLVED IN IMMUNE RESPONSE	GO:0002720	GOBP	cytokine production	Immune	0	0	0	0	0	0	0	c("IL1R1", "B2M")	0	0	0	0	0	0	0	0	0	0	0	HLA-A	0	0	0	0	0	0	0
401	REGULATION OF TUMOR NECROSIS FACTOR SUPERFAMILY CYTOKINE PRODUCTION	GO:1903555	GOBP	cytokine production	Immune	0	0	c("STAT3", "IL33")	0	0	0	c("TLR4", "CD14", "IL6", "BCL3", "HSPB1", "AKAP12")	c("ANGPT1", "TLR2", "CD14", "BCL3", "HSPB1", "TSPO")	0	0	0	0	0	0	0	c("SIRPA", "CD274", "LTF", "OAS1", "OAS2", "OAS3", "CHRNA7", "CX3CL1")	c("RASGRP1", "MYD88", "IL33", "LPL", "OAS1", "OAS2", "OAS3")	0	0	0	0	0	0	c("GHRL", "IL6", "POMC", "APP", "MIF")	c("GHRL", "IL6", "POMC", "MIF")	0	0
515	POSITIVE REGULATION OF T CELL CYTOKINE PRODUCTION	GO:0002726	GOBP	cytokine production	Immune	B2M	0	0	0	0	c("CD81", "IL18")	0	c("B2M", "IL1R1")	0	0	0	0	0	0	0	0	0	0	0	HLA-A	0	0	0	IL6	IL6	0	0
557	REGULATION OF CHEMOKINE (C-X-C MOTIF) LIGAND 2 PRODUCTION	GO:2000341	GOBP	cytokine production	Immune	0	0	0	0	0	0	0	0	0	0	0	0	0	0	0	c("OAS1", "F2RL1", "OAS3")	c("MAP2K5", "LPL", "MYD88", "OAS1", "OAS3")	0	0	0	0	0	0	0	0	0	0
580	POSITIVE REGULATION OF INTERFERON-GAMMA PRODUCTION	GO:0032729	GOBP	cytokine production	Immune	0	0	0	0	0	0	c("TLR4", "CD14", "BCL3")	c("IL1R1", "CD14", "BCL3")	0	0	0	0	0	0	0	0	0	0	0	c("HLA-A", "IL2")	0	0	0	0	0	c("IL2", "ISG15")	0
660	POSITIVE REGULATION OF INTERLEUKIN-6 PRODUCTION	GO:0032755	GOBP	cytokine production	Immune	0	0	c("STAT3", "IL33")	0	0	0	c("TLR4", "IL6", "EREG", "IL6R")	0	0	0	0	0	0	0	0	0	0	c("ADCYAP1", "AGER")	LEP	0	c("APP", "ADCYAP1")	0	0	c("APP", "IL6")	0	0	XBP1
710	NEGATIVE REGULATION OF CYTOKINE PRODUCTION	GO:0001818	GOBP	cytokine production	Immune	0	0	0	0	0	0	c("TLR4", "CD24", "ANXA1", "IL6", "BCL3", "RNF125", "HMOX1")	c("ANGPT1", "NLRC5", "BCL3", "SRGN", "TSPO")	0	0	0	0	c("TLR4", "OTUD7B", "PPP1R11", "HGF", "MAVS", "PPARA", "SYT11", "KAT5", "TRIM25", "DDIT3", "PCBP2", "ASB1", "LAPTM4B", "C1QTNF3")	0	0	c("HERC5", "F2RL1", "SIRPA", "CD274", "CARD16", "CHRNA7", "CDH3", "NMI", "PDCD1LG2", "LTF", "APOD", "OAS1", "OAS3", "CX3CL1")	0	c("ADCY7", "AGER", "APOD")	0	0	c("ADCY7", "CMKLR1", "ARRB2")	c("ADCY7", "CD34", "ARRB1")	0	c("IFNA2", "IL6", "POMC", "GHRL")	c("IFNA2", "IL6", "POMC", "GHRL")	0	0
1039	POSITIVE REGULATION OF VASCULAR ENDOTHELIAL GROWTH FACTOR PRODUCTION	GO:0010575	GOBP	cytokine production	Immune	0	0	0	0	0	0	c("SULF1", "PTGS2", "IL6", "C3", "CYP1B1")	c("SULF1", "C3", "SULF2")	0	0	0	0	0	0	0	0	0	c("BRCA1", "ATF4")	0	0	c("BRCA1", "ATF4")	0	0	c("PTGS2", "IL6")	c("PTGS2", "IL6")	0	0
1218	REGULATION OF INTERLEUKIN-12 PRODUCTION	GO:0032655	GOBP	cytokine production	Immune	0	c("CD47", "TLR3")	0	0	0	0	0	0	0	0	0	0	0	0	0	0	0	0	LEP	IFNG	c("CMKLR1", "ARRB2")	0	0	0	0	0	0
1260	REGULATION OF TRANSFORMING GROWTH FACTOR BETA PRODUCTION	GO:0071634	GOBP	cytokine production	Immune	0	0	0	0	0	0	c("PTGS2", "CD24")	0	0	0	0	0	0	0	c("HSP90AB1", "THBS1", "CD46", "ITGAV", "CD24", "TGFB2", "SERPINB7", "CDH3")	0	0	0	0	0	0	c("CD34", "CREB1")	0	0	0	0	0
1309	POSITIVE REGULATION OF INTERLEUKIN-8 PRODUCTION	GO:0032757	GOBP	cytokine production	Immune	0	c("TLR3", "F3")	0	0	0	0	c("TLR4", "SERPINE1", "CHI3L1", "CD14", "IL6")	c("TLR2", "CHI3L1", "CD14")	0	0	0	0	0	c("IL1B", "HSPA1B", "HSPA1A", "F3", "CHI3L1", "RELA", "STAT3")	0	0	0	0	LEP	HSPA1A	0	0	0	0	0	0	0
1324	POSITIVE REGULATION OF CHEMOKINE (C-X-C MOTIF) LIGAND 2 PRODUCTION	GO:2000343	GOBP	cytokine production	Immune	0	0	0	0	0	0	0	0	0	0	0	0	0	0	c("LPL", "TLR4", "POSTN")	0	0	0	0	0	0	0	0	0	0	0	0
1424	REGULATION OF CYTOKINE PRODUCTION INVOLVED IN INFLAMMATORY RESPONSE	GO:1900015	GOBP	cytokine production	Immune	0	0	0	0	0	0	0	0	0	0	0	0	0	0	0	0	0	c("ADCY7", "APOD")	LEP	0	0	0	0	0	0	0	0
1448	REGULATION OF INTERFERON-GAMMA PRODUCTION	GO:0032649	GOBP	cytokine production	Immune	0	0	0	0	0	0	0	c("IL1R1", "CD14", "BCL3")	0	0	0	0	0	0	0	0	0	0	0	c("HLA-A", "IL2")	0	0	c("CD47", "PDE4B")	0	0	c("ISG15", "IL2")	0
1524	NEGATIVE REGULATION OF CYTOKINE PRODUCTION INVOLVED IN IMMUNE RESPONSE	GO:0002719	GOBP	cytokine production	Immune	0	0	0	0	0	0	0	0	0	0	0	0	0	0	0	0	0	0	0	0	0	0	0	0	IFNA2	0	0
1590	NEGATIVE REGULATION OF TUMOR NECROSIS FACTOR SUPERFAMILY CYTOKINE PRODUCTION	GO:1903556	GOBP	cytokine production	Immune	0	0	0	0	0	0	0	c("BCL3", "TSPO")	0	0	0	0	0	0	0	c("LTF", "SIRPA", "CHRNA7", "CD274", "CX3CL1")	0	0	0	0	0	0	0	c("POMC", "GHRL")	c("POMC", "GHRL")	0	0
1596	POSITIVE REGULATION OF INTERLEUKIN-2 PRODUCTION	GO:0032743	GOBP	cytokine production	Immune	0	0	0	0	0	0	c("RUNX1", "ANXA1")	0	c("MAP3K7", "PDE4D", "TRAF6", "SPTBN1")	0	0	0	0	c("PNP", "ABL1", "IL1B", "CD4")	0	0	0	0	0	0	0	0	0	0	0	0	0
1634	REGULATION OF INTERLEUKIN-1 BETA PRODUCTION	GO:0032651	GOBP	cytokine production	Immune	0	0	0	0	0	0	c("S1PR3", "IFI16", "SPHK1", "TLR4", "HSPB1", "IL6")	c("S1PR3", "IFI16", "HSPB1")	0	0	0	0	0	0	0	0	0	0	0	0	c("APP", "ARRB2")	0	0	c("APP", "GHRL", "IL6")	c("GHRL", "IL6")	0	0
1658	REGULATION OF T-HELPER 2 CELL CYTOKINE PRODUCTION	GO:2000551	GOBP	cytokine production	Immune	0	0	0	0	0	0	0	0	0	0	0	0	0	0	0	0	0	0	0	0	0	0	0	c("IL6", "IFNA2")	c("IL6", "IFNA2")	0	0
1860	POSITIVE REGULATION OF CYTOKINE PRODUCTION	GO:0001819	GOBP	cytokine production	Immune	0	0	0	0	0	0	c("SERPINE1", "ANXA1", "CHI3L1", "CD14", "IL6", "BCL3", "AKAP12", "HMOX1", "IFI16", "SPHK1", "TLR4", "RUNX1", "IL6R", "CYP1B1", "HSPB1", "PTGS2", "LRRFIP1", "SULF1", "C3", "EREG")	c("CHI3L1", "CD14", "BCL3", "IFI16", "B2M", "HSPB1", "TLR2", "IL1R1", "SULF1", "SULF2", "C3")	0	0	0	0	0	0	0	0	0	c("BRCA1", "ATF4", "AGER", "ADRA2A", "ADCYAP1")	0	c("HSPA1A", "HLA-A", "IL2", "IFNG")	c("BRCA1", "AGT", "ATF4", "APP", "CREB1", "DRD2", "ADRA2A", "ADCYAP1")	0	0	c("IL6", "CREBBP", "CADM1", "SOD1", "APP", "MIF", "PTGS2")	c("IL6", "CADM1", "SOD1", "MIF", "PTGS2")	0	0
1908	REGULATION OF CHEMOKINE PRODUCTION	GO:0032642	GOBP	cytokine production	Immune	0	0	0	0	0	0	c("TLR4", "HMOX1", "IL6", "IL6R")	0	0	0	0	0	0	0	0	c("APOD", "OAS1", "F2RL1", "OAS3", "SIRPA", "CXCL6", "CSF1R")	c("LPL", "OAS1", "OAS3", "MAP2K5", "MYD88", "IL33")	c("APOD", "ADCYAP1", "AGER")	0	0	c("APP", "ADCYAP1")	0	0	c("APP", "IL6")	0	0	0
1934	REGULATION OF INTERLEUKIN-6 PRODUCTION	GO:0032675	GOBP	cytokine production	Immune	0	c("XBP1", "CD47", "TLR3")	c("STAT3", "IL33")	0	0	0	c("TLR4", "IL6", "IL6R", "EREG")	0	0	0	0	0	0	0	0	0	0	0	0	0	c("APP", "ADCYAP1", "ARRB2")	0	0	c("GHRL", "IL6", "APP")	c("GHRL", "IL6")	0	0
1996	POSITIVE REGULATION OF TRANSFORMING GROWTH FACTOR BETA PRODUCTION	GO:0071636	GOBP	cytokine production	Immune	0	0	0	0	0	0	0	0	0	0	0	0	0	0	0	0	0	0	0	0	0	c("CD34", "CREB1")	0	PTGS2	PTGS2	0	0
2103	REGULATION OF INTERLEUKIN-1 PRODUCTION	GO:0032652	GOBP	cytokine production	Immune	0	0	0	0	0	0	c("IFI16", "SPHK1", "TLR4", "ANXA1", "IL6", "S1PR3", "HSPB1")	c("IFI16", "S1PR3", "HSPB1")	0	0	0	0	0	0	0	0	0	0	0	0	c("APP", "ARRB2")	0	0	c("GHRL", "IL6", "APP")	c("GHRL", "IL6")	0	0
2150	REGULATION OF INTERLEUKIN-17 PRODUCTION	GO:0032660	GOBP	cytokine production	Immune	0	0	0	0	0	0	c("SPHK1", "TLR4", "IL6")	0	0	0	0	0	0	0	0	0	0	0	0	c("IL2", "IFNG")	0	0	0	0	0	IL2	0
2209	REGULATION OF TUMOR NECROSIS FACTOR PRODUCTION	GO:0032680	GOBP	cytokine production	Immune	0	0	c("STAT3", "IL33")	0	0	0	c("TLR4", "CD14", "IL6", "BCL3", "HSPB1", "AKAP12")	c("ANGPT1", "TLR2", "CD14", "BCL3", "HSPB1", "TSPO")	0	0	0	0	0	0	0	0	c("RASGRP1", "MYD88", "IL33", "LPL", "OAS1", "OAS2", "OAS3")	0	0	0	0	0	0	c("GHRL", "IL6", "POMC", "APP", "MIF")	c("GHRL", "IL6", "POMC", "MIF")	0	0
2275	POSITIVE REGULATION OF INTERLEUKIN-1 BETA PRODUCTION	GO:0032731	GOBP	cytokine production	Immune	0	0	0	0	0	0	c("IFI16", "TLR4", "HSPB1", "IL6")	c("IFI16", "HSPB1")	0	0	0	0	0	0	0	0	0	0	0	IFNG	0	0	0	c("APP", "IL6")	0	0	0
2304	POSITIVE REGULATION OF INTERLEUKIN-1 PRODUCTION	GO:0032732	GOBP	cytokine production	Immune	0	0	0	0	0	0	c("IFI16", "TLR4", "HSPB1", "IL6")	c("IFI16", "HSPB1")	0	0	0	0	0	0	0	0	0	0	0	IFNG	0	0	0	c("APP", "IL6")	0	0	0
2317	REGULATION OF T CELL CYTOKINE PRODUCTION	GO:0002724	GOBP	cytokine production	Immune	0	0	0	0	0	0	0	c("IL1R1", "B2M")	0	0	0	0	0	0	0	0	0	0	0	c("HLA-A", "TNFRSF1B")	0	0	0	c("IFNA2", "IL6")	c("IFNA2", "IL6")	0	0
2361	POSITIVE REGULATION OF TUMOR NECROSIS FACTOR SUPERFAMILY CYTOKINE PRODUCTION	GO:1903557	GOBP	cytokine production	Immune	0	0	c("STAT3", "IL33")	0	0	0	c("TLR4", "HSPB1", "AKAP12", "CD14", "IL6")	c("TLR2", "HSPB1", "CD14")	0	0	0	0	0	0	0	0	c("LPL", "OAS1", "OAS2", "OAS3", "RASGRP1", "MYD88", "IL33")	0	0	0	0	0	0	c("APP", "MIF", "IL6")	c("MIF", "IL6")	0	0
2422	REGULATION OF INTERLEUKIN-2 PRODUCTION	GO:0032663	GOBP	cytokine production	Immune	0	0	0	0	0	0	0	0	0	0	0	0	0	c("ABL1", "IL1B", "ZFP36", "CD4", "PNP", "EZR")	0	0	0	0	0	0	0	0	0	0	0	0	0
2500	POSITIVE REGULATION OF TUMOR NECROSIS FACTOR PRODUCTION	GO:0032760	GOBP	cytokine production	Immune	0	0	c("STAT3", "IL33")	0	0	0	c("TLR4", "HSPB1", "AKAP12", "CD14", "IL6")	c("TLR2", "HSPB1", "CD14")	0	0	0	0	0	0	0	0	c("LPL", "OAS1", "OAS2", "OAS3", "RASGRP1", "MYD88", "IL33")	0	0	0	0	0	0	c("APP", "MIF", "IL6")	c("MIF", "IL6")	0	0
2518	NEGATIVE REGULATION OF TUMOR NECROSIS FACTOR PRODUCTION	GO:0032720	GOBP	cytokine production	Immune	0	0	0	0	0	0	0	c("BCL3", "TSPO")	0	0	0	0	0	0	0	0	0	0	0	0	0	0	0	c("POMC", "GHRL")	c("POMC", "GHRL")	0	0
98	POSITIVE REGULATION OF ACUTE INFLAMMATORY RESPONSE	GO:0002675	GOBP	inflammatory response	Immune	0	0	0	0	0	0	c("TNFSF11", "PTGS2", "IL6", "C3", "OSMR")	c("C3", "OSMR")	0	0	0	0	0	0	0	0	0	0	0	0	0	0	0	c("PTGS2", "IL6")	c("PTGS2", "IL6")	TAC1	0
217	CHRONIC INFLAMMATORY RESPONSE	GO:0002544	GOBP	inflammatory response	Immune	0	0	VCAM1	0	0	0	0	0	0	0	0	0	0	0	0	0	0	0	0	0	0	0	0	0	0	0	0
409	NEUROINFLAMMATORY RESPONSE	GO:0150076	GOBP	inflammatory response	Immune	0	c("TLR3", "EGFR")	0	0	0	0	0	0	0	0	0	0	0	0	0	0	0	c("AGER", "ADORA2A")	0	IFNG	c("ADCY8", "APP", "CNTF")	c("EGFR", "ADORA2A")	0	c("APP", "ADORA2A")	0	0	0
577	REGULATION OF INFLAMMATORY RESPONSE TO ANTIGENIC STIMULUS	GO:0002861	GOBP	inflammatory response	Immune	0	0	0	0	0	0	0	0	0	0	0	0	0	0	0	0	0	c("ADCY7", "AVP", "ADCYAP1R1", "ADM", "ADORA2A", "ADCYAP1")	0	0	c("ADRB1", "ADCY7", "CREB1", "CRHR2", "CRH", "CRHR1", "DRD1", "CNR1", "ADCY8", "ADCY5", "ADCYAP1")	c("ADCY7", "CREB1", "AVP", "DRD5", "CRH", "CRHR1", "ADORA2A", "CNR1", "ADCY5")	c("ADCY2", "POMC", "TSHB", "DRD5", "DRD1")	c("IL6", "POMC", "DRD5", "GNB1", "CRH", "HTR7", "ADORA2A")	c("IL6", "POMC", "DRD5", "GNB1", "CRH", "HTR7", "ADORA2A")	0	0
731	POSITIVE REGULATION OF INFLAMMATORY RESPONSE TO ANTIGENIC STIMULUS	GO:0002863	GOBP	inflammatory response	Immune	0	0	0	c("PARK7", "KARS1")	0	0	0	0	0	0	0	0	0	0	0	0	0	0	0	0	CNR1	CNR1	0	0	0	0	0
880	NEGATIVE REGULATION OF NEUROINFLAMMATORY RESPONSE	GO:0150079	GOBP	inflammatory response	Immune	0	0	0	0	0	0	0	0	0	0	0	0	0	0	0	0	0	0	0	TNFRSF1B	0	0	0	0	0	0	0
893	POSITIVE REGULATION OF NEUROINFLAMMATORY RESPONSE	GO:0150078	GOBP	inflammatory response	Immune	0	0	IL33	0	0	0	c("NUPR1", "IL6")	0	0	0	0	0	0	c("NUPR1", "IL1B", "IL33", "CCL3")	0	0	0	0	0	0	0	0	0	IL6	IL6	0	0
973	MICROGLIAL CELL ACTIVATION	GO:0001774	GOBP	inflammatory response	Immune	0	0	IL33	0	0	0	0	0	0	0	0	0	0	0	0	0	0	0	0	IFNG	0	0	0	0	0	0	0
1228	REGULATION OF NEUROINFLAMMATORY RESPONSE	GO:0150077	GOBP	inflammatory response	Immune	0	0	0	0	0	0	c("SPHK1", "PTGS2", "NUPR1", "IL6")	0	0	0	0	0	0	c("IL1B", "NUPR1", "NR1D1", "CCL3", "IL33")	0	0	0	0	0	TNFRSF1B	0	0	0	c("PTGS2", "IL6")	c("PTGS2", "IL6")	0	0
1298	NEGATIVE REGULATION OF ACUTE INFLAMMATORY RESPONSE	GO:0002674	GOBP	inflammatory response	Immune	0	0	0	0	0	0	0	0	0	0	0	0	0	0	0	0	0	c("ADORA1", "ADCYAP1")	0	0	ADCYAP1	0	INS	0	0	0	0
1424	REGULATION OF CYTOKINE PRODUCTION INVOLVED IN INFLAMMATORY RESPONSE	GO:1900015	GOBP	inflammatory response	Immune	0	0	0	0	0	0	0	0	0	0	0	0	0	0	0	0	0	c("ADCY7", "APOD")	LEP	0	0	0	0	0	0	0	0
1476	ACUTE INFLAMMATORY RESPONSE	GO:0002526	GOBP	inflammatory response	Immune	0	0	0	0	0	0	c("SERPINA3", "ICAM1", "PLSCR1", "NUPR1", "IL6", "IL6R")	c("SERPINA3", "ICAM1", "UGT1A1")	0	0	0	0	0	0	0	c("SERPINA3", "VCAM1", "PRCP", "ICAM1", "F3")	0	0	0	0	0	0	c("SERPINA1", "INS")	0	0	0	0
1529	REGULATION OF ACUTE INFLAMMATORY RESPONSE	GO:0002673	GOBP	inflammatory response	Immune	0	0	0	0	0	0	c("PTGS2", "A2M", "IL6", "OSMR", "SERPING1", "TNFSF11", "C3")	c("A2M", "OSMR", "SERPING1", "C3", "C1S", "C1R")	0	0	0	0	0	0	0	0	0	c("ADORA1", "ADCYAP1", "C1QB")	0	0	c("A2M", "CNR1", "ADCYAP1")	0	0	c("PTGS2", "IL6")	c("PTGS2", "IL6")	0	0
1692	REGULATION OF ACUTE INFLAMMATORY RESPONSE TO ANTIGENIC STIMULUS	GO:0002864	GOBP	inflammatory response	Immune	0	0	0	0	0	0	0	0	0	0	0	0	0	0	0	0	0	ADCYAP1	0	0	c("CNR1", "ADCYAP1")	CNR1	0	0	0	0	0
1711	ACUTE-PHASE RESPONSE	GO:0006953	GOBP	inflammatory response	Immune	0	0	0	0	0	0	c("SERPINA3", "PLSCR1", "IL6", "IL6R")	c("SERPINA3", "UGT1A1")	0	0	0	0	0	0	0	0	0	0	0	0	0	0	c("SERPINA1", "INS")	0	0	0	0
1958	POSITIVE REGULATION OF INFLAMMATORY RESPONSE	GO:0050729	GOBP	inflammatory response	Immune	0	c("CD47", "TLR3", "EGFR")	c("STAT3", "IL33")	0	0	0	c("TLR4", "PTGS2", "SERPINE1", "IL6", "OSMR", "TNFSF11", "NUPR1", "C3")	c("TLR2", "OSMR", "C3", "TGM2")	0	0	0	0	0	0	0	0	0	0	0	c("IL2", "IFNG")	c("AGT", "CNR1", "APP")	0	0	c("PTGS2", "IL6", "APP")	c("PTGS2", "IL6")	c("IL2", "TAC1")	0
2097	GLIAL CELL ACTIVATION	GO:0061900	GOBP	inflammatory response	Immune	0	c("TLR3", "EGFR")	0	0	0	0	0	0	0	0	0	0	0	0	0	c("CNTF", "SNCA", "CX3CL1")	0	c("AGER", "ADORA2A")	0	IFNG	c("APP", "CNTF")	c("EGFR", "ADORA2A")	0	c("APP", "ADORA2A")	0	0	0
2135	NEGATIVE REGULATION OF INFLAMMATORY RESPONSE	GO:0050728	GOBP	inflammatory response	Immune	0	0	0	0	0	0	0	0	0	0	0	0	0	0	0	0	0	c("ADCY7", "AGER", "ADORA1", "AVP", "ADCYAP1R1", "APOE", "ADM", "ADORA2A", "APOD", "ADCYAP1")	0	c("TNFRSF1B", "IL2")	c("ADRB1", "ADCY7", "CNR2", "CREB1", "CRHR2", "CRH", "CRHR1", "DRD1", "ADCY8", "ADCY5", "ADCYAP1")	c("ADCY7", "CNR2", "CREB1", "AVP", "DRD5", "CRH", "CRHR1", "ADORA2A", "ADCY5")	c("ADCY2", "POMC", "TSHB", "INS", "DRD5", "DRD1")	c("IL6", "CNR2", "POMC", "DRD5", "GNB1", "CRH", "SOD1", "GHRL", "HTR7", "ADORA2A")	c("IL6", "CNR2", "POMC", "DRD5", "GNB1", "CRH", "SOD1", "GHRL", "HTR7", "ADORA2A")	0	0
2213	ASTROCYTE ACTIVATION	GO:0048143	GOBP	inflammatory response	Immune	0	0	0	c("APP", "MAPT")	0	0	0	0	0	0	0	0	0	0	0	0	0	c("AGER", "ADORA2A")	0	IFNG	c("APP", "CNTF")	c("EGFR", "ADORA2A")	0	c("APP", "ADORA2A")	ADORA2A	0	0
2258	NEGATIVE REGULATION OF INFLAMMATORY RESPONSE TO ANTIGENIC STIMULUS	GO:0002862	GOBP	inflammatory response	Immune	0	0	0	0	0	0	0	0	0	0	0	0	0	0	0	0	0	c("ADCY7", "AVP", "ADCYAP1R1", "ADM", "ADORA2A", "ADCYAP1")	0	0	c("ADRB1", "ADCY7", "CREB1", "CRHR2", "CRH", "CRHR1", "DRD1", "ADCY8", "ADCY5", "ADCYAP1")	c("ADCY7", "CREB1", "AVP", "DRD5", "CRH", "CRHR1", "ADORA2A", "ADCY5")	c("ADCY2", "POMC", "TSHB", "DRD5", "DRD1")	c("IL6", "POMC", "DRD5", "GNB1", "CRH", "HTR7", "ADORA2A")	c("IL6", "POMC", "DRD5", "GNB1", "CRH", "HTR7", "ADORA2A")	0	0
2420	INFLAMMATORY RESPONSE TO ANTIGENIC STIMULUS	GO:0002437	GOBP	inflammatory response	Immune	0	0	0	0	0	0	0	0	0	0	0	0	0	0	0	0	0	0	0	0	0	0	0	0	0	0	0
89	CELLULAR RESPONSE TO INTERLEUKIN-4	GO:0071353	GOBP	response to cytokine	Immune	0	0	0	c("RPLP0", "RPL3", "HSP90AB1", "TUBA1B", "CDK4")	c("RPLP0", "TUBA1B")	0	0	0	0	0	0	0	0	0	0	0	0	0	IL2RG	0	0	0	0	0	0	0	XBP1
116	INTERLEUKIN-12-MEDIATED SIGNALING PATHWAY	GO:0035722	GOBP	response to cytokine	Immune	0	0	0	c("RPLP0", "HNRNPF", "HSPA9", "MIF", "PPIA", "SNRPA1", "PDCD4", "HNRNPA2B1")	c("SOD1", "RPLP0", "SOD2", "HSPA9", "MIF", "PPIA", "CFL1", "AIP")	0	0	0	0	0	c("HSPA9", "RAP1B", "PITPNA", "CAPZA1", "GSTO1")	0	0	0	0	0	0	0	HSPA9	IFNG	0	0	0	c("SOD1", "MIF")	c("SOD1", "MIF")	0	0
142	TYPE I INTERFERON SIGNALING PATHWAY	GO:0060337	GOBP	response to cytokine	Immune	0	0	0	0	0	0	0	c("IFITM1", "XAF1", "GBP2", "PSMB8")	0	0	0	0	0	0	0	c("XAF1", "OASL", "OAS1", "OAS2", "OAS3", "SP100")	c("IFIT1", "RSAD2", "IFIT3", "RNASEL", "OAS1", "OAS2", "OAS3", "MX2", "MX1", "MYD88")	0	0	HLA-A	0	0	0	0	0	c("IFI6", "ISG15")	0
341	RESPONSE TO INTERLEUKIN-4	GO:0070670	GOBP	response to cytokine	Immune	0	0	0	c("RPLP0", "RPL3", "HSP90AB1", "TUBA1B", "CDK4")	c("RPLP0", "TUBA1B")	0	0	0	0	0	0	0	0	0	0	0	0	0	IL2RG	0	0	0	0	0	0	0	XBP1
377	CELLULAR RESPONSE TO INTERFERON-GAMMA	GO:0071346	GOBP	response to cytokine	Immune	c("B2M", "AQP4")	0	0	0	0	0	c("TLR4", "GBP6", "CD44", "TRIM5", "GBP2", "VIM", "ICAM1", "CCL2")	c("TLR2", "GBP6", "CD44", "TRIM5", "GBP2", "B2M", "VIM", "ICAM1")	0	0	0	0	c("TLR4", "TRIM68", "STX4", "MT2A", "MID1", "VAMP3", "IRF9", "GSN", "CAMK2G", "TRIM25")	0	0	c("GBP3", "SIRPA", "GBP5", "VAMP3", "PRKCD", "NMI", "VCAM1", "ICAM1", "OASL", "OAS1", "OAS2", "OAS3", "STXBP1", "SP100", "CX3CL1", "AQP4")	c("CASP1", "HLA-DQA2", "GBP4", "NMI", "VCAM1", "OAS1", "OAS2", "OAS3")	0	0	c("HLA-A", "IFNG", "HLA-DRB4")	0	0	0	0	0	0	0
482	RESPONSE TO INTERFERON-GAMMA	GO:0034341	GOBP	response to cytokine	Immune	c("B2M", "AQP4")	0	0	0	0	0	c("TLR4", "GBP6", "GCH1", "CD44", "TRIM5", "GBP2", "IFITM1", "VIM", "ICAM1", "CCL2")	c("TLR2", "GBP6", "CD44", "TRIM5", "GBP2", "IFITM1", "B2M", "VIM", "ICAM1")	0	0	0	0	c("TLR4", "TRIM68", "STX4", "MT2A", "MID1", "VAMP3", "IRF9", "GSN", "CAMK2G", "TRIM25")	0	0	c("GBP3", "SIRPA", "GBP5", "VAMP3", "PRKCD", "NMI", "VCAM1", "ICAM1", "OASL", "OAS1", "OAS2", "OAS3", "SNCA", "STXBP1", "SP100", "CX3CL1", "AQP4")	c("CASP1", "HLA-DQA2", "GBP4", "NMI", "VCAM1", "OAS1", "OAS2", "OAS3")	0	0	c("HLA-A", "IFNG", "HLA-DRB4")	0	0	0	0	0	0	0
734	RESPONSE TO INTERLEUKIN-1	GO:0070555	GOBP	response to cytokine	Immune	0	0	0	0	0	0	c("ANXA1", "CHI3L1", "ICAM1", "AKAP12", "GBP2", "CCL2")	c("CHI3L1", "ICAM1", "IL1R1", "GBP2", "PSMB8", "PSMB9")	c("MAP3K7", "TRAF6", "PSMD1", "BTRC", "PSME4", "RBMX", "UBE2V1", "PSMA4", "PSMA1", "PSMC2", "RC3H1", "PSMD12", "YY1")	0	0	0	0	c("IL1B", "EGR1", "CD38", "SIRPA", "CHI3L1", "RELA", "SMPD1", "PSME1", "PSME2", "NR1D1", "CCL3", "PSMB6", "SOX9", "CCL4", "NFKBIA", "UBB", "UBC")	0	0	0	0	0	0	0	0	c("CD47", "MTHFR", "KMO")	0	0	0	0
759	RESPONSE TO TUMOR NECROSIS FACTOR	GO:0034612	GOBP	response to cytokine	Immune	0	0	0	0	0	0	c("SPHK1", "CHI3L1", "CD14", "ICAM1", "AKAP12", "GCH1", "GBP2", "TNFSF11", "CCL2", "EDA2R")	c("CHI3L1", "CD14", "ICAM1", "GBP2", "PSMB8", "PSMB9")	c("ADAM9", "TRAF6", "MAPK1", "PSMD1", "PSME4", "MAPK14", "PSMA4", "PSMA1", "PSMC2", "SGMS1", "PSMD12", "ADAM10")	0	c("CHUK", "EXT1", "DHX9", "ZFP36L2", "TNFRSF11B", "PSMD6", "PSMD4", "TXNDC17", "LIMS1", "PSMF1", "SMPD4", "PSMA6", "PSMA2", "PSMA7", "PSMB7", "PSMB4", "PSMB2", "PRPF8", "FOXO3", "PSMD10", "PSMD11")	0	0	c("TNFSF12", "TNFSF13", "TNFRSF1A", "CHI3L1", "RELA", "GBA", "CIB1", "CASP3", "SLC2A4", "SMPD1", "CXCL16", "PSME1", "PSME2", "ZFP36", "PIAS3", "NR1D1", "CCL3", "PSMB6", "CCL4", "TP53", "NFKBIA", "PCK2", "ILK")	0	0	0	c("BRCA1", "FAS", "ASAH1", "AKT1")	0	0	c("BRCA1", "CRHBP", "AKT1")	0	0	0	0	0	0
774	CELLULAR RESPONSE TO INTERLEUKIN-1	GO:0071347	GOBP	response to cytokine	Immune	0	0	0	0	0	0	c("CHI3L1", "GBP2", "ICAM1", "AKAP12", "CCL2")	c("IL1R1", "CHI3L1", "GBP2", "PSMB8", "PSMB9", "ICAM1")	c("PSME4", "RBMX", "UBE2V1", "MAP3K7", "PSMA4", "PSMA1", "PSMC2", "RC3H1", "TRAF6", "PSMD12", "YY1", "PSMD1", "BTRC")	0	c("CHUK", "PELI2", "PSMF1", "PSMA6", "PSMA2", "PSMA7", "PSMB7", "PSMB4", "PSMB2", "PSMD10", "PSMD11", "PSMD6", "PSMD4")	0	0	c("PSME1", "PSME2", "IL1B", "NR1D1", "EGR1", "CCL3", "SIRPA", "CHI3L1", "RELA", "PSMB6", "SOX9", "CCL4", "NFKBIA", "UBB", "UBC")	0	0	0	0	0	0	0	0	0	0	0	0	0
1239	CELLULAR RESPONSE TO INTERLEUKIN-12	GO:0071349	GOBP	response to cytokine	Immune	0	0	0	c("RPLP0", "HNRNPF", "HSPA9", "MIF", "PPIA", "SNRPA1", "PDCD4", "HNRNPA2B1")	c("SOD1", "RPLP0", "SOD2", "HSPA9", "MIF", "PPIA", "CFL1", "AIP")	0	0	0	0	0	0	0	0	0	0	0	0	0	HSPA9	IFNG	0	0	0	c("SOD1", "MIF")	c("SOD1", "MIF")	0	0
1457	CELLULAR RESPONSE TO TUMOR NECROSIS FACTOR	GO:0071356	GOBP	response to cytokine	Immune	0	0	0	0	0	0	c("CHI3L1", "ICAM1", "AKAP12", "GBP2", "TNFSF11", "CCL2", "EDA2R")	c("CHI3L1", "ICAM1", "GBP2", "PSMB8", "PSMB9")	0	0	c("CHUK", "EXT1", "DHX9", "ZFP36L2", "TNFRSF11B", "PSMD6", "PSMD4", "TXNDC17", "LIMS1", "PSMF1", "SMPD4", "PSMA6", "PSMA2", "PSMA7", "PSMB7", "PSMB4", "PSMB2", "PRPF8", "FOXO3", "PSMD10", "PSMD11")	0	0	c("TNFSF12", "TNFSF13", "TNFRSF1A", "CHI3L1", "RELA", "GBA", "CIB1", "SLC2A4", "PSME1", "PSME2", "ZFP36", "PIAS3", "NR1D1", "CCL3", "PSMB6", "CCL4", "TP53", "NFKBIA", "PCK2", "ILK")	0	0	0	c("BRCA1", "FAS", "ASAH1", "AKT1")	0	0	c("BRCA1", "CRHBP", "AKT1")	0	0	0	0	0	0
1732	RESPONSE TO TYPE I INTERFERON	GO:0034340	GOBP	response to cytokine	Immune	0	0	0	0	0	0	0	c("IFITM1", "XAF1", "GBP2", "PSMB8")	0	0	0	0	0	0	0	c("XAF1", "OASL", "OAS1", "OAS2", "OAS3", "SP100")	c("IFIT1", "RSAD2", "IFIT3", "RNASEL", "OAS1", "OAS2", "OAS3", "MX2", "MX1", "MYD88")	0	0	HLA-A	0	0	0	0	0	c("IFI6", "ISG15")	0
1871	RESPONSE TO INTERLEUKIN-18	GO:0070673	GOBP	response to cytokine	Immune	0	0	0	0	0	0	0	0	0	0	0	0	0	0	0	0	0	AKT1	0	0	AKT1	0	0	0	0	0	0
2006	INTERFERON-GAMMA-MEDIATED SIGNALING PATHWAY	GO:0060333	GOBP	response to cytokine	Immune	0	0	0	0	0	0	c("ICAM1", "CD44", "TRIM5", "GBP2")	c("B2M", "ICAM1", "CD44", "TRIM5", "GBP2")	0	0	0	0	c("TRIM68", "MT2A", "MID1", "CAMK2G", "IRF9", "TRIM25")	0	0	c("VCAM1", "ICAM1", "OASL", "OAS1", "OAS2", "OAS3", "SP100", "PRKCD", "NMI")	c("VCAM1", "HLA-DQA2", "OAS1", "OAS2", "OAS3", "NMI")	0	0	c("HLA-A", "IFNG", "HLA-DRB4")	0	0	0	0	0	0	0
2012	REGULATION OF CYTOKINE-MEDIATED SIGNALING PATHWAY	GO:0001959	GOBP	response to cytokine	Immune	0	0	0	0	0	0	c("SPHK1", "RUNX1", "CD24", "ECM1", "IL6", "CAV1", "USP18", "SOCS3")	c("ANGPT1", "IL1R1", "NLRC5", "PARP14", "IRGM", "USP18")	0	0	0	0	0	0	0	0	0	0	0	c("HSPA1A", "IFNG")	0	0	0	0	0	c("EDN1", "ISG15")	0
2254	REGULATION OF CHEMOKINE-MEDIATED SIGNALING PATHWAY	GO:0070099	GOBP	response to cytokine	Immune	0	0	0	0	0	0	0	0	0	0	0	0	0	0	0	0	0	0	0	0	0	0	0	0	0	EDN1	0
2392	REGULATION OF RESPONSE TO CYTOKINE STIMULUS	GO:0060759	GOBP	response to cytokine	Immune	0	0	0	0	0	0	c("SPHK1", "TLR4", "RUNX1", "CD24", "ECM1", "IL6", "CAV1", "USP18", "SOCS3")	c("ANGPT1", "TLR2", "IL1R1", "NLRC5", "PARP14", "IRGM", "USP18")	0	0	0	0	0	0	0	0	c("CASP1", "RNASEL", "TRIM6", "MAP2K5", "CARD16", "OAS1", "OAS3", "CCDC3")	0	0	c("HSPA1A", "IFNG")	0	0	0	0	0	c("EDN1", "ISG15")	0
2481	RESPONSE TO INTERLEUKIN-12	GO:0070671	GOBP	response to cytokine	Immune	0	0	0	c("HNRNPF", "HSPA9", "SNRPA1", "PDCD4", "RPLP0", "MIF", "PPIA", "HNRNPA2B1")	c("HSPA9", "CFL1", "SOD1", "RPLP0", "SOD2", "MIF", "PPIA", "AIP")	0	0	0	0	0	0	0	0	0	0	0	0	0	HSPA9	IFNG	0	0	0	c("SOD1", "MIF")	c("SOD1", "MIF")	0	0
232	ATP SYNTHESIS COUPLED PROTON TRANSPORT	GO:0015986	GOBP	ATP metabolic process	Metabolic	0	0	0	0	c("ATP5F1D", "ATP5PO", "ATP5MC3")	c("ATP5PD", "ATP5F1C", "ATP5MGL", "ATP5F1E", "MT-ATP8", "ATP6V0C", "ATP5MG", "ATP5ME", "ATP5F1A", "ATP5F1B", "MT-ATP6", "ATP5PF")	0	0	0	0	0	0	0	0	0	0	0	0	0	0	0	0	0	0	0	0	0
575	ATP BIOSYNTHETIC PROCESS	GO:0006754	GOBP	ATP metabolic process	Metabolic	0	0	0	0	c("TPI1", "PGAM1", "PGK1", "ATP5F1D", "BPGM", "ATP5PO", "ALDOA", "ATP5MC3", "PGAM4")	c("ATP5MGL", "ALDOC", "ATP6V0C", "ATP5F1A", "ATP5F1B", "ATP5PF", "ATP5PD", "GAPDH", "ATP5F1C", "ATP5F1E", "MT-ATP8", "PFKM", "ALDOA", "GPI", "ATP5MG", "ATP5ME", "ENO1", "LDHA", "MT-ATP6")	0	0	0	0	0	0	0	c("TPI1", "ALDOC", "DHTKD1", "GAPDH", "PFKM", "PGM1", "ENO1", "OGDH")	0	0	0	0	0	0	0	0	0	0	0	0	0
711	REGULATION OF OXIDATIVE PHOSPHORYLATION	GO:0002082	GOBP	ATP metabolic process	Metabolic	0	0	0	c("SHMT2", "PINK1", "VCP", "COX7A2L", "CHCHD2", "PARK7")	c("PINK1", "CHCHD2")	0	0	0	0	0	0	0	0	c("PPIF", "SHMT2", "SLC25A33", "NUPR1")	0	0	0	0	0	0	0	0	0	0	0	0	0
720	MITOCHONDRIAL ELECTRON TRANSPORT, NADH TO UBIQUINONE	GO:0006120	GOBP	ATP metabolic process	Metabolic	0	0	0	0	c("NDUFA12", "NDUFB11", "NDUFV2", "NDUFA2", "COQ9", "NDUFS6", "NDUFS2")	c("NDUFB9", "MT-ND6", "MT-ND4", "MT-ND5", "NDUFB10", "MT-ND1", "NDUFA4", "NDUFA3", "NDUFA13", "NDUFS5")	0	0	0	0	c("NDUFC2", "NDUFB8", "NDUFA1", "NDUFV3", "NDUFS4", "NDUFAF1", "NDUFS1")	c("NDUFAB1", "NDUFC1", "NDUFB9", "NDUFB6", "NDUFB5", "NDUFB4", "NDUFA9", "NDUFA6", "NDUFV2", "NDUFA2", "NDUFS2")	0	0	0	0	0	0	0	0	0	0	0	0	0	0	0
749	ATP GENERATION FROM ADP	GO:0006757	GOBP	ATP metabolic process	Metabolic	0	0	0	0	c("TPI1", "ALDOA", "PGAM1", "PGK1", "BPGM", "PGAM4")	c("ALDOA", "GPI", "ALDOC", "ENO1", "LDHA", "GAPDH", "PFKM")	0	0	0	0	0	0	0	c("PGM1", "TPI1", "ALDOC", "DHTKD1", "ENO1", "GAPDH", "OGDH", "PFKM")	0	0	0	0	0	0	0	0	0	0	0	0	0
979	ATP SYNTHESIS COUPLED ELECTRON TRANSPORT	GO:0042773	GOBP	ATP metabolic process	Metabolic	0	0	0	0	c("COX8A", "UQCR10", "COX5A", "UQCRQ", "COX4I1", "NDUFA12", "COX6A1", "COX6B1", "NDUFB11", "NDUFV2", "NDUFA2", "COQ9", "UQCRFS1", "NDUFS6", "NDUFS2")	c("UQCRHL", "UQCR11", "COX5B", "UQCRH", "COX6C", "MT-CYB", "MT-CO2", "NDUFB9", "SDHA", "MT-ND6", "MT-ND4", "MT-ND5", "MT-CO1", "NDUFB10", "MT-ND1", "NDUFA4", "NDUFA3", "UQCRC1", "MT-CO3", "NDUFA13", "NDUFS5", "COX7B", "COX7C", "CYCS")	0	0	0	0	0	c("UQCR11", "UQCRQ", "NDUFAB1", "NDUFC1", "NDUFB9", "NDUFB6", "NDUFB5", "SDHD", "NDUFB4", "SDHA", "NDUFA9", "NDUFA6", "NDUFV2", "NDUFA2", "UQCRC2", "COX7A2L", "COX7B", "NDUFS2", "SDHAF2")	c("UQCR10", "SDHC", "COX6B1", "NDUFB11", "NDUFV1", "COQ9", "COX7C", "CYCS")	0	0	0	0	0	0	0	0	0	0	0	0	0	0
1079	MITOCHONDRIAL ELECTRON TRANSPORT, CYTOCHROME C TO OXYGEN	GO:0006123	GOBP	ATP metabolic process	Metabolic	0	0	0	0	c("COX8A", "COX6B1", "COX4I1", "COX6A1", "COX5A")	c("COX6C", "MT-CO1", "NDUFA4", "MT-CO2", "COX5B", "COX7B", "MT-CO3", "COX7C", "CYCS")	0	0	0	0	0	0	c("COX6B1", "COX7C", "CYCS")	0	0	0	0	0	0	0	0	0	0	0	0	0	0
1220	REGULATION OF ATP METABOLIC PROCESS	GO:1903578	GOBP	ATP metabolic process	Metabolic	0	0	0	c("FIS1", "ZBTB20", "PARK7", "COX7A2L", "CHCHD2", "PINK1", "VCP", "APP", "SHMT2")	0	0	0	0	0	0	c("ARNT", "PARK7", "PFKFB2", "CHCHD2", "NUP160", "SEC13", "NUP214", "NUP205", "NUP43", "INSR")	0	0	c("PPIF", "ENTPD5", "FIS1", "ENO1", "TP53", "AAAS", "DDIT4", "SLC4A4", "SHMT2", "SLC25A33", "NUPR1")	0	0	0	0	0	0	0	0	c("HTR2A", "INS")	0	0	0	0
1470	MITOCHONDRIAL ATP SYNTHESIS COUPLED ELECTRON TRANSPORT	GO:0042775	GOBP	ATP metabolic process	Metabolic	0	0	0	0	c("COX8A", "UQCR10", "COX5A", "UQCRQ", "COX4I1", "NDUFA12", "COX6A1", "COX6B1", "NDUFB11", "NDUFV2", "NDUFA2", "COQ9", "UQCRFS1", "NDUFS6", "NDUFS2")	c("UQCRHL", "UQCR11", "COX5B", "UQCRH", "COX6C", "MT-CYB", "MT-CO2", "NDUFB9", "SDHA", "MT-ND6", "MT-ND4", "MT-ND5", "MT-CO1", "NDUFB10", "MT-ND1", "NDUFA4", "NDUFA3", "UQCRC1", "MT-CO3", "NDUFA13", "NDUFS5", "COX7B", "COX7C", "CYCS")	0	0	0	0	0	c("UQCR11", "UQCRQ", "NDUFAB1", "NDUFC1", "NDUFB9", "NDUFB6", "NDUFB5", "SDHD", "NDUFB4", "SDHA", "NDUFA9", "NDUFA6", "NDUFV2", "NDUFA2", "UQCRC2", "COX7A2L", "COX7B", "NDUFS2", "SDHAF2")	c("UQCR10", "SDHC", "COX6B1", "NDUFB11", "NDUFV1", "COQ9", "COX7C", "CYCS")	0	0	0	0	0	0	0	0	0	0	0	0	0	0
1507	GLYCOLYTIC PROCESS THROUGH FRUCTOSE-6-PHOSPHATE	GO:0061615	GOBP	ATP metabolic process	Metabolic	0	0	0	0	c("TPI1", "ALDOA", "PGAM1", "PGK1")	c("ALDOA", "GPI", "ALDOC", "ENO1", "GAPDH", "PFKM")	0	0	0	0	0	0	0	c("TPI1", "ALDOC", "ENO1", "GAPDH", "PFKM")	0	0	0	0	0	0	0	0	0	0	0	0	0
1544	MITOCHONDRIAL ATP SYNTHESIS COUPLED PROTON TRANSPORT	GO:0042776	GOBP	ATP metabolic process	Metabolic	0	0	0	0	c("ATP5F1D", "ATP5PO", "ATP5MC3")	c("ATP5PD", "ATP5F1C", "ATP5F1E", "MT-ATP8", "ATP5MG", "ATP5ME", "ATP5F1A", "ATP5F1B", "MT-ATP6", "ATP5PF")	0	0	0	0	0	0	0	0	0	0	0	0	0	0	0	0	0	0	0	0	0
1626	MITOCHONDRIAL ELECTRON TRANSPORT, UBIQUINOL TO CYTOCHROME C	GO:0006122	GOBP	ATP metabolic process	Metabolic	0	0	0	0	c("UQCRQ", "UQCRFS1", "UQCR10")	c("MT-CYB", "UQCRHL", "UQCR11", "UQCRC1", "UQCRH", "CYCS")	0	0	0	0	0	c("UQCRQ", "UQCR11", "UQCRC2")	0	0	0	0	0	0	0	0	0	0	0	0	0	0	0
1713	REGULATION OF ATP BIOSYNTHETIC PROCESS	GO:2001169	GOBP	ATP metabolic process	Metabolic	0	0	0	0	0	0	0	0	0	0	0	0	c("PPARA", "VCP", "ZBTB20", "PFKFB3", "PARP1", "AK4", "NUP188")	0	0	0	0	0	0	0	0	0	c("HTR2A", "INS")	0	0	0	0
1726	POSITIVE REGULATION OF GLYCOLYTIC PROCESS	GO:0045821	GOBP	ATP metabolic process	Metabolic	SLC4A4	0	0	0	0	0	0	0	0	0	0	0	0	0	c("ESRRB", "SLC4A4", "APP", "PFKFB2", "PFKFB3")	0	0	0	0	IFNG	0	0	c("HTR2A", "INS")	0	0	HTR2A	0
2091	REGULATION OF GLYCOLYTIC PROCESS	GO:0006110	GOBP	ATP metabolic process	Metabolic	0	0	0	0	0	0	0	0	0	0	c("NUP160", "SEC13", "ARNT", "NUP214", "PFKFB2", "NUP205", "NUP43", "INSR")	0	0	0	0	0	0	0	0	IFNG	0	0	c("HTR2A", "INS")	0	0	0	0
2250	POSITIVE REGULATION OF ATP METABOLIC PROCESS	GO:1903580	GOBP	ATP metabolic process	Metabolic	0	0	0	c("APP", "PINK1", "VCP", "ZBTB20", "CHCHD2", "PARK7")	0	0	0	0	0	0	c("PFKFB2", "INSR", "ARNT", "CHCHD2", "PARK7")	0	c("PPARA", "PFKFB3", "VCP", "ZBTB20")	0	c("ESRRB", "SLC4A4", "APP", "PFKFB2", "PPARA", "PFKFB3", "PPARGC1A", "ISCU")	0	0	0	0	IFNG	0	0	c("HTR2A", "INS")	0	0	0	0
2296	GLYCOLYTIC PROCESS	GO:0006096	GOBP	ATP metabolic process	Metabolic	0	0	0	0	c("TPI1", "ALDOA", "PGAM1", "PGK1", "BPGM", "PGAM4")	c("ALDOA", "GPI", "ALDOC", "ENO1", "LDHA", "GAPDH", "PFKM")	0	0	0	0	0	0	0	c("PGM1", "TPI1", "ALDOC", "DHTKD1", "ENO1", "GAPDH", "OGDH", "PFKM")	0	0	0	0	0	0	0	0	0	0	0	0	0
2452	POSITIVE REGULATION OF ATP BIOSYNTHETIC PROCESS	GO:2001171	GOBP	ATP metabolic process	Metabolic	0	0	0	c("APP", "PINK1", "VCP", "ZBTB20")	0	0	0	0	0	0	0	0	c("PPARA", "PFKFB3", "VCP", "ZBTB20")	0	c("ESRRB", "SLC4A4", "APP", "PFKFB2", "PPARA", "PFKFB3", "PPARGC1A")	0	0	0	0	IFNG	0	0	c("HTR2A", "INS")	0	0	HTR2A	0
2558	OXIDATIVE PHOSPHORYLATION	GO:0006119	GOBP	ATP metabolic process	Metabolic	0	0	0	0	c("UQCRQ", "COX4I1", "NDUFV2", "NDUFA2", "COX8A", "UQCR10", "COX5A", "CHCHD10", "ATP5F1D", "ATP5PO", "NDUFA12", "COX6A1", "COX6B1", "NDUFB11", "ATP5MC3", "COQ9", "UQCRFS1", "NDUFS6", "NDUFS2")	c("UQCRHL", "UQCRH", "MT-CYB", "NDUFB9", "NDUFA4", "NDUFA3", "COX7B", "COX7C", "CYCS", "MT-ATP6", "UQCR11", "COX5B", "ATP5F1A", "ATP5F1B", "ATP5PF", "ATP5PD", "COX6C", "ATP5F1C", "ATP5F1E", "MT-ATP8", "MT-CO2", "SDHA", "MT-ND6", "MT-ND4", "MT-ND5", "MT-CO1", "NDUFB10", "MT-ND1", "COX7A2", "UQCRC1", "ATP5MG", "MT-CO3", "ATP5ME", "NDUFA13", "NDUFS5")	0	0	0	0	0	c("UQCRQ", "NDUFC1", "NDUFB9", "NDUFB6", "NDUFB5", "NDUFB4", "NDUFA9", "NDUFA6", "NDUFV2", "NDUFA2", "COX7A2L", "SURF1", "COX7B", "UQCR11", "NDUFAB1", "SDHD", "SDHA", "COX7A2", "UQCRC2", "NDUFS2", "SDHAF2")	c("STOML2", "COX7C", "CYCS", "UQCR10", "SDHC", "COX6B1", "NDUFB11", "NDUFV1", "COQ9")	0	0	0	0	0	0	0	0	0	0	0	0	0	0
22	GLYCEROL METABOLIC PROCESS	GO:0006071	GOBP	carbohydrate metabolic process	Metabolic	0	0	0	0	c("TPI1", "GPD2")	0	0	0	0	0	0	0	0	0	0	0	0	0	LEP	0	0	0	0	0	0	0	0
64	GLYCOGEN CATABOLIC PROCESS	GO:0005980	GOBP	carbohydrate metabolic process	Metabolic	0	0	c("PGM2", "PYGM")	0	0	c("PYGB", "CALM1")	0	0	0	0	0	0	0	0	0	0	0	0	0	0	0	0	0	0	0	0	0
295	CARBOHYDRATE CATABOLIC PROCESS	GO:0016052	GOBP	carbohydrate metabolic process	Metabolic	0	0	c("PGM2", "PYGM")	0	c("PGAM1", "PGK1", "ALDH1A1", "ALDOA", "TPI1", "GPD2", "BPGM", "PGM2", "PGAM4")	c("GM2A", "GAPDH", "PFKM", "ALDOA", "ENO1", "ALDOC", "CALM1", "GPI", "PYGB", "LDHA")	0	0	0	0	0	c("PGAM1", "GM2A", "ALDOA", "AKR1A1", "GLB1", "CTBS", "GPD2", "BPGM", "PHKA2")	0	c("GAPDH", "ALDH1A1", "PFKM", "PGD", "ENO1", "DCXR", "FUT10", "TPI1", "ALDOC", "DHTKD1", "PGM1", "PYGB", "PYGM", "OGDH", "CRYL1")	0	0	0	0	0	0	0	0	0	0	0	0	0
350	NEGATIVE REGULATION OF CARBOHYDRATE METABOLIC PROCESS	GO:0045912	GOBP	carbohydrate metabolic process	Metabolic	0	0	0	0	0	0	0	0	0	0	0	0	0	0	0	0	0	0	0	0	0	0	c("GSK3B", "INS", "GSK3A")	c("GSK3B", "GSK3A")	c("GSK3B", "GSK3A")	0	0
427	POSITIVE REGULATION OF GLUCOSE METABOLIC PROCESS	GO:0010907	GOBP	carbohydrate metabolic process	Metabolic	0	c("PPP1R3G", "AKT2")	0	0	0	0	0	0	0	0	0	0	0	0	0	0	0	0	0	0	0	0	0	0	0	0	0
517	HEXOSE BIOSYNTHETIC PROCESS	GO:0019319	GOBP	carbohydrate metabolic process	Metabolic	0	0	0	0	c("TPI1", "ALDOA", "PGAM1", "PGK1", "SLC25A1")	c("MDH1", "MDH2", "ALDOA", "GPI", "ALDOC", "ENO1", "GAPDH")	0	0	0	0	0	c("MDH2", "ALDOA", "PGAM1", "SLC39A14", "ATF4", "AKR1B1")	0	c("PGM1", "TPI1", "ALDOC", "PCK2", "ENO1", "G6PC3", "SLC37A4", "GAPDH", "SDS")	0	0	0	0	0	0	c("ATF4", "CRY1", "ATF3")	0	0	0	0	0	0
591	REGULATION OF POLYSACCHARIDE BIOSYNTHETIC PROCESS	GO:0032885	GOBP	carbohydrate metabolic process	Metabolic	0	c("PPP1R3G", "AKT2")	0	0	0	0	0	0	0	0	0	0	0	0	0	0	0	0	0	0	0	0	c("GSK3B", "INS", "GSK3A")	c("GSK3B", "GSK3A")	c("GSK3B", "GSK3A")	0	0
597	REGULATION OF CARBOHYDRATE METABOLIC PROCESS	GO:0006109	GOBP	carbohydrate metabolic process	Metabolic	0	c("AKT2", "HRH1", "OGT", "PPP1R3G")	0	0	0	0	0	0	0	0	0	0	0	0	0	0	0	0	0	0	c("CRY1", "APP", "AKT1")	0	c("POMC", "INS", "GSK3B", "HTR2A", "GSK3A")	c("POMC", "GSK3B", "APP", "GSK3A")	c("POMC", "GSK3B", "GSK3A")	0	0
619	GLUCONEOGENESIS	GO:0006094	GOBP	carbohydrate metabolic process	Metabolic	0	0	0	0	c("TPI1", "ALDOA", "PGAM1", "PGK1", "SLC25A1")	c("MDH1", "MDH2", "ALDOA", "GPI", "ALDOC", "ENO1", "GAPDH")	0	0	0	0	0	c("MDH2", "ALDOA", "PGAM1", "SLC39A14", "ATF4")	0	c("PGM1", "TPI1", "ALDOC", "PCK2", "ENO1", "G6PC3", "SLC37A4", "GAPDH", "SDS")	0	0	0	0	0	0	c("ATF4", "CRY1", "ATF3")	0	0	0	0	0	0
642	REGULATION OF POLYSACCHARIDE METABOLIC PROCESS	GO:0032881	GOBP	carbohydrate metabolic process	Metabolic	0	c("PPP1R3G", "AKT2")	0	0	0	0	0	0	0	0	0	0	0	0	0	0	0	0	0	0	0	0	c("GSK3B", "INS", "POMC", "GSK3A")	c("GSK3B", "POMC", "GSK3A")	c("GSK3B", "POMC", "GSK3A")	0	0
657	CELLULAR CARBOHYDRATE BIOSYNTHETIC PROCESS	GO:0034637	GOBP	carbohydrate metabolic process	Metabolic	0	0	0	0	0	0	0	0	0	0	c("AGL", "GYG1", "B4GALT1", "PER2", "PGM2", "EXT1")	c("SLC2A1", "NDST2", "NDST1", "AKT2", "HS2ST1", "CSGALNACT1", "AKR1B1")	0	0	0	0	0	0	LEP	0	0	0	0	0	0	0	0
765	CARBOHYDRATE BIOSYNTHETIC PROCESS	GO:0016051	GOBP	carbohydrate metabolic process	Metabolic	0	0	c("CHST10", "PGM2")	0	c("PGAM1", "PGK1", "SLC25A1", "ALDOA", "TPI1", "PGM2", "UGP2")	c("MDH1", "MDH2", "GAPDH", "NR1D1", "TKT", "ALDOA", "ENO1", "SLC2A1", "ALDOC", "GPI")	0	0	0	0	0	c("MDH2", "PGAM1", "TALDO1", "MGAT2", "ALDOA", "SLC39A14", "NDST2", "AKR1A1", "NDST1", "AKT2", "ATF4", "SLC2A1", "HS2ST1", "CSGALNACT1", "AKR1B1")	0	c("G6PC3", "GAPDH", "NR1D1", "MPDU1", "TKT", "PGD", "RGN", "ENO1", "GYS1", "TPI1", "ALDOC", "PCK2", "SLC37A4", "SDS", "CHST10", "ST6GALNAC6", "PGM1", "PPP1R3C")	0	c("G6PC2", "RGN", "SLC39A14", "B3GALT2", "NDST4", "CHST9", "ST3GAL6", "PGAM2")	0	0	0	0	c("ATF4", "CRY1", "ATF3", "AKT1")	0	0	0	0	0	0
782	REGULATION OF GLUCAN BIOSYNTHETIC PROCESS	GO:0010962	GOBP	carbohydrate metabolic process	Metabolic	0	c("PPP1R3G", "AKT2")	PPP1R3G	0	0	0	0	0	0	0	0	0	0	0	0	0	0	0	0	0	0	0	c("GSK3B", "INS", "GSK3A")	c("GSK3B", "GSK3A")	c("GSK3B", "GSK3A")	0	0
793	MONOSACCHARIDE CATABOLIC PROCESS	GO:0046365	GOBP	carbohydrate metabolic process	Metabolic	0	0	0	0	c("TPI1", "PGAM1", "PGK1", "ALDH1A1", "PGM2", "ALDOA")	c("ALDOC", "GAPDH", "PFKM", "ALDOA", "GPI", "ENO1")	0	0	0	0	0	0	0	c("TPI1", "FUT10", "ALDOC", "GAPDH", "ALDH1A1", "PFKM", "ENO1", "CRYL1", "DCXR")	0	0	0	0	0	0	0	0	0	0	0	0	0
939	ALDITOL METABOLIC PROCESS	GO:0019400	GOBP	carbohydrate metabolic process	Metabolic	0	0	0	0	c("TPI1", "GPD2")	0	0	0	0	0	0	0	0	0	0	0	0	0	LEP	0	0	0	0	0	0	0	0
1042	HEXOSE CATABOLIC PROCESS	GO:0019320	GOBP	carbohydrate metabolic process	Metabolic	0	0	0	0	c("PGM2", "TPI1", "ALDOA", "PGAM1", "PGK1", "ALDH1A1")	c("ALDOA", "GPI", "ALDOC", "ENO1", "GAPDH", "PFKM")	0	0	0	0	0	0	0	c("FUT10", "TPI1", "ALDOC", "ENO1", "GAPDH", "ALDH1A1", "PFKM")	0	0	0	0	0	0	0	0	0	0	0	0	0
1194	REGULATION OF CELLULAR CARBOHYDRATE CATABOLIC PROCESS	GO:0043471	GOBP	carbohydrate metabolic process	Metabolic	0	0	0	c("PPP1CA", "HMGB1")	c("PGAM1", "HMGB1")	0	0	0	0	0	0	0	0	0	0	0	0	0	0	0	0	0	c("GSK3A", "INS")	GSK3A	GSK3A	0	0
1256	REGULATION OF CARBOHYDRATE BIOSYNTHETIC PROCESS	GO:0043255	GOBP	carbohydrate metabolic process	Metabolic	0	c("PPP1R3G", "HRH1", "OGT", "AKT2")	0	0	0	0	0	0	0	0	0	0	0	0	0	0	0	0	0	0	c("CRY1", "AKT1")	0	c("GSK3B", "INS", "GSK3A")	c("GSK3B", "GSK3A")	c("GSK3B", "GSK3A")	0	0
1275	MONOSACCHARIDE BIOSYNTHETIC PROCESS	GO:0046364	GOBP	carbohydrate metabolic process	Metabolic	0	0	0	0	c("TPI1", "PGAM1", "PGK1", "SLC25A1", "ALDOA")	c("MDH1", "MDH2", "ALDOC", "GAPDH", "TKT", "ALDOA", "GPI", "ENO1")	0	0	0	0	0	c("MDH2", "PGAM1", "TALDO1", "ALDOA", "SLC39A14", "AKR1A1", "ATF4", "AKR1B1")	0	c("TPI1", "ALDOC", "PCK2", "G6PC3", "SLC37A4", "GAPDH", "SDS", "TKT", "PGD", "PGM1", "RGN", "ENO1")	0	c("G6PC2", "RGN", "SLC39A14", "PGAM2")	0	0	0	0	c("CRY1", "ATF3", "ATF4")	0	0	0	0	0	0
1349	NEGATIVE REGULATION OF CELLULAR CARBOHYDRATE METABOLIC PROCESS	GO:0010677	GOBP	carbohydrate metabolic process	Metabolic	0	0	0	0	0	0	0	0	0	0	0	0	0	0	0	0	0	0	0	0	0	0	c("GSK3B", "INS", "GSK3A")	c("GSK3B", "GSK3A")	c("GSK3B", "GSK3A")	0	0
1507	GLYCOLYTIC PROCESS THROUGH FRUCTOSE-6-PHOSPHATE	GO:0061615	GOBP	carbohydrate metabolic process	Metabolic	0	0	0	0	c("TPI1", "ALDOA", "PGAM1", "PGK1")	c("ALDOA", "GPI", "ALDOC", "ENO1", "GAPDH", "PFKM")	0	0	0	0	0	0	0	c("TPI1", "ALDOC", "ENO1", "GAPDH", "PFKM")	0	0	0	0	0	0	0	0	0	0	0	0	0
1548	GLUCOSE CATABOLIC PROCESS	GO:0006007	GOBP	carbohydrate metabolic process	Metabolic	0	0	0	0	c("TPI1", "ALDOA", "PGAM1", "PGK1")	c("ALDOA", "GPI", "ALDOC", "ENO1", "GAPDH", "PFKM")	0	0	0	0	0	0	0	c("TPI1", "ALDOC", "ENO1", "GAPDH", "PFKM")	0	0	0	0	0	0	0	0	0	0	0	0	0
1576	HEXOSE METABOLIC PROCESS	GO:0019318	GOBP	carbohydrate metabolic process	Metabolic	0	0	0	0	c("PGAM1", "PGK1", "FABP5", "SLC25A1", "ALDH1A1", "PMM1", "PDHB", "ALDOA", "TPI1", "PDK2", "PGM2", "PDHA1")	c("MDH1", "MDH2", "GAPDH", "PFKM", "ALDOA", "ENO1", "ALDOC", "GPI")	0	0	0	0	0	0	0	c("G6PC3", "GAPDH", "ALDH1A1", "PMM1", "PFKM", "CPT1A", "PDHB", "ENO1", "DCXR", "FUT10", "TPI1", "PDK4", "ALDOC", "PCK2", "SLC37A4", "SDS", "PGM1", "SLC35A2", "INPPL1")	0	0	0	c("ALDH1A1", "ATF4", "APOD", "AKT1")	0	0	c("ATF4", "CRY1", "ATF3", "AKT1")	0	0	c("GHRL", "NPY1R")	c("GHRL", "NPY1R")	0	0
1726	POSITIVE REGULATION OF GLYCOLYTIC PROCESS	GO:0045821	GOBP	carbohydrate metabolic process	Metabolic	SLC4A4	0	0	0	0	0	0	0	0	0	0	0	0	0	c("ESRRB", "SLC4A4", "APP", "PFKFB2", "PFKFB3")	0	0	0	0	IFNG	0	0	c("HTR2A", "INS")	0	0	HTR2A	0
2060	GLUCAN CATABOLIC PROCESS	GO:0009251	GOBP	carbohydrate metabolic process	Metabolic	0	0	c("PGM2", "PYGM")	0	0	c("PYGB", "CALM1")	0	0	0	0	0	0	0	0	0	0	0	0	0	0	0	0	0	0	0	0	0
2091	REGULATION OF GLYCOLYTIC PROCESS	GO:0006110	GOBP	carbohydrate metabolic process	Metabolic	0	0	0	0	0	0	0	0	0	0	c("NUP160", "SEC13", "ARNT", "NUP214", "PFKFB2", "NUP205", "NUP43", "INSR")	0	0	0	0	0	0	0	0	IFNG	0	0	c("HTR2A", "INS")	0	0	0	0
2101	GLUCOSE CATABOLIC PROCESS TO PYRUVATE	GO:0061718	GOBP	carbohydrate metabolic process	Metabolic	0	0	0	0	c("TPI1", "ALDOA", "PGAM1", "PGK1")	c("GAPDH", "ALDOA", "GPI", "ALDOC", "PFKM", "ENO1")	0	0	0	0	0	0	0	c("GAPDH", "TPI1", "ALDOC", "PFKM", "ENO1")	0	0	0	0	0	0	0	0	0	0	0	0	0
2132	GLUCOSE METABOLIC PROCESS	GO:0006006	GOBP	carbohydrate metabolic process	Metabolic	0	0	0	0	c("PGAM1", "PGK1", "FABP5", "SLC25A1", "PDHB", "ALDOA", "TPI1", "PDK2", "PGM2", "PDHA1")	c("MDH1", "MDH2", "GAPDH", "PFKM", "ALDOA", "ENO1", "ALDOC", "GPI")	0	0	0	0	0	0	0	c("G6PC3", "GAPDH", "PFKM", "CPT1A", "PDHB", "ENO1", "DCXR", "TPI1", "PDK4", "ALDOC", "PCK2", "SLC37A4", "SDS", "PGM1", "INPPL1")	0	c("G6PC2", "SLC39A14", "APOD", "IRS2", "OAS1", "PGAM2")	0	c("ATF4", "APOD", "AKT1")	0	0	c("ATF4", "CRY1", "ATF3", "AKT1")	0	c("PC", "INS")	c("GHRL", "NPY1R")	c("GHRL", "NPY1R")	0	0
2200	POSITIVE REGULATION OF GLYCOGEN METABOLIC PROCESS	GO:0070875	GOBP	carbohydrate metabolic process	Metabolic	0	c("AKT2", "PPP1R3G")	PPP1R3G	c("SORBS1", "HMGB1")	0	0	0	0	0	0	0	0	0	0	0	0	0	AKT1	0	0	AKT1	0	INS	0	0	0	0
2296	GLYCOLYTIC PROCESS	GO:0006096	GOBP	carbohydrate metabolic process	Metabolic	0	0	0	0	c("TPI1", "ALDOA", "PGAM1", "PGK1", "BPGM", "PGAM4")	c("ALDOA", "GPI", "ALDOC", "ENO1", "LDHA", "GAPDH", "PFKM")	0	0	0	0	0	0	0	c("PGM1", "TPI1", "ALDOC", "DHTKD1", "ENO1", "GAPDH", "OGDH", "PFKM")	0	0	0	0	0	0	0	0	0	0	0	0	0
2305	REGULATION OF GLYCOGEN METABOLIC PROCESS	GO:0070873	GOBP	carbohydrate metabolic process	Metabolic	0	c("PPP1R3G", "AKT2")	0	c("SORBS1", "PPP1CA", "HMGB1")	c("GSK3B", "HMGB1")	0	0	0	0	0	0	0	0	0	0	0	0	0	0	0	0	0	c("GSK3B", "INS", "POMC", "GSK3A")	c("GSK3B", "POMC", "GSK3A")	c("GSK3B", "POMC", "GSK3A")	0	0
2340	REGULATION OF CARBOHYDRATE CATABOLIC PROCESS	GO:0043470	GOBP	carbohydrate metabolic process	Metabolic	0	0	0	0	0	0	0	0	0	c("NUP155", "NUP133", "NUP98", "POM121C", "NUP85", "NUP88", "PRKAA1", "HMGB1")	c("NUP160", "SEC13", "ARNT", "NUP214", "PFKFB2", "NUP205", "NUP43", "INSR")	0	0	0	0	0	0	0	0	0	0	0	c("HTR2A", "INS", "GSK3A")	c("APP", "GSK3A")	0	0	0
2466	REGULATION OF GLUCOSE METABOLIC PROCESS	GO:0010906	GOBP	carbohydrate metabolic process	Metabolic	0	c("AKT2", "PPP1R3G", "OGT")	0	0	0	0	0	0	0	0	0	0	0	0	0	0	0	0	0	0	c("CRY1", "AKT1")	0	c("GSK3B", "POMC", "INS", "GSK3A")	c("GSK3B", "POMC", "GSK3A")	c("GSK3B", "POMC", "GSK3A")	0	0
2473	POSITIVE REGULATION OF CARBOHYDRATE METABOLIC PROCESS	GO:0045913	GOBP	carbohydrate metabolic process	Metabolic	0	c("PPP1R3G", "HRH1", "AKT2")	0	0	0	0	0	0	0	0	0	0	0	0	0	c("IRS2", "SNCA", "KAT2B", "RGN", "NTSR1", "PRKCE")	0	0	0	IFNG	c("APP", "AKT1")	0	c("HTR2A", "INS")	0	0	0	0
2498	POSITIVE REGULATION OF GLYCOGEN BIOSYNTHETIC PROCESS	GO:0045725	GOBP	carbohydrate metabolic process	Metabolic	0	c("AKT2", "PPP1R3G")	PPP1R3G	0	0	0	0	0	0	0	0	0	0	0	0	0	0	AKT1	0	0	AKT1	0	INS	0	0	0	0
2512	POSITIVE REGULATION OF CELLULAR CARBOHYDRATE METABOLIC PROCESS	GO:0010676	GOBP	carbohydrate metabolic process	Metabolic	0	c("PPP1R3G", "HRH1", "AKT2")	0	0	0	0	0	0	0	0	0	0	0	0	0	c("IRS2", "SNCA", "KAT2B", "RGN", "NTSR1", "PRKCE")	0	0	0	0	0	0	0	0	0	0	0
2526	REGULATION OF CELLULAR CARBOHYDRATE METABOLIC PROCESS	GO:0010675	GOBP	carbohydrate metabolic process	Metabolic	0	c("AKT2", "PPP1R3G", "HRH1", "OGT")	0	0	c("PGAM1", "HMGB1", "GSK3B", "PDK2")	0	0	0	0	0	0	0	0	0	0	0	0	0	0	0	0	0	c("GSK3B", "POMC", "INS", "GSK3A")	c("GSK3B", "POMC", "GSK3A")	c("GSK3B", "POMC", "GSK3A")	0	0
2556	MONOSACCHARIDE METABOLIC PROCESS	GO:0005996	GOBP	carbohydrate metabolic process	Metabolic	0	0	0	0	c("PGK1", "SLC25A1", "PDHB", "PGM2", "PDHA1", "PGAM1", "FABP5", "ALDH1A1", "PMM1", "ALDOA", "TPI1", "PDK2")	c("MDH1", "MDH2", "GAPDH", "PFKM", "TKT", "ALDOC", "SLC2A1", "GPI", "ALDOA", "ENO1")	0	0	0	0	0	0	0	c("GAPDH", "PFKM", "TKT", "PGD", "CPT1A", "PDHB", "DCXR", "FUT10", "ALDOC", "SLC37A4", "SDS", "PGM1", "CYB5R3", "G6PC3", "ALDH1A1", "PMM1", "RGN", "ENO1", "TPI1", "PDK4", "PCK2", "SLC35A2", "CRYL1", "INPPL1", "FGGY")	0	0	0	c("ATF4", "ALDH1A1", "APOD", "AKT1")	0	0	c("ATF4", "ATF3", "CRY1", "AKT1")	0	0	0	0	0	0
88	POSITIVE REGULATION OF ISOTYPE SWITCHING	GO:0045830	GOBP	DNA metabolic process	Metabolic	0	0	0	0	0	0	0	0	0	0	0	0	0	0	0	0	0	0	0	IL2	0	0	0	0	0	IL2	0
293	REGULATION OF TELOMERE MAINTENANCE VIA TELOMERE LENGTHENING	GO:1904356	GOBP	DNA metabolic process	Metabolic	0	0	0	c("CCT3", "CCT8", "CCT5", "CCT6A", "GNL3L", "HNRNPA2B1")	0	0	0	0	c("MAPK1", "CCT5", "HNRNPU", "TERF2", "ERCC4", "CCT6A", "HMBOX1", "TNKS", "TCP1")	c("CCT2", "MAPKAPK5", "NEK7", "TNKS2", "HNRNPC", "HNRNPA2B1")	0	0	0	0	0	0	0	0	0	0	0	0	0	0	0	0	0
631	REGULATION OF DNA BIOSYNTHETIC PROCESS	GO:2000278	GOBP	DNA metabolic process	Metabolic	0	0	0	c("DUSP1", "HSP90AB1", "PTGES3", "DDX39B", "GNL3L", "HNRNPA2B1", "CCT3", "CCT8", "CCT5", "CCT6A")	0	0	0	0	c("MAPK1", "CCT5", "HNRNPU", "TERF2", "ERCC4", "CCT6A", "HMBOX1", "TNKS", "TCP1")	0	0	0	0	0	c("PAK3", "DUSP1", "SMOC2", "HSP90AB1", "PCNA", "MAP3K4", "HGF", "ATM", "SRC", "GREM1", "DACH1", "PARP4", "GJA1", "NEK7", "FGF2", "RGCC", "EXOSC10")	0	0	0	0	0	0	0	0	c("KCNK2", "FGF2")	c("KCNK2", "FGF2")	0	0
887	POSITIVE REGULATION OF DNA METABOLIC PROCESS	GO:0051054	GOBP	DNA metabolic process	Metabolic	0	0	0	c("PTGES3", "JUN", "DDX39B", "CACYBP", "HMGB1", "CCT6A", "HSP90AB1", "HNRNPA2B1", "CCT3", "CCT8", "CCT5")	0	0	0	0	c("PRKDC", "MAPK1", "ERCC6", "TERF2", "CCT6A", "INO80", "EYA3", "TNKS", "RAC1", "CCT5", "RNF8", "HMBOX1", "TCP1")	c("CEBPG", "CCT2", "MLH1", "UIMC1", "HNRNPD", "KAT7", "HMGB1", "DTX3L", "WRN", "SPIRE1", "ACTR2", "FUS", "PCNA", "MAPKAPK5", "TNKS2", "HNRNPA2B1", "NEK7", "GTF2I")	0	0	0	0	0	0	0	c("BRCA1", "ATM", "AKT1")	0	0	c("BRCA1", "AKT1", "ARRB2")	0	0	0	0	0	0
1017	TELOMERE MAINTENANCE VIA TELOMERE LENGTHENING	GO:0010833	GOBP	DNA metabolic process	Metabolic	0	0	0	c("HSP90AB1", "PTGES3", "RPA1")	0	0	0	0	0	0	0	0	0	0	0	0	0	0	0	0	0	0	0	0	0	0	0
1158	REGULATION OF TELOMERE MAINTENANCE	GO:0032204	GOBP	DNA metabolic process	Metabolic	0	0	0	c("CCT3", "CCT8", "CCT5", "CCT6A", "GNL3L", "HNRNPA2B1")	0	0	0	0	c("MAPK1", "CCT5", "HNRNPU", "TERF2", "ERCC4", "CCT6A", "SMG1", "HMBOX1", "TNKS", "TCP1")	0	0	0	0	0	0	0	0	0	0	0	0	0	0	0	0	0	0
1280	REGULATION OF TELOMERE MAINTENANCE VIA TELOMERASE	GO:0032210	GOBP	DNA metabolic process	Metabolic	0	0	0	c("CCT3", "CCT8", "CCT5", "CCT6A", "GNL3L")	0	0	0	0	c("MAPK1", "CCT5", "HNRNPU", "TERF2", "CCT6A", "HMBOX1", "TNKS", "TCP1")	0	0	0	0	0	0	0	0	0	0	0	0	0	0	0	0	0	0
1376	TELOMERE MAINTENANCE VIA TELOMERASE	GO:0007004	GOBP	DNA metabolic process	Metabolic	0	0	0	c("HSP90AB1", "PTGES3", "RPA1")	0	0	0	0	c("PPP6R3", "PPP6C", "TERF2")	0	0	0	0	0	0	0	0	0	0	0	0	0	0	0	0	0	0
1628	POSITIVE REGULATION OF DNA RECOMBINATION	GO:0045911	GOBP	DNA metabolic process	Metabolic	0	0	0	0	0	0	0	0	0	0	0	0	0	0	0	0	0	0	0	IL2	0	0	0	0	0	0	0
1659	POSITIVE REGULATION OF DNA BIOSYNTHETIC PROCESS	GO:2000573	GOBP	DNA metabolic process	Metabolic	0	0	0	c("HSP90AB1", "PTGES3", "CCT3", "CCT8", "CCT5", "DDX39B", "CCT6A", "HNRNPA2B1")	0	0	0	0	c("MAPK1", "CCT5", "CCT6A", "HMBOX1", "TNKS", "TCP1")	c("CCT2", "PCNA", "MAPKAPK5", "NEK7", "TNKS2", "HNRNPD", "HNRNPA2B1")	0	0	0	0	c("PAK3", "GREM1", "SMOC2", "HSP90AB1", "PCNA", "MAP3K4", "NEK7", "HGF", "FGF2", "RGCC", "ATM", "SRC")	0	0	0	0	0	0	0	0	0	0	0	0
1669	REGULATION OF ISOTYPE SWITCHING	GO:0045191	GOBP	DNA metabolic process	Metabolic	0	0	0	0	0	0	0	0	0	0	0	0	0	0	0	0	0	0	0	IL2	0	0	0	0	0	IL2	0
2024	POSITIVE REGULATION OF TELOMERE MAINTENANCE VIA TELOMERE LENGTHENING	GO:1904358	GOBP	DNA metabolic process	Metabolic	0	0	0	c("CCT6A", "CCT3", "CCT8", "CCT5", "HNRNPA2B1")	0	0	0	0	c("CCT6A", "HMBOX1", "MAPK1", "TNKS", "CCT5", "TCP1")	c("MAPKAPK5", "NEK7", "TNKS2", "CCT2", "HNRNPA2B1")	0	0	0	0	0	0	0	0	0	0	0	0	0	0	0	0	0
2052	REGULATION OF DNA METABOLIC PROCESS	GO:0051052	GOBP	DNA metabolic process	Metabolic	0	0	0	c("PTGES3", "DDX39B", "CACYBP", "NPM1", "CCT6A", "HSP90AB1", "HNRNPA2B1", "OTUB1", "H1-0", "DUSP1", "JUN", "POLR2E", "HMGB1", "SMC3", "NDFIP1", "GNL3L", "CCT3", "CCT8", "CCT5")	0	0	0	0	c("PRKDC", "ERCC4", "CCT6A", "INO80", "RAD17", "EYA3", "SENP2", "SMG1", "MPV17", "KPNA1", "PPP4R2", "NUCKS1", "PPP2CA", "RNF8", "MSH6", "TCP1", "ORC3", "KDM1A", "MAPK1", "ERCC6", "HNRNPU", "TERF2", "TNKS", "NDFIP1", "RAC1", "UBE2V1", "CCT5", "HMBOX1")	c("CCT2", "CUL4A", "SUPT6H", "UIMC1", "HNRNPD", "DTX3L", "WRN", "SPIRE1", "NPM1", "SMARCAL1", "MAGEF1", "FUS", "PCNA", "UBR5", "RNF169", "HNRNPA2B1", "TRIP12", "WRNIP1", "GTPBP4", "NEK7", "HNRNPC", "GTF2I", "CEBPG", "TFDP1", "POLR2B", "POLR2C", "POLR2K", "MLH1", "KAT7", "HMGB1", "ACTR2", "MAPKAPK5", "TNKS2")	0	0	0	0	0	0	0	0	0	0	0	0	0	c("KCNK2", "IL6", "FGF2", "GSK3A")	c("KCNK2", "IL6", "FGF2", "GSK3A")	0	0
2181	REGULATION OF ISOTYPE SWITCHING TO IGG ISOTYPES	GO:0048302	GOBP	DNA metabolic process	Metabolic	0	0	0	0	0	0	0	0	0	0	0	0	0	0	0	0	0	0	0	IL2	0	0	0	0	0	IL2	0
2283	RNA-DEPENDENT DNA BIOSYNTHETIC PROCESS	GO:0006278	GOBP	DNA metabolic process	Metabolic	0	0	0	c("HSP90AB1", "PPIA", "PTGES3", "RPA1")	0	0	0	0	0	0	0	0	0	0	0	0	0	0	0	0	0	0	0	0	0	0	0
179	CELLULAR HORMONE METABOLIC PROCESS	GO:0034754	GOBP	hormone metabolic process	Metabolic	0	0	0	0	0	0	0	c("SPP1", "UGT1A1", "TSPO")	0	0	0	0	0	0	0	0	0	c("ADM", "ALDH1A1")	0	0	c("CYP2D6", "ASMT", "AANAT")	0	c("AKR1C4", "AANAT")	0	0	0	0
481	ANGIOTENSIN MATURATION	GO:0002003	GOBP	hormone metabolic process	Metabolic	0	0	0	0	0	0	0	0	0	0	0	0	0	0	0	0	0	0	ACE	0	0	c("ACE", "ENPEP")	0	0	0	0	0
502	REGULATION OF HORMONE METABOLIC PROCESS	GO:0032350	GOBP	hormone metabolic process	Metabolic	0	0	0	0	0	0	0	0	0	0	0	0	0	c("IL1B", "SLCO1C1", "EGR1", "STUB1", "AKR1C3")	0	0	0	0	0	IFNG	0	0	0	0	0	GAL	0
1015	POSITIVE REGULATION OF HORMONE METABOLIC PROCESS	GO:0032352	GOBP	hormone metabolic process	Metabolic	0	0	0	0	0	0	0	0	0	0	0	0	0	c("EGR1", "IL1B", "SLCO1C1")	c("BMP6", "WNT4", "PPARGC1A", "EGR1")	0	0	ADM	0	IFNG	0	0	0	0	0	0	0
1222	PEPTIDE HORMONE PROCESSING	GO:0016486	GOBP	hormone metabolic process	Metabolic	0	0	0	0	0	0	0	0	0	0	0	0	0	0	0	0	0	0	ACE	0	0	c("ACE", "ENPEP")	0	0	0	0	0
1378	HORMONE BIOSYNTHETIC PROCESS	GO:0042446	GOBP	hormone metabolic process	Metabolic	0	c("DHCR7", "DIO2")	0	0	0	0	0	0	0	0	0	0	0	0	0	0	0	0	CYP3A4	0	c("SERPINA6", "AANAT", "ASMT", "CHAT")	0	0	0	0	0	0
1932	POSITIVE REGULATION OF HORMONE BIOSYNTHETIC PROCESS	GO:0046886	GOBP	hormone metabolic process	Metabolic	0	0	0	0	0	0	0	0	0	0	0	0	0	0	c("BMP6", "WNT4", "PPARGC1A", "EGR1")	0	0	ADM	0	IFNG	0	0	0	0	0	0	0
1937	ESTROGEN METABOLIC PROCESS	GO:0008210	GOBP	hormone metabolic process	Metabolic	0	0	0	c("HSD17B10", "TIPARP", "CYP1B1")	0	0	0	0	0	0	0	0	0	0	0	0	0	0	CYP3A4	0	0	c("CYP2D6", "CYP2C9")	0	0	0	0	0
1992	REGULATION OF HORMONE BIOSYNTHETIC PROCESS	GO:0046885	GOBP	hormone metabolic process	Metabolic	0	0	0	0	0	0	0	0	0	0	0	0	0	0	0	0	0	0	0	IFNG	0	0	0	0	0	0	0
2490	HORMONE CATABOLIC PROCESS	GO:0042447	GOBP	hormone metabolic process	Metabolic	0	0	0	0	0	0	0	0	0	0	0	0	0	c("ECE1", "PON3", "HSD17B6")	0	0	0	ACHE	ACE	0	0	ACE	0	0	0	0	0
53	PROSTANOID METABOLIC PROCESS	GO:0006692	GOBP	lipid metabolic process	Metabolic	0	0	0	c("MIF", "GSTP1", "PTGES3", "PTGDS")	0	0	c("PLA2G4A", "PTGS2", "HPGD")	0	0	0	0	0	0	0	0	0	c("AKR1C1", "PTGS1", "AKR1C2")	0	0	0	0	0	0	c("MIF", "PTGS2")	c("MIF", "PTGS2")	EDN1	0
59	TERPENOID METABOLIC PROCESS	GO:0006721	GOBP	lipid metabolic process	Metabolic	0	0	0	0	0	0	0	0	0	0	0	0	0	c("APOE", "RETSAT", "SDC2", "CYP4V2", "ALDH1A1", "RBP1", "GPC5", "RLBP1", "APOC2", "AKR1C3", "LRP1", "DHRS3", "SDC4")	0	0	c("SDC2", "ALDH1A1", "RBP1", "GPC5", "LRP2", "LRP8", "LPL", "AKR1C1")	c("APOE", "ALDH1A1", "APOA4")	0	0	c("CYP2D6", "CYP2C19", "CRH")	c("CYP2D6", "CYP2C19", "EGFR", "CYP2C9", "CRH")	0	0	0	0	0
118	PHOSPHATIDYLCHOLINE METABOLIC PROCESS	GO:0046470	GOBP	lipid metabolic process	Metabolic	0	0	0	0	c("FABP5", "ABHD4", "DBI")	c("GPLD1", "LCAT", "ABHD3", "PLA2G7", "SLC27A1")	0	0	0	0	0	0	0	c("PCTP", "ABHD4", "SLC44A3", "ABHD3", "SLC44A2", "PLA2G5", "LPCAT3", "DBI")	0	0	0	c("APOA4", "ACHE")	0	0	0	0	0	0	0	0	PON1
123	REGULATION OF CHOLESTEROL METABOLIC PROCESS	GO:0090181	GOBP	lipid metabolic process	Metabolic	0	0	0	0	0	0	0	0	0	0	0	0	0	c("FMO5", "APOE", "ACADVL", "DHCR7", "SREBF1", "LPCAT3", "EPHX2", "SCAP")	c("APOE", "DHCR7", "SEC14L2", "FGF1", "ABCA2", "SREBF2", "SCAP")	0	0	0	0	0	0	0	0	0	0	0	0
133	POSITIVE REGULATION OF TRIGLYCERIDE BIOSYNTHETIC PROCESS	GO:0010867	GOBP	lipid metabolic process	Metabolic	0	c("LDLR", "MFSD2A")	0	0	0	c("SREBF1", "GPLD1", "SLC27A1")	0	0	0	0	0	0	0	c("SREBF1", "RGN", "PLIN5")	0	0	0	0	0	0	0	0	0	0	0	0	0
203	REGULATION OF STEROID BIOSYNTHETIC PROCESS	GO:0050810	GOBP	lipid metabolic process	Metabolic	0	0	0	0	0	c("APOE", "SREBF1", "NR1D1", "ASAH1")	0	0	0	0	0	0	0	c("APOE", "IL1B", "SREBF1", "NR1D1", "EGR1", "AKR1C3", "SCAP", "IGFBP7", "DHCR7", "LPCAT3")	c("APOE", "BMP5", "WNT4", "FGF1", "PPARGC1A", "EGR1", "SREBF2", "SCAP", "BMP6", "IGFBP7", "DHCR7", "SEC14L2", "ABCA2")	0	0	c("APOE", "ADM", "ASAH1")	c("LEP", "ASAH1")	IFNG	0	0	0	0	0	0	0
235	LONG-CHAIN FATTY ACID BIOSYNTHETIC PROCESS	GO:0042759	GOBP	lipid metabolic process	Metabolic	0	0	0	0	c("GPX4", "FADS1", "ACSBG1")	0	c("PTGS2", "HPGD")	0	0	0	0	0	0	c("GSTP1", "GPX4", "GSTM2", "EPHX2", "ACSBG1")	0	0	0	0	CYP3A4	0	0	c("CYP2D6", "CYP2C9")	0	0	0	0	0
263	CHOLESTEROL CATABOLIC PROCESS	GO:0006707	GOBP	lipid metabolic process	Metabolic	0	0	0	0	0	0	0	0	0	0	0	0	0	c("APOE", "SNX17", "MT3")	0	0	0	APOE	0	0	0	0	0	0	0	0	0
402	REGULATION OF LIPID METABOLIC PROCESS	GO:0019216	GOBP	lipid metabolic process	Metabolic	0	c("DHCR7", "AKT2", "ABHD6", "CHD9", "INSIG1", "MID1IP1", "MFSD2A", "LDLR", "HMGCR")	0	0	0	c("ACSL3", "PSAP", "GPLD1", "SLC27A1", "APOE", "FDFT1", "SREBF1", "ASAH1", "SOX9", "ELOVL5", "HMGCS1", "APPL2", "SQLE", "PIK3IP1", "SCD", "NR1D1", "FGFR3", "CD81")	c("ANXA1", "SOCS3", "PDE3B", "SPHK1", "HPGD", "SERPINA3", "PTGS2", "CAV1", "C3")	c("UGT1A1", "HPGD", "SORBS1", "SERPINA3", "TSPO", "C3")	0	c("PIK3R4", "ABHD5", "CREBL2", "MED1", "SAMD8", "ARF1", "PTK2", "SIN3A", "DNAJC15", "REST", "DNAJC19", "PDE3B", "RBL2", "RBL1", "MTMR4", "GOLM1", "PIP4K2B", "PIP4K2C", "ATG14", "NFYA", "ACACA", "NCOA2", "HMGCR", "ERLIN1", "RORA", "TBL1XR1", "SOCS4", "PRKAA1")	0	c("SMARCD3", "LPCAT1", "AKT2", "CTDNEP1", "TNFAIP8L3", "SP1", "ABHD6", "ABCD2", "CAPN2", "ASAH1", "CRTC3", "NPC2", "PDPR", "PDP2", "GPS2", "BBS4", "STAT5B", "APPL2", "CNEP1R1", "SREBF2", "LPIN1", "ERLIN2", "SORL1", "NFKB1", "RDH10", "VAV3", "IDI1", "MBTPS2")	c("STOML2", "PPARA", "PHB2", "ADORA1", "ADIPOR1", "ADIPOR2", "PPP2R5A", "FDFT1", "FDPS", "FGF1", "INSIG1", "SEC14L2", "NFYC", "LYN", "FITM2", "SCD", "ZBTB20", "TBL1X", "FGF2", "MTMR3")	c("TNFRSF1A", "STUB1", "CPT1A", "DHCR7", "PSAP", "AGT", "LPCAT3", "CDK4", "ORMDL2", "EPHX2", "ACADVL", "LAMTOR1", "SCAP", "APOE", "PLIN5", "SREBF1", "MID1IP1", "RGN", "SOX9", "APOC2", "APOC1", "FMO5", "CERS2", "PDK4", "CYP51A1", "IL1B", "ELOVL5", "PMVK", "EGR1", "ID2", "PDGFRB", "IDH1", "GPAM", "PIK3IP1", "NR1D1", "FGFR3", "IGFBP7", "ACACB", "AKR1C3", "TM7SF2", "CD81")	c("THRA", "ANXA1", "LPCAT1", "DHCR7", "PSAP", "PPARA", "ADGRF5", "KIT", "SCAP", "ABHD6", "ARF1", "APOE", "BMP5", "CAPN2", "FGF1", "EEF1A2", "SEC14L2", "PDK3", "ABCA3", "PDK1", "FASN", "ZMPSTE24", "BBS4", "MTMR4", "DAB2IP", "EGR1", "BMP6", "SMPD3", "ASXL3", "PRKCE", "MTMR9", "SRC", "WNT4", "SOCS7", "SREBF2", "AGAP2", "ABCA2", "FABP5", "PPARGC1A", "IGFBP7", "CNR1", "VAV2", "FGF2", "HTR2C")	c("PLPP1", "RGN", "EEF1A2", "NR4A3", "FLT1", "FLT3", "BCL11B", "ASXL3", "PRKCE", "PRKCD", "SERPINA3", "PDGFRA", "CHRM5", "SORL1", "APOD", "IRS2")	0	c("BRCA1", "ALK", "ADORA1", "APOE", "ADM", "ASAH1", "APOA4", "AKT1", "AVPR1A", "AVP", "ADRA2A", "APOD")	c("SP1", "ASAH1", "LEP")	0	c("BRCA1", "AGT", "ALK", "AKT1", "CREB1", "ADRA2A", "CNR1")	0	0	c("CREBBP", "SOD1", "PTGS2", "FGF2")	c("SOD1", "PTGS2", "FGF2")	0	0
463	REGULATION OF STEROID METABOLIC PROCESS	GO:0019218	GOBP	lipid metabolic process	Metabolic	0	0	0	0	0	c("APOE", "SREBF1", "NR1D1", "ASAH1")	0	0	0	0	0	0	0	c("FMO5", "APOE", "IL1B", "ACADVL", "LAMTOR1", "SREBF1", "NR1D1", "EGR1", "STUB1", "AKR1C3", "SCAP", "IGFBP7", "DHCR7", "AGT", "LPCAT3", "EPHX2", "APOC1")	c("APOE", "BMP5", "WNT4", "FGF1", "PPARGC1A", "KIT", "EGR1", "SREBF2", "SCAP", "BMP6", "IGFBP7", "DHCR7", "SEC14L2", "ABCA2")	0	0	c("APOE", "ADM", "ASAH1", "APOA4")	c("LEP", "ASAH1")	0	0	0	0	0	0	0	0
503	REGULATION OF LIPID CATABOLIC PROCESS	GO:0050994	GOBP	lipid metabolic process	Metabolic	0	c("LDLR", "MFSD2A", "AKT2")	0	0	0	0	0	0	0	0	0	0	0	c("IL1B", "PLIN5", "IDH1", "CPT1A", "ACACB", "CDK4", "APOC2", "APOC1")	0	0	0	c("ALK", "ADRA2A", "ADORA1", "AKT1", "APOA4")	0	0	c("ALK", "ADRA2A", "CNR1", "AKT1")	0	0	0	0	0	0
573	GLUCOCORTICOID BIOSYNTHETIC PROCESS	GO:0006704	GOBP	lipid metabolic process	Metabolic	HSD11B1	0	0	0	0	0	0	0	0	0	0	0	0	0	0	0	0	0	0	0	SERPINA6	0	0	0	0	0	0
623	FATTY ACID BIOSYNTHETIC PROCESS	GO:0006633	GOBP	lipid metabolic process	Metabolic	0	0	0	0	c("GPX4", "MGLL", "MIF", "FADS1", "ACSBG1")	c("SCD", "ELOVL5", "GSTM1", "ACSL3", "FADS2", "ABHD3", "QKI", "TECR", "HACD2", "HACD3")	0	0	0	0	0	c("XBP1", "GSTM4", "HSD17B12", "QKI", "OXSM", "DEGS1", "SCD5", "NDUFAB1", "ABHD2", "PRKAG1", "FADS1")	0	c("ELOVL1", "GSTP1", "ELOVL5", "PTGDS", "CYP4F11", "ACSS1", "FADS2", "ABHD3", "GPX4", "ACACB", "EPHX2", "TECR", "MGLL", "AKR1C3", "GSTM2", "ACSBG1")	0	0	0	c("BRCA1", "ALOX12")	0	0	c("CYP2D6", "BRCA1")	c("CYP2D6", "CYP2C9")	0	c("PTGS2", "MIF")	c("PTGS2", "MIF")	0	0
626	LIPOXYGENASE PATHWAY	GO:0019372	GOBP	lipid metabolic process	Metabolic	0	0	0	0	0	0	c("PTGS2", "GPX1", "HPGD")	0	0	0	0	0	0	c("PON2", "PON3", "GPX4")	0	0	0	ALOX12	0	0	0	0	0	c("PTGS2", "PON1")	c("PTGS2", "PON1")	0	PON1
686	POSITIVE REGULATION OF STEROID BIOSYNTHETIC PROCESS	GO:0010893	GOBP	lipid metabolic process	Metabolic	0	0	0	0	0	c("SREBF1", "NR1D1")	0	0	0	0	0	0	0	c("SREBF1", "NR1D1", "IL1B", "SCAP")	c("BMP6", "FGF1", "WNT4", "PPARGC1A", "SCAP")	0	0	ADM	0	IFNG	0	0	0	0	0	0	0
698	PROSTANOID BIOSYNTHETIC PROCESS	GO:0046457	GOBP	lipid metabolic process	Metabolic	0	0	0	c("MIF", "PTGES3", "PTGDS")	0	0	c("PTGS2", "PLA2G4A")	0	0	0	0	0	0	0	0	0	0	0	0	0	0	0	0	c("PTGS2", "MIF")	c("PTGS2", "MIF")	EDN1	0
704	REGULATION OF LIPID BIOSYNTHETIC PROCESS	GO:0046890	GOBP	lipid metabolic process	Metabolic	0	c("INSIG1", "MID1IP1", "MFSD2A", "DHCR7", "ABHD6", "LDLR")	0	0	0	c("APOE", "ELOVL5", "SREBF1", "NR1D1", "ACSL3", "ASAH1", "GPLD1", "SLC27A1")	0	c("SORBS1", "C3", "TSPO")	0	0	0	c("LPIN1", "CAPN2", "ERLIN2", "LPCAT1", "ASAH1", "CNEP1R1", "CTDNEP1", "NFKB1", "RDH10", "SREBF2", "ABHD6", "MBTPS2", "ABCD2")	0	c("APOE", "IL1B", "PLIN5", "ELOVL5", "TNFRSF1A", "SREBF1", "NR1D1", "EGR1", "MID1IP1", "RGN", "IGFBP7", "DHCR7", "CDK4", "LPCAT3", "ORMDL2", "APOC2", "APOC1", "PDK4", "ACADVL", "IDH1", "AKR1C3", "SCAP")	c("APOE", "BMP5", "CAPN2", "FGF1", "FABP5", "PPARGC1A", "EGR1", "ANXA1", "LPCAT1", "BMP6", "IGFBP7", "DHCR7", "SMPD3", "SEC14L2", "ASXL3", "WNT4", "PPARA", "ABCA3", "ADGRF5", "SREBF2", "SCAP", "ABHD6", "HTR2C", "AGAP2", "ABCA2")	0	0	c("APOE", "BRCA1", "ADM", "ASAH1", "APOA4", "AKT1", "AVPR1A", "AVP")	c("ASAH1", "LEP")	0	c("BRCA1", "CREB1", "AKT1")	0	0	0	c("PTGS2", "SOD1")	0	0
752	NEGATIVE REGULATION OF LIPID CATABOLIC PROCESS	GO:0050995	GOBP	lipid metabolic process	Metabolic	0	0	0	0	0	0	0	0	0	0	0	0	0	c("IL1B", "PLIN5", "ACACB", "APOC1")	0	0	0	c("ALK", "ADORA1", "AKT1", "ADRA2A")	0	0	c("ALK", "AKT1", "ADRA2A", "CNR1")	0	0	0	0	0	0
786	NEGATIVE REGULATION OF LIPID METABOLIC PROCESS	GO:0045833	GOBP	lipid metabolic process	Metabolic	0	0	0	0	0	c("APOE", "GPLD1", "PIK3IP1", "SOX9", "APPL2", "SLC27A1")	0	0	0	0	0	0	0	c("APOE", "IL1B", "ACADVL", "PLIN5", "AKR1C3", "SCAP", "PIK3IP1", "SOX9", "ACACB", "ORMDL2", "APOC2", "APOC1")	0	0	0	c("ALK", "APOE", "BRCA1", "ADRA2A", "APOD", "ADORA1", "AKT1")	0	0	c("ALK", "BRCA1", "ADRA2A", "CNR1", "AKT1")	0	0	0	0	0	0
802	ALPHA-LINOLENIC ACID METABOLIC PROCESS	GO:0036109	GOBP	lipid metabolic process	Metabolic	0	0	0	0	c("ACOX1", "SCP2", "FADS1")	c("FADS2", "ELOVL5")	0	0	0	0	0	0	c("ACOX1", "HSD17B4", "ELOVL2", "ACAA1")	c("ELOVL1", "FADS2", "ELOVL5")	0	0	0	0	0	0	0	0	FADS2	0	0	0	0
816	SPHINGOLIPID CATABOLIC PROCESS	GO:0030149	GOBP	lipid metabolic process	Metabolic	0	0	0	0	0	c("ASAH1", "GM2A", "SMPDL3A")	0	0	0	0	0	c("ACER3", "GALC", "ASAH1", "GM2A")	0	0	0	0	0	0	ASAH1	0	0	0	0	0	0	0	0
885	UNSATURATED FATTY ACID METABOLIC PROCESS	GO:0033559	GOBP	lipid metabolic process	Metabolic	0	0	0	c("GSTP1", "PTGES3", "PTGDS", "SCP2", "GPX1", "CYP1B1", "MIF")	c("ACOX1", "SCP2", "GPX4", "MGLL", "MIF", "FADS1")	c("SCD", "ELOVL5", "GSTM1", "FADS2", "CYP2J2")	c("PTGS2", "GPX1", "HPGD", "CYP1B1", "PLA2G4A")	0	0	0	0	0	0	c("ELOVL1", "GSTP1", "ELOVL5", "PTGDS", "TNFRSF1A", "CYP4F11", "FADS2", "GPX4", "EPHX1", "EPHX2", "MGLL", "AKR1C3", "GSTM2", "CYP2J2")	0	0	0	0	0	0	c("CYP2D6", "CYP2C19")	c("CYP2D6", "CYP2C19", "CYP2C9")	c("AKR1C4", "FADS2")	c("PTGS2", "MIF")	c("PTGS2", "MIF")	0	0
894	POSITIVE REGULATION OF STEROID METABOLIC PROCESS	GO:0045940	GOBP	lipid metabolic process	Metabolic	AGT	0	0	0	0	c("APOE", "SREBF1", "NR1D1")	0	0	0	0	0	0	0	c("APOE", "IL1B", "SREBF1", "NR1D1", "AGT", "APOC1", "SCAP")	c("BMP6", "APOE", "WNT4", "FGF1", "PPARGC1A", "SCAP")	0	0	c("APOE", "ADM", "APOA4")	0	IFNG	0	0	0	0	0	0	0
945	STEROID METABOLIC PROCESS	GO:0008202	GOBP	lipid metabolic process	Metabolic	0	c("DHCR7", "SMPD1", "LDLR", "HMGCR", "INSIG1", "MSMO1")	0	0	0	c("HMGCS1", "SOAT1", "SQLE", "APOE", "FDFT1", "SREBF1", "LCAT")	0	0	0	0	0	0	0	c("MT3", "PMVK", "GBA", "DHCR7", "HINT2", "CAT", "SMPD1", "SCAP", "SNX17", "CYB5R3", "APOE", "SREBF1", "CYP4V2", "HSD17B6", "HSD17B7", "ACOX2", "TIPARP", "AKR1C3", "TM7SF2", "NPC1", "HSD17B10", "CYP51A1")	0	0	0	c("APOE", "ADM", "APOA4", "ABCA1")	c("LEP", "CYP3A4")	0	c("SERPINA6", "CYP2D6", "CYP2C19", "CRH", "APP")	c("CAT", "CYP2D6", "CYP2C19", "CYP2C9", "CRH")	0	c("PON1", "CRH", "APP")	0	0	0
1022	OMEGA-HYDROXYLASE P450 PATHWAY	GO:0097267	GOBP	lipid metabolic process	Metabolic	0	0	CYP4F2	0	0	0	0	0	0	0	0	0	0	0	0	0	0	0	0	0	CYP2C19	c("CYP2C9", "CYP2C19")	0	0	0	0	0
1144	ISOPRENOID METABOLIC PROCESS	GO:0006720	GOBP	lipid metabolic process	Metabolic	0	0	0	0	0	0	0	0	0	0	0	0	0	c("APOE", "RETSAT", "SDC2", "PMVK", "CYP4V2", "ALDH1A1", "RBP1", "GPC5", "RLBP1", "APOC2", "AKR1C3", "LRP1", "DHRS3", "SDC4")	0	0	c("SDC2", "ALDH1A1", "RBP1", "GPC5", "LRP2", "LRP8", "LPL", "AKR1C1")	c("APOE", "ALDH1A1", "APOA4")	0	0	c("CYP2D6", "CYP2C19", "CRH")	c("CYP2D6", "CYP2C19", "EGFR", "CYP2C9", "CRH")	0	0	0	0	0
1149	FATTY ACID METABOLIC PROCESS	GO:0006631	GOBP	lipid metabolic process	Metabolic	0	0	c("ACSS1", "CROT", "CYP4F2")	0	c("ACOX1", "NUDT19", "GPX4", "SCP2", "IVD", "MGLL", "MIF", "FADS1", "ACSBG1")	c("ELOVL5", "GSTM1", "ACSL3", "ABHD3", "ACSL6", "PON2", "TECR", "HADHB", "SLC27A1", "SCD", "FADS2", "QKI", "ASAH1", "CYP2J2", "ECI2", "HACD2", "HACD3")	0	0	0	0	0	c("ACAT1", "PTGR1", "PTGR2", "HSD17B12", "AIG1", "OXSM", "CYP2U1", "SCD5", "NDUFAB1", "ABHD2", "ABCD2", "XBP1", "LPIN1", "ADH5", "SCP2", "GSTM4", "ABCD4", "QKI", "ASAH1", "DEGS1", "PRKAG1", "ECH1", "FADS1", "AKR1B1", "SLC25A17")	c("ACAA2", "ACAA1", "ACOX1", "SGPL1", "DECR1", "HADH", "ACSL6", "PHYH", "HSD17B4", "PPARA", "ADIPOR1", "ADIPOR2", "SCD", "ETFA", "PRKAB1", "PEX2", "IVD", "CBR1", "MSMO1", "ECI2", "EHHADH", "ELOVL2")	c("ELOVL1", "GSTP1", "ELOVL5", "PTGDS", "TNFRSF1A", "CPT1A", "ACSS1", "ABHD3", "GPX4", "EPHX1", "PON2", "GCDH", "PON3", "TECR", "EPHX2", "HADHB", "HADHA", "ACADVL", "GPAM", "ACOT11", "ACSF2", "PEX7", "CYP4V2", "CYP4F11", "FADS2", "ECHS1", "PCCB", "ACACB", "ACOX2", "PCK2", "MGLL", "AKR1C3", "GSTM2", "HSD17B10", "CYP2J2", "CRAT", "ACAD11", "ACOT2", "ACOT1", "PLA2G5", "CRYL1", "ACSBG1", "CPT2", "BDH…	0	0	c("PTGS1", "AKR1C2", "THEM4", "ABHD1", "ACSL5", "LPL", "ABCB11", "HACD4", "AKR1C1", "ECHDC2", "EHHADH", "SLC27A6")	0	c("LEP", "ASAH1", "CYP3A4")	0	0	0	0	c("ACSL4", "PON1", "PTGS2", "MIF")	c("ACSL4", "PON1", "PTGS2", "MIF")	0	c("PON1", "XBP1")
1169	POSITIVE REGULATION OF LIPID BIOSYNTHETIC PROCESS	GO:0046889	GOBP	lipid metabolic process	Metabolic	0	c("ABHD6", "LDLR", "MID1IP1", "MFSD2A")	0	0	0	c("APOE", "ELOVL5", "SREBF1", "NR1D1", "GPLD1", "ACSL3", "SLC27A1")	0	0	0	0	0	0	0	c("APOE", "IL1B", "PLIN5", "ELOVL5", "TNFRSF1A", "SREBF1", "NR1D1", "SCAP", "MID1IP1", "RGN", "APOC2")	c("APOE", "WNT4", "PPARA", "CAPN2", "FGF1", "PPARGC1A", "ADGRF5", "ANXA1", "SCAP", "ABHD6", "BMP6", "SMPD3", "HTR2C", "AGAP2")	0	0	c("APOE", "ADM", "AKT1", "AVPR1A", "AVP", "APOA4")	0	IFNG	c("AKT1", "CREB1")	c("AVP", "CREB1")	c("HTR2A", "INS")	0	0	0	0
1264	MEMBRANE LIPID CATABOLIC PROCESS	GO:0046466	GOBP	lipid metabolic process	Metabolic	0	0	0	0	0	c("ASAH1", "GM2A", "SMPDL3A")	c("SPHK1", "CYP1B1")	0	0	0	0	c("FUCA1", "ACER3", "GALC", "ASAH1", "GM2A")	0	0	0	0	0	0	ASAH1	0	0	0	0	0	0	0	0
1312	ARACHIDONIC ACID METABOLIC PROCESS	GO:0019369	GOBP	lipid metabolic process	Metabolic	0	0	0	c("PTGES3", "PTGDS", "CYP1B1", "GPX1")	0	0	c("PTGS2", "CYP1B1", "PLA2G4A", "GPX1")	0	0	0	0	0	0	c("PTGDS", "MGLL", "AKR1C3", "CYP4F11", "CYP2J2", "GPX4", "EPHX1", "EPHX2")	0	0	0	0	0	0	c("CYP2D6", "CYP2C19")	c("CYP2D6", "CYP2C19", "CYP2C9")	0	0	0	0	0
1326	POSITIVE REGULATION OF FATTY ACID BIOSYNTHETIC PROCESS	GO:0045723	GOBP	lipid metabolic process	Metabolic	0	0	0	0	0	0	c("PTGS2", "ANXA1")	0	0	0	0	0	0	c("MID1IP1", "IL1B", "RGN", "ELOVL5", "APOC2")	0	0	0	c("APOA4", "AVPR1A", "AVP")	0	0	0	0	0	PTGS2	PTGS2	0	0
1478	REGULATION OF CHOLESTEROL BIOSYNTHETIC PROCESS	GO:0045540	GOBP	lipid metabolic process	Metabolic	0	0	0	0	0	c("SREBF1", "APOE")	0	0	0	0	0	c("ERLIN2", "MBTPS2", "SREBF2")	0	c("SREBF1", "APOE", "LPCAT3", "DHCR7", "SCAP")	c("FGF1", "APOE", "ABCA2", "SREBF2", "DHCR7", "SEC14L2", "SCAP")	0	0	0	0	0	0	0	0	SOD1	SOD1	0	0
1489	CERAMIDE CATABOLIC PROCESS	GO:0046514	GOBP	lipid metabolic process	Metabolic	0	0	0	0	0	c("ASAH1", "GM2A")	0	0	0	0	0	c("ACER3", "GALC", "ASAH1", "GM2A")	0	0	0	0	0	0	ASAH1	0	0	0	0	0	0	0	0
1611	REGULATION OF FATTY ACID METABOLIC PROCESS	GO:0019217	GOBP	lipid metabolic process	Metabolic	0	c("INSIG1", "MID1IP1", "MFSD2A", "AKT2")	0	0	0	c("ELOVL5", "SREBF1", "SOX9", "APPL2")	c("PTGS2", "ANXA1", "CAV1", "HPGD")	0	0	0	0	0	0	c("PDK4", "IL1B", "ACADVL", "PLIN5", "ELOVL5", "SREBF1", "SCAP", "CPT1A", "MID1IP1", "RGN", "SOX9", "ACACB", "APOC2", "APOC1")	0	0	0	c("BRCA1", "AKT1", "AVPR1A", "AVP", "APOA4")	0	0	c("BRCA1", "CNR1", "AKT1")	c("CNR1", "AVP")	0	0	0	0	0
1627	MEMBRANE LIPID METABOLIC PROCESS	GO:0006643	GOBP	lipid metabolic process	Metabolic	0	0	0	0	0	c("SERINC3", "ELOVL5", "GM2A", "SERINC1", "PSAP", "SMPDL3A", "TECR", "PLPP3", "GPLD1", "ASAH1", "HACD2", "HACD3")	0	0	0	0	0	c("FUCA1", "ACER3", "SPTLC1", "GALC", "GM2A", "SUMF2", "SUMF1", "PIGU", "PIGP", "ASAH1", "GLB1", "PIGC", "PIGM", "HTRA2", "ESYT1", "DEGS1", "SPTSSA")	0	c("ELOVL1", "HEXA", "ELOVL5", "GBA", "PSAP", "ORMDL2", "TECR", "SMPD1", "PIGT", "PIGO", "PIGV", "PIGA", "PIGG", "PIGF", "CERS2", "ST3GAL1", "ST6GALNAC6")	0	c("GAL3ST4", "SUMF1", "PLPP1", "ALDH3B1", "PLPP3", "PIGV", "B3GALT2", "ST3GAL6", "ST8SIA2", "ELOVL7")	0	0	0	0	0	0	0	0	0	0	0
1654	SPHINGOLIPID METABOLIC PROCESS	GO:0006665	GOBP	lipid metabolic process	Metabolic	0	0	0	0	0	c("SERINC3", "ELOVL5", "GM2A", "SERINC1", "ASAH1", "PSAP", "SMPDL3A", "TECR", "PLPP3", "HACD2", "HACD3")	0	0	0	0	0	c("ACER3", "SPTLC1", "GALC", "GM2A", "SUMF2", "SUMF1", "ASAH1", "GLB1", "HTRA2", "ESYT1", "DEGS1", "SPTSSA")	0	0	0	0	0	0	0	0	0	0	0	0	0	0	0
1685	NEGATIVE REGULATION OF FATTY ACID METABOLIC PROCESS	GO:0045922	GOBP	lipid metabolic process	Metabolic	0	c("MFSD2A", "INSIG1")	0	0	0	c("SOX9", "APPL2")	0	0	0	0	0	0	0	c("ACADVL", "PLIN5", "SOX9", "ACACB", "APOC1")	0	0	0	c("BRCA1", "AKT1")	0	0	c("BRCA1", "AKT1", "CNR1")	0	0	0	0	0	0
1864	LONG-CHAIN FATTY ACID METABOLIC PROCESS	GO:0001676	GOBP	lipid metabolic process	Metabolic	0	0	0	c("GSTP1", "PTGES3", "PTGDS", "SCP2", "GPX1", "CYP1B1")	c("ACOX1", "SCP2", "GPX4", "MGLL", "FADS1", "ACSBG1")	c("ELOVL5", "GSTM1", "ACSL3", "FADS2", "QKI", "ACSL6", "CYP2J2", "SLC27A1")	c("PTGS2", "GPX1", "HPGD", "CYP1B1", "PLA2G4A")	0	0	0	0	0	0	c("ELOVL1", "GSTP1", "ELOVL5", "PTGDS", "CPT1A", "CYP4F11", "FADS2", "GPX4", "EPHX1", "EPHX2", "MGLL", "AKR1C3", "GSTM2", "CYP2J2", "ACOT2", "ACOT1", "CPT2", "ACSBG1")	0	0	0	0	0	0	c("CYP2D6", "CYP2C19")	c("CYP2D6", "CYP2C19", "CYP2C9")	0	c("PTGS2", "ACSL4")	c("PTGS2", "ACSL4")	0	0
1937	ESTROGEN METABOLIC PROCESS	GO:0008210	GOBP	lipid metabolic process	Metabolic	0	0	0	c("HSD17B10", "TIPARP", "CYP1B1")	0	0	0	0	0	0	0	0	0	0	0	0	0	0	CYP3A4	0	0	c("CYP2D6", "CYP2C9")	0	0	0	0	0
1969	STEROL METABOLIC PROCESS	GO:0016125	GOBP	lipid metabolic process	Metabolic	0	c("HMGCR", "INSIG1", "DHCR7", "MSMO1", "SMPD1", "LDLR")	0	0	0	c("APOE", "FDFT1", "SREBF1", "HMGCS1", "SOAT1", "SQLE", "LCAT")	0	0	0	0	0	0	c("ACAA2", "FDFT1", "FDPS", "CYP27A1", "INSIG1", "MSMO1", "ABCA1", "CYB5R1")	c("APOE", "MT3", "PMVK", "SREBF1", "CYP4V2", "GBA", "DHCR7", "HSD17B7", "CAT", "TM7SF2", "SMPD1", "SCAP", "NPC1", "SNX17", "CYB5R3", "CYP51A1")	0	0	0	c("APOE", "APOA4", "ABCA1")	c("CYP3A4", "LEP")	0	0	c("CYP2D6", "CYP2C9", "CAT")	0	c("PON1", "APP")	0	0	0
2077	POSITIVE REGULATION OF FATTY ACID METABOLIC PROCESS	GO:0045923	GOBP	lipid metabolic process	Metabolic	0	c("MID1IP1", "AKT2")	0	0	0	0	c("PTGS2", "ANXA1")	0	0	0	0	0	0	c("MID1IP1", "IL1B", "RGN", "PLIN5", "ELOVL5", "APOC2", "CPT1A")	0	0	0	c("AVPR1A", "AVP", "APOA4")	0	0	0	0	0	0	0	0	0
2159	CHOLESTEROL METABOLIC PROCESS	GO:0008203	GOBP	lipid metabolic process	Metabolic	0	c("HMGCR", "INSIG1", "DHCR7", "MSMO1", "SMPD1", "LDLR")	0	0	0	c("APOE", "FDFT1", "SREBF1", "HMGCS1", "SOAT1", "SQLE", "LCAT")	0	0	0	0	0	0	0	c("APOE", "MT3", "PMVK", "SREBF1", "GBA", "DHCR7", "HSD17B7", "CAT", "TM7SF2", "SMPD1", "SCAP", "NPC1", "SNX17", "CYB5R3", "CYP51A1")	0	0	0	c("APOE", "APOA4", "ABCA1")	c("CYP3A4", "LEP")	0	c("CYP2D6", "APP")	c("CYP2D6", "CYP2C9", "CAT")	0	c("PON1", "APP")	0	0	0
2194	NEGATIVE REGULATION OF FATTY ACID OXIDATION	GO:0046322	GOBP	lipid metabolic process	Metabolic	0	0	0	0	0	c("APPL2", "SOX9")	0	0	0	0	0	0	0	c("ACADVL", "ACACB", "PLIN5", "SOX9")	0	0	0	AKT1	0	0	c("AKT1", "CNR1")	CNR1	0	0	0	0	0
2232	GLUCOCORTICOID METABOLIC PROCESS	GO:0008211	GOBP	lipid metabolic process	Metabolic	HSD11B1	0	0	0	0	0	0	0	0	0	0	0	0	0	0	0	0	0	0	0	SERPINA6	0	0	0	0	0	0
2303	POSITIVE REGULATION OF TRIGLYCERIDE METABOLIC PROCESS	GO:0090208	GOBP	lipid metabolic process	Metabolic	0	c("LDLR", "MFSD2A")	0	0	0	c("SREBF1", "GPLD1", "SLC27A1")	0	0	0	0	0	0	0	c("SREBF1", "RGN", "PLIN5", "APOC2")	0	0	0	0	0	0	0	0	0	0	0	0	0
2325	CELLULAR LIPID CATABOLIC PROCESS	GO:0044242	GOBP	lipid metabolic process	Metabolic	0	0	c("CROT", "CYP4F2")	0	c("ACOX1", "NUDT19", "FABP5", "SCP2", "IVD", "MGLL")	c("GM2A", "ABHD3", "PLA2G7", "SMPDL3A", "HADHB", "PRDX6", "ASAH1", "ECI2")	0	0	0	0	0	c("FUCA1", "ACER3", "ACAT1", "GALC", "GM2A", "AIG1", "FABP7", "ABHD2", "ABHD6", "ABCD2", "LPIN1", "SCP2", "PNPLA4", "ABCD4", "ASAH1", "CPS1", "ECH1", "SLC25A17")	c("ACAA2", "NAGA", "ACAA1", "ACOX1", "SGPL1", "DECR1", "HADH", "PHYH", "HSD17B4", "ETFA", "PEX2", "IVD", "GLA", "ECI2", "EHHADH")	c("MT3", "HEXA", "CPT1A", "ABHD3", "GBA", "GCDH", "PLCG1", "HADHB", "HADHA", "PRDX6", "ACADVL", "SMPD1", "PEX7", "SIRT2", "CYP4F11", "ECHS1", "PCCB", "ACOX2", "PCK2", "MGLL", "AKR1C3", "HSD17B10", "CRAT", "ACAD11", "LRP1", "PLA2G5", "CPT2", "BDH2")	0	0	0	0	c("LEP", "ASAH1")	0	0	0	0	0	0	0	0
2362	STEROID CATABOLIC PROCESS	GO:0006706	GOBP	lipid metabolic process	Metabolic	HSD11B1	0	0	0	0	0	0	0	0	0	0	0	0	c("APOE", "SNX17", "MT3", "HSD17B6")	0	0	0	0	CYP3A4	0	0	0	0	0	0	0	0
2388	POSITIVE REGULATION OF LIPID METABOLIC PROCESS	GO:0045834	GOBP	lipid metabolic process	Metabolic	0	c("MID1IP1", "MFSD2A", "AKT2", "ABHD6", "LDLR")	0	0	0	c("APOE", "ELOVL5", "SREBF1", "NR1D1", "FGFR3", "ACSL3", "GPLD1", "CD81", "SLC27A1")	0	0	0	0	0	0	0	c("APOE", "IL1B", "PLIN5", "ELOVL5", "TNFRSF1A", "SREBF1", "NR1D1", "FGFR3", "CPT1A", "MID1IP1", "RGN", "AGT", "APOC2", "APOC1", "PDGFRB", "SCAP", "CD81")	c("APOE", "CAPN2", "FGF1", "PPARGC1A", "ANXA1", "BMP6", "SMPD3", "EEF1A2", "PRKCE", "SRC", "WNT4", "PPARA", "ADGRF5", "KIT", "SCAP", "ABHD6", "VAV2", "FGF2", "HTR2C", "AGAP2")	c("RGN", "EEF1A2", "PRKCE", "PRKCD", "PDGFRA", "NR4A3", "IRS2", "FLT1", "FLT3")	0	c("APOE", "ADM", "APOA4", "ADORA1", "AKT1", "AVPR1A", "AVP")	0	0	c("AGT", "CREB1", "AKT1")	0	0	c("PTGS2", "FGF2")	c("PTGS2", "FGF2")	0	0
2400	REGULATION OF UNSATURATED FATTY ACID BIOSYNTHETIC PROCESS	GO:2001279	GOBP	lipid metabolic process	Metabolic	0	0	0	0	0	0	c("PTGS2", "ANXA1")	0	0	0	0	0	0	0	0	0	0	c("AVPR1A", "AVP")	0	0	0	AVP	0	PTGS2	PTGS2	0	0
2414	REGULATION OF TRIGLYCERIDE METABOLIC PROCESS	GO:0090207	GOBP	lipid metabolic process	Metabolic	0	c("LDLR", "MFSD2A")	0	0	0	c("APOE", "SREBF1", "GPLD1", "SLC27A1")	0	0	0	0	0	0	0	c("APOE", "RGN", "PLIN5", "SREBF1", "APOC2")	0	0	0	c("APOE", "APOA4")	0	0	0	0	0	0	0	0	0
2453	POSITIVE REGULATION OF PHOSPHOLIPID BIOSYNTHETIC PROCESS	GO:0071073	GOBP	lipid metabolic process	Metabolic	0	0	0	0	0	0	0	0	0	0	0	0	0	0	c("CAPN2", "HTR2C", "ADGRF5", "AGAP2")	0	0	0	0	0	0	0	HTR2A	0	0	HTR2A	0
2485	REGULATION OF TRIGLYCERIDE BIOSYNTHETIC PROCESS	GO:0010866	GOBP	lipid metabolic process	Metabolic	0	c("LDLR", "MFSD2A")	0	0	0	c("SREBF1", "GPLD1", "SLC27A1")	0	0	0	0	0	c("LPIN1", "CNEP1R1", "CTDNEP1")	0	c("SREBF1", "RGN", "PLIN5")	0	0	0	0	0	0	0	0	0	0	0	0	0
2520	PHOSPHOLIPID METABOLIC PROCESS	GO:0006644	GOBP	lipid metabolic process	Metabolic	0	c("MBOAT2", "ETNPPL", "SMPD1", "ABHD6", "MFSD2A", "AGPAT5", "PLBD2", "PCYT2")	0	0	0	c("ABHD3", "SERINC1", "PLA2G7", "SMPDL3A", "PRDX6", "PLPP3", "GPLD1", "SLC27A1", "FDFT1", "LCAT", "SERINC3", "HMGCS1", "HADHB")	0	0	0	0	0	0	0	c("PLD2", "ABHD4", "ABHD3", "TMEM38B", "DOLK", "GPX4", "LPCAT3", "PRDX6", "SMPD1", "INPP1", "ITPKB", "DBI", "PMVK", "MTMR10", "PLCG1", "HADHB", "HADHA", "PLCD4", "PLCD1", "PDGFRB", "GPAM", "MTMR14", "PIGT", "PIGO", "PIGV", "PIGA", "PIGG", "PIGF", "PCTP", "SLC44A3", "SLC44A2", "PLA2G5", "INPPL1")	0	0	0	0	0	0	0	0	0	0	0	0	0
3	POSITIVE REGULATION OF TRANSLATION	GO:0045727	GOBP	peptide metabolic process	Metabolic	0	0	0	c("RPS9", "CIRBP", "DDX39B", "EEF2", "CDK4", "EIF4G2", "RPS4X", "EIF5AL1", "EIF5A", "PKM", "POLDIP3", "NPM1", "CNBP", "PINK1", "VIM", "EIF3C")	0	0	0	0	c("PRKDC", "FXR1", "EIF2AK4", "CPEB3", "FASTKD3", "NGRN", "MAPK1", "YTHDF3")	c("LARP4B", "KHDRBS1", "LARP1", "LARP4", "EIF2S3", "HNRNPD", "EIF4G2", "METTL14", "NPM1", "YTHDF2", "CNBP")	c("CIRBP", "DHX9", "CTIF", "EIF2B5", "NAT10", "RBM3", "MRPS27", "DNAJC3", "CDC123", "POLR2D", "YTHDF1", "SAMD4A", "MTOR", "EIF3D")	0	0	0	0	0	0	0	0	0	0	0	0	0	0	0	0
266	FORMATION OF CYTOPLASMIC TRANSLATION INITIATION COMPLEX	GO:0001732	GOBP	peptide metabolic process	Metabolic	0	0	0	c("EIF5", "EIF3L", "EIF3I", "EIF3H", "EIF3F", "EIF3C", "EIF3CL")	0	0	0	0	0	0	c("EIF3M", "EIF3F", "EIF3D")	0	0	0	0	0	0	0	0	0	0	0	0	0	0	0	0
481	ANGIOTENSIN MATURATION	GO:0002003	GOBP	peptide metabolic process	Metabolic	0	0	0	0	0	0	0	0	0	0	0	0	0	0	0	0	0	0	ACE	0	0	c("ACE", "ENPEP")	0	0	0	0	0
970	NEGATIVE REGULATION OF AMYLOID-BETA FORMATION	GO:1902430	GOBP	peptide metabolic process	Metabolic	0	0	SPON1	c("RTN1", "RTN3")	0	c("PRNP", "APOE", "CLU", "NTRK2")	0	0	0	0	0	0	0	c("SPON1", "APOE", "CLU")	0	c("RTN1", "CHRNA7", "SORL1")	0	APOE	0	NTRK2	0	0	NTRK2	0	0	0	0
1171	TRANSLATION	GO:0006412	GOBP	peptide metabolic process	Metabolic	0	0	0	c("RPS9", "EEF2", "DARS1", "RPS14", "RPL18A", "EIF4G2", "RPS19", "RPS4X", "EIF5AL1", "EIF5A", "RPL3", "RPL34", "RPL8", "RPL6", "RPS24", "RPL7", "RPS23", "EIF1AX", "EIF3C", "EIF4H", "EIF3L", "EIF3I", "RACK1", "EIF3H", "EIF3F", "RPS3A", "RPL13", "RPS2", "PPA1", "RPL18", "RPS5", "MRPL28", "EIF5", "RPLP1", "RPLP0", "EEF1B2", "EEF1G", "EEF1D", "KARS1", "EIF3CL", "EIF4A2", "RPS27AP5")	c("MRPS7", "RPS14", "RPS19", "RPL34", "RPS24", "RPS3A", "EIF2A", "EIF1B", "RPLP1", "RPLP0", "MRPL42")	0	0	0	0	c("EIF2B1", "GEMIN5", "LARP1", "LARP4", "EIF2S3", "COPS5", "EIF4G2", "GFM1", "NARS2", "ETF1", "DAP3", "EIF3L", "EIF3H", "EIF1B", "GSPT1", "MRPS15", "MRPL18", "MRPL19", "MRPL10", "MRPS22", "MRPS36", "MRPS31", "MRPL36", "MRPL37", "CDKAL1", "MRPL35", "MRRF", "CHCHD1", "IARS2", "PTCD3", "RWDD1", "RPL23A", "DHX33", "RARS2")	c("EIF2B4", "MRPS6", "RPL13A", "EIF2B5", "DARS2", "RPS13", "MRPS27", "RPL32", "GFM2", "EIF3D", "DHPS", "EIF4H", "EIF4B", "CPEB4", "EIF2S1", "RPS6", "EIF3M", "EIF3F", "EIF2D", "HARS2", "MRPL17", "MRPL15", "MRPS26", "MRPS24", "MRPS23", "EEF1A1", "MRPL49", "MRPL47", "MRPL44", "MRPL50", "TSFM", "TRNAU1AP", "EIF4A2", "RPL27A")	c("MRPS7", "MRPS5", "RPS3", "RPL5", "DRG1", "RPL3", "RPL35", "RPL37", "EARS2", "UBA52", "MRPS16", "MRPL11", "MRPL20", "MRPS33", "METTL17", "EIF1", "EIF4E2", "RPLP1", "RPL35A", "MRPS18A", "MRPS18C", "MRPL45", "EEF2K", "QRSL1", "MRPL53", "EEF1G", "MRPL51", "RPL22L1", "FARS2", "MARS2")	c("EIF2B2", "EGFR", "RPS17", "RPS19", "EIF4G1", "DDX3X", "RPS12", "RPS4X", "EIF5A", "RPL34", "RPS20", "RPL24", "RPL27", "RPL28", "RPL41", "EIF3I", "EIF3G", "RPL11", "MRPL16", "MRPS21", "MRPL22", "MRPL40", "RPLP2", "MRPL46", "EIF4A1", "DIO2")	0	0	0	0	0	0	0	0	0	0	0	0	0	0
1222	PEPTIDE HORMONE PROCESSING	GO:0016486	GOBP	peptide metabolic process	Metabolic	0	0	0	0	0	0	0	0	0	0	0	0	0	0	0	0	0	0	ACE	0	0	c("ACE", "ENPEP")	0	0	0	0	0
1347	CYTOPLASMIC TRANSLATION	GO:0002181	GOBP	peptide metabolic process	Metabolic	0	0	0	c("RPS5", "RPS9", "EIF5", "RPLP1", "RPLP0", "RPS14", "RPL18A", "RPS19", "RPS4X", "RPL3", "RPL34", "RPL8", "RPL6", "RPS24", "RPL7", "RPS23", "EIF3C", "EIF3CL", "EIF4A2", "EIF4H", "EIF3L", "EIF3I", "EIF3H", "EIF3F", "RPS3A", "RPL13", "RPS2", "RPL18")	c("RPLP1", "RPLP0", "RPS14", "RPS19", "RPL34", "RPS24", "RPS3A")	0	0	0	0	0	c("RPL13A", "RPS13", "RPL32", "EIF3D", "EIF4A2", "EIF4H", "EIF4B", "RPS6", "EIF3M", "EIF3F", "EIF2D", "RPL27A")	c("UBA52", "RPS3", "RPL5", "RPLP1", "RPL35A", "DRG1", "RPL22L1", "RPL3", "RPL35", "RPL37")	c("RPLP2", "RPS17", "RPS19", "EIF4G1", "RPS12", "RPS4X", "RPL34", "RPS20", "RPL24", "RPL27", "RPL28", "RPL41", "EIF4A1", "EIF3I", "EIF3G", "RPL11")	c("RPS8", "RPS5", "RPL30", "RPS9", "RPL37A", "RPS14", "RPS18", "RPS11", "RPL23", "RPL29", "RPS15A", "EIF3K", "RPL18")	c("RPS7", "RPS8", "RPS5", "RPL13A", "RPS9", "DHX29", "RPS16", "RPL18A", "RPL3", "RPS28", "RPL8", "RPL36", "RPL35", "RPL38", "RPL27", "RPL18")	0	0	0	0	0	0	0	0	0	0	0	0
1482	CYTOPLASMIC TRANSLATIONAL INITIATION	GO:0002183	GOBP	peptide metabolic process	Metabolic	0	c("EIF2S3", "EIF2S3B")	0	c("EIF5", "EIF4A2", "EIF4H", "EIF3L", "EIF3I", "EIF3H", "EIF3F", "EIF3C", "EIF3CL")	0	0	0	0	0	0	c("EIF4A2", "EIF4H", "EIF4B", "EIF3M", "EIF3F", "EIF3D", "EIF2D")	0	c("EIF4A1", "EIF3I", "EIF3G", "EIF4G1")	0	0	0	0	0	0	0	0	0	0	0	0	0	0
1853	REGULATION OF AMYLOID-BETA FORMATION	GO:1902003	GOBP	peptide metabolic process	Metabolic	0	0	0	c("RTN1", "GSAP", "RTN3")	0	c("PRNP", "TMED10", "APOE", "CLU", "NTRK2")	0	0	0	0	0	0	0	c("SPON1", "APOE", "RELA", "CASP3", "CLU")	0	c("RTN1", "CHRNA7", "SORL1")	0	0	SP1	c("IFNG", "NTRK2")	0	0	c("GSK3A", "NTRK2")	0	0	0	0
1944	PEPTIDE CATABOLIC PROCESS	GO:0043171	GOBP	peptide metabolic process	Metabolic	0	0	0	0	0	0	0	0	0	0	0	0	0	0	0	0	0	0	ACE	0	0	c("ACE", "ANPEP", "ENPEP")	0	0	0	0	0
1985	GLUTATHIONE METABOLIC PROCESS	GO:0006749	GOBP	peptide metabolic process	Metabolic	0	0	0	c("GSTP1", "PARK7", "GPX1", "GLO1", "EEF1G")	c("SOD1", "CNDP2", "GLO1")	0	0	0	0	0	0	0	0	0	0	0	0	0	0	0	0	0	0	c("SOD1", "GLO1")	c("SOD1", "GLO1")	0	0
1998	REGULATION OF TRANSLATIONAL INITIATION	GO:0006446	GOBP	peptide metabolic process	Metabolic	0	0	0	c("PPP1CA", "PAIP2", "NPM1", "EIF5", "EIF4A2", "EIF4H", "EIF3H", "EIF4G2")	0	0	0	0	c("PAIP2", "TMED2", "CSDE1", "YTHDF3", "EIF5", "EIF2AK4")	c("NPM1", "EIF2B1", "YTHDF2", "KHDRBS1", "LARP1", "GLE1", "EIF3H", "EIF4G2", "EIF1B")	c("EIF2AK1", "DNAJC3", "CDC123", "POLR2D", "YTHDF1", "MTOR", "RPL13A", "CTIF", "EIF4A2", "EIF4H", "EIF2B5", "EIF4B", "EIF2S1", "NCBP1")	0	0	0	0	0	0	0	0	0	c("ATF3", "ATF4")	0	0	0	0	0	0
2112	TRANSLATIONAL INITIATION	GO:0006413	GOBP	peptide metabolic process	Metabolic	0	0	0	c("RPS5", "RPS9", "EIF5", "RPLP1", "RPLP0", "RPS14", "RPL18A", "EIF4G2", "RPS19", "RPS4X", "RPL3", "RPL34", "RPL8", "RPL6", "RPS24", "RPL7", "RPS23", "EIF1AX", "EIF3C", "EIF3CL", "EIF4A2", "EIF4H", "EIF3L", "EIF3I", "EIF3H", "EIF3F", "RPS3A", "RPL13", "RPS2", "RPL18")	c("RPLP1", "RPLP0", "RPS14", "RPS19", "RPL34", "RPS24", "RPS3A", "EIF2A", "EIF1B")	0	0	0	0	0	c("EIF2B4", "RPL13A", "EIF2B5", "RPS13", "RPL32", "EIF3D", "EIF4A2", "EIF4H", "EIF4B", "EIF2S1", "RPS6", "EIF3M", "EIF3F", "EIF2D", "RPL27A")	0	c("EIF2B2", "RPLP2", "RPS17", "RPS19", "EIF4G1", "DDX3X", "RPS12", "RPS4X", "RPL34", "RPS20", "RPL24", "RPL27", "RPL28", "RPL41", "EIF4A1", "EIF3I", "EIF3G", "RPL11")	c("RPS8", "RPS5", "RPL30", "RPS9", "RPL37A", "RPS14", "RPS18", "RPS11", "RPL23", "RPL29", "RPS15A", "EIF3K", "RPL18")	0	0	0	0	0	0	0	0	0	0	0	0	0
2440	REGULATION OF TRANSLATION	GO:0006417	GOBP	peptide metabolic process	Metabolic	0	0	0	c("ILF3", "RPS9", "CIRBP", "DDX39B", "EEF2", "CDK4", "RPS14", "EIF4G2", "RPS4X", "EIF5AL1", "EIF5A", "PKM", "POLDIP3", "NPM1", "CNBP", "PINK1", "VIM", "EIF3C", "YBX1", "TRAP1", "ZNF706", "SHMT2", "EIF4H", "RACK1", "EIF3H", "BTG2", "PPP1CA", "PAIP2", "EIF5", "HNRNPR", "NCL", "APP", "EIF4A2")	c("EIF4A3", "COA3", "RPS14", "PINK1", "YBX1", "ZNF706", "EIF2A", "EIF1B", "RIDA")	0	0	0	c("NOLC1", "CSDE1", "PRKDC", "FXR1", "EIF2AK4", "SYNCRIP", "TIA1", "CPEB3", "CELF1", "FASTKD3", "NGRN", "MAPK1", "YTHDF3", "DPH3", "CNOT7", "SRP9", "PAIP2", "TMED2", "MRPL13", "TNRC6A", "TNRC6B", "EIF5", "RBM4B", "MTPN", "RC3H1", "LTN1", "ATXN2", "HNRNPR", "DDX25", "CNOT6", "CNOT1", "CNOT2")	c("NGDN", "EIF2B1", "METAP1", "LARP4B", "GEMIN5", "KHDRBS1", "DDX6", "LARP1", "LARP4", "EIF2S3", "HNRNPD", "EIF4G2", "TSC1", "METTL14", "NANOS1", "NPM1", "YTHDF2", "CNBP", "CAPRIN1", "DPH5", "ETF1", "EIF3H", "GIGYF2", "EIF1B", "GSPT1", "TARDBP", "CNOT8", "MAPKAPK5", "GLE1", "RNF139", "MKNK1", "PTCD3", "OGFOD1")	c("DAPK1", "EIF2B4", "ILF3", "RPL13A", "CIRBP", "DHX9", "CTIF", "EIF2B5", "LSM14A", "NCBP1", "NAT10", "RBM3", "EIF2AK1", "ZFP36L2", "MRPS27", "DNAJC3", "CDC123", "POLR2D", "YTHDF1", "SAMD4A", "MTOR", "EIF3D", "CYFIP1", "YBX1", "PER2", "TRAP1", "EIF4H", "EIF4B", "CPEB4", "EIF2S1", "FTO", "FOXO3", "PUM1", "TSFM", "TRNAU1AP", "EIF4A2")	0	0	0	0	0	0	0	0	0	c("ATF4", "ATF3", "APP", "AKT1")	0	0	0	0	0	0
2462	POSITIVE REGULATION OF AMYLOID-BETA FORMATION	GO:1902004	GOBP	peptide metabolic process	Metabolic	0	0	0	0	0	0	0	0	0	0	0	0	0	c("CASP3", "RELA", "CLU")	0	0	0	0	SP1	IFNG	0	0	GSK3A	GSK3A	GSK3A	0	0
2523	AMYLOID-BETA METABOLIC PROCESS	GO:0050435	GOBP	peptide metabolic process	Metabolic	c("NAT8", "NAT8B")	c("NAT8", "NAT8B")	0	0	0	0	0	0	c("DYRK1A", "ADAM10", "IDE")	0	0	0	0	c("APH1B", "APEH", "NCSTN", "APH1A")	0	0	0	0	ACE	0	0	0	0	0	0	0	0
2524	PEPTIDE BIOSYNTHETIC PROCESS	GO:0043043	GOBP	peptide metabolic process	Metabolic	0	0	0	c("RPS9", "EEF2", "DARS1", "EIF4G2", "RPS4X", "EIF5AL1", "EIF5A", "RPL3", "RPL34", "RPL8", "RPL6", "RPL7", "EIF1AX", "EIF3C", "EIF4H", "EIF3L", "EIF3I", "RACK1", "EIF3H", "EIF3F", "RPL13", "RPS2", "RPL18", "PPA1", "RPS5", "EEF1B2", "EEF1G", "EEF1D", "RPS14", "RPL18A", "RPS19", "RPS24", "RPS23", "RPS3A", "MRPL28", "EIF5", "RPLP1", "RPLP0", "KARS1", "EIF3CL", "EIF4A2", "RPS27AP5")	c("MRPS7", "RPL34", "EIF2A", "EIF1B", "CNDP2", "RPS14", "RPS19", "RPS24", "RPS3A", "RPLP1", "RPLP0", "MRPL42")	0	0	0	0	c("GEMIN5", "LARP1", "LARP4", "EIF2S3", "EIF4G2", "ETF1", "EIF3L", "EIF3H", "EIF1B", "GSPT1", "MRPS15", "MRPS22", "MRPS36", "MRPS31", "CDKAL1", "MRRF", "CHCHD1", "PTCD3", "RWDD1", "RARS2", "EIF2B1", "COPS5", "GFM1", "NARS2", "DAP3", "MRPL18", "MRPL19", "MRPL10", "MRPL36", "MRPL37", "MRPL35", "IARS2", "RPL23A", "DHX33")	c("MRPS6", "EIF2B5", "DARS2", "MRPS27", "RPL32", "DMD", "EIF3D", "DHPS", "EIF4H", "EIF4B", "CPEB4", "RPS6", "EIF3M", "EIF3F", "EIF2D", "HARS2", "MRPS26", "MRPS24", "MRPS23", "EEF1A1", "TSFM", "TRNAU1AP", "CNDP2", "GCLM", "EIF2B4", "RPL13A", "RPS13", "GFM2", "AASDH", "EIF2S1", "MRPL17", "MRPL15", "GCLC", "MRPL49", "MRPL47", "MRPL44", "MRPL50", "EIF4A2", "RPL27A")	c("MRPS7", "MRPS5", "RPL5", "RPL3", "RPL35", "RPL37", "EARS2", "MRPS16", "MRPS33", "METTL17", "EIF4E2", "RPL35A", "MRPS18A", "MRPS18C", "EEF2K", "QRSL1", "EEF1G", "FARS2", "MARS2", "GSS", "RPS3", "DRG1", "UBA52", "MRPL11", "MRPL20", "EIF1", "RPLP1", "MRPL45", "MRPL53", "MRPL51", "RPL22L1")	c("EIF4G1", "DDX3X", "RPS4X", "EIF5A", "RPL34", "RPL24", "RPL27", "RPL28", "RPL41", "EIF3I", "EIF3G", "RPL11", "MRPS21", "PCSK5", "DIO2", "EIF2B2", "EGFR", "RPS17", "RPS19", "RPS12", "RPS20", "MRPL16", "MRPL22", "MRPL40", "RPLP2", "MRPL46", "EIF4A1")	0	0	0	0	0	0	0	0	0	0	0	0	0	0
24	NEGATIVE REGULATION OF RNA CATABOLIC PROCESS	GO:1902369	GOBP	RNA metabolic process	Metabolic	0	0	0	0	0	0	0	0	0	c("TARDBP", "FUS", "LARP1", "HNRNPC", "ANGEL2", "HNRNPD", "NSUN2", "THRAP3")	0	0	0	0	0	0	0	0	0	0	0	0	0	0	0	0	0
148	REGULATION OF DNA-BINDING TRANSCRIPTION FACTOR ACTIVITY	GO:0051090	GOBP	RNA metabolic process	Metabolic	0	0	c("STAT3", "IRAK2", "JUN", "FOS")	c("BEX1", "NPM1", "SMARCB1", "PRDX2", "SRI", "APP", "HES6", "JUN", "DDRGK1", "PPIA", "FOS", "PINK1", "CYP1B1", "CTNNBIP1", "PARK7", "UBB", "NDN")	0	0	c("TRIM5", "IL6", "FOSL1", "HMOX1", "TNFSF11", "NUPR1", "EDA2R", "SPHK1", "TLR4", "ANXA3", "ICAM1", "CYP1B1", "LRRFIP1", "CAV1", "FLNA")	0	c("TRIM52", "TAF1", "MAP2K5", "EIF2AK4", "EP300", "ATF2", "MAPK14", "MTPN", "CYLD", "MAP3K7", "MAP3K13", "KDM1A", "TRAF6", "MAPK1", "BTRC", "TRIM13", "UBE2V1", "MID2")	0	0	0	0	c("HSPA1B", "HSPA1A", "TRIM8", "RELA", "STAT3", "AGT", "TAF12", "PTCH1", "CAT", "NWD1", "FZD2", "SMARCB1", "NDP", "BMP7", "HES1", "PRDX2", "BHLHE40", "NUPR1", "IL1B", "VEGFA", "JUN", "HEYL", "ID2", "TFRC", "CIB1", "FOS", "CLU", "TRIB1", "KEAP1", "NFKBIA", "UBB", "UBC", "WFS1", "BUD31")	c("ANXA4", "TRIM22", "NHLH2", "NEUROG2", "PTCH1", "ZIC2", "KIT", "SP100", "RGCC", "SMARCA4", "NKX6-1", "DDR2", "PRDX2", "PKD2", "STK36", "APP", "MTURN", "SHH", "CDKN2A", "EDA2R", "CEBPG", "MALT1", "HES6", "TLR4", "DAB2IP", "HDAC5", "MAP3K7", "TFRC", "ZNF675", "FOS", "GREM1", "EPHA5", "SFRP4", "PRKCB", "STING1", "DDIT3", "TNFSF4", "POU4F1", "ADCY1", "PPARGC1A", "LRRFIP1", "ROR1", "TNFSF18", "FZD1"…	0	0	0	0	0	c("AGT", "ALK", "APP", "AKT1", "CDKN2A", "AR", "CMKLR1", "CAMK2A", "ADCY8", "ARRB2")	c("CAT", "BMP7", "CSF3", "CDKN2A", "CAMK2A", "ARRB1")	c("INS", "RELN", "BHLHE40", "NTRK1")	c("IL6", "RELN", "CSF3", "APP")	c("IL6", "RELN", "CSF3")	c("CAT", "RELN", "EDN1")	0
207	POSITIVE REGULATION OF TRANSCRIPTION FROM RNA POLYMERASE II PROMOTER INVOLVED IN CELLULAR RESPONSE TO CHEMICAL STIMULUS	GO:1901522	GOBP	RNA metabolic process	Metabolic	0	0	0	0	0	0	0	0	0	c("CHD6", "SMAD1", "RBPJ", "SMAD5")	0	0	0	c("RELA", "VEGFA", "MT3", "TP53", "CREB3")	0	0	0	0	0	0	0	0	0	0	0	0	XBP1
256	REGULATION OF PRI-MIRNA TRANSCRIPTION BY RNA POLYMERASE II	GO:1902893	GOBP	RNA metabolic process	Metabolic	0	0	c("JUN", "STAT3", "FOS")	0	0	0	0	0	0	0	0	0	0	c("EGR1", "JUN", "RELA", "STAT3", "NFATC4", "SOX9", "FOS", "TP53")	c("SMARCA4", "PPARA", "DDX5", "EGR1", "APLN", "SREBF2", "FGF2", "NFIB", "TGFB2", "FOS")	0	0	0	0	0	0	0	0	c("NR3C1", "FGF2")	c("NR3C1", "FGF2")	0	0
275	NEGATIVE REGULATION OF PRODUCTION OF MIRNAS INVOLVED IN GENE SILENCING BY MIRNA	GO:1903799	GOBP	RNA metabolic process	Metabolic	0	0	STAT3	0	0	0	0	0	0	0	0	0	0	0	0	0	0	0	0	0	0	0	0	IL6	IL6	0	0
286	REGULATION OF PRODUCTION OF SMALL RNA INVOLVED IN GENE SILENCING BY RNA	GO:0070920	GOBP	RNA metabolic process	Metabolic	0	0	STAT3	0	0	0	0	0	0	0	0	0	0	0	0	0	0	0	0	0	0	0	0	0	IL6	0	0
306	POSITIVE REGULATION OF NF-KAPPAB TRANSCRIPTION FACTOR ACTIVITY	GO:0051092	GOBP	RNA metabolic process	Metabolic	0	0	c("STAT3", "IRAK2")	0	0	0	c("SPHK1", "TLR4", "LRRFIP1", "TRIM5", "IL6", "CAV1", "ICAM1", "TNFSF11", "EDA2R")	c("TLR2", "TRIM5", "ICAM1")	c("TRIM13", "UBE2V1", "TRIM52", "MAP3K7", "MTPN", "MAP3K13", "TRAF6", "EP300", "MID2")	0	0	0	0	c("IL1B", "HSPA1B", "HSPA1A", "CLU", "TRIM8", "TFRC", "RELA", "STAT3", "AGT", "CIB1", "NFKBIA", "CAT", "UBB", "UBC")	0	0	0	0	0	0	c("AR", "AGT", "ALK", "CAMK2A", "APP")	0	0	c("IL6", "APP")	0	0	0
328	REGULATION OF PRODUCTION OF MIRNAS INVOLVED IN GENE SILENCING BY MIRNA	GO:1903798	GOBP	RNA metabolic process	Metabolic	0	0	STAT3	0	0	0	0	0	0	0	0	0	0	0	0	0	0	0	0	0	0	0	0	0	IL6	0	0
338	POSITIVE REGULATION OF PRI-MIRNA TRANSCRIPTION BY RNA POLYMERASE II	GO:1902895	GOBP	RNA metabolic process	Metabolic	0	0	c("STAT3", "FOS", "JUN")	0	0	0	0	0	0	0	0	0	0	c("RELA", "STAT3", "FOS", "EGR1", "JUN", "TP53")	c("SMARCA4", "FGF2", "TGFB2", "FOS", "EGR1", "APLN", "SREBF2")	0	0	0	0	0	0	0	0	c("NR3C1", "FGF2")	c("NR3C1", "FGF2")	0	0
613	POSITIVE REGULATION OF TRANSCRIPTION FROM RNA POLYMERASE II PROMOTER IN RESPONSE TO ENDOPLASMIC RETICULUM STRESS	GO:1990440	GOBP	RNA metabolic process	Metabolic	0	0	0	0	0	0	0	0	0	0	0	c("CEBPB", "MBTPS2", "ATF4")	c("HSPA5", "DDIT3")	0	0	0	c("ATF3", "HSPA5", "DDIT3")	ATF4	0	0	c("ATF3", "ATF4")	0	0	0	0	0	0
665	POSITIVE REGULATION OF TRANSCRIPTION FROM RNA POLYMERASE II PROMOTER IN RESPONSE TO STRESS	GO:0036003	GOBP	RNA metabolic process	Metabolic	0	0	0	0	0	0	0	0	0	0	0	c("MBTPS2", "NFE2L2", "ATF4", "CEBPB")	0	0	0	0	c("HSPA5", "ATF3", "DDIT3")	0	0	0	c("ATF4", "ATF3")	0	0	0	0	0	0
745	NUCLEAR-TRANSCRIBED MRNA CATABOLIC PROCESS	GO:0000956	GOBP	RNA metabolic process	Metabolic	0	0	0	c("SSB", "RPS9", "RPS14", "RPL18A", "RPS19", "RPS4X", "RPL3", "RPL34", "RPL8", "RPL6", "RPS24", "RPL7", "RPS23", "RPS3A", "RPL13", "RPS2", "RPL18", "NT5C3B", "RPS5", "RPLP1", "RPLP0", "WDR61")	c("EIF4A3", "RPS14", "RPS19", "RPL34", "RPS24", "RPS3A", "RPLP1", "RPLP0")	0	0	0	c("CSDE1", "CNOT7", "MTPAP", "CNOT4", "SMG1", "RC3H1", "RC3H2", "EXOSC8", "PPP2CA", "CNOT6", "CNOT1", "CNOT2", "NBAS")	c("DDX6", "MLH1", "ETF1", "LSM3", "GSPT1", "ERI1", "PNRC2", "CNOT8", "XRN2", "DCP1A", "PDE12", "WDR61", "EXOSC7", "RPL23A", "THRAP3")	c("DDX5", "RPL13A", "CTIF", "NCBP1", "RPS13", "ZFP36L2", "RPL32", "POLR2D", "SAMD4A", "RPS6", "LSM4", "PATL1", "LSM5", "EXOSC2", "RPL27A")	0	c("SAMD4B", "EXOSC6", "RPS17", "RPS19", "EIF4G1", "RPS12", "RPS4X", "RPL34", "RPS20", "RPL24", "RPL27", "RPL28", "RPL41", "RPL11", "CASC3", "SMG5", "SMG6", "LSM6", "RPLP2", "LSM1", "PAN2", "SMG8")	c("RPL30", "EIF4A3", "RPS9", "RPS14", "RPS18", "RPS11", "POLR2G", "RPL23", "RPL29", "RPL18", "RPS8", "RPS5", "ZFP36", "RPL37A", "RPS15A")	c("DDX5", "RPL13A", "RPS9", "CTIF", "NCBP1", "RPS16", "RPL18A", "RPL3", "RPS28", "RPL8", "RPL36", "RPL35", "RPL38", "RPL27", "EXOSC10", "RPL18", "TTC37", "RPS7", "RPS8", "RPS5", "PPP2R1A", "UPF1", "ATM", "CNOT6")	0	0	0	0	0	0	0	0	0	0	0	0
804	RNA SPLICING	GO:0008380	GOBP	RNA metabolic process	Metabolic	0	0	0	c("DDX39B", "SNRPA1", "SRSF3", "SRSF7", "SRSF6", "SMU1", "HNRNPA2B1", "PUF60", "BCAS2", "HNRNPF", "HNRNPR", "HNRNPK", "NONO", "POLR2E", "YBX1", "SF3B2")	0	0	0	0	c("IVNS1ABP", "DDX42", "SYNCRIP", "NUDT21", "WTAP", "HNRNPM", "PPP4R2", "HNRNPR", "PPP2CA", "SCAF11", "CRNKL1", "FIP1L1", "CELF1", "KDM1A", "CSTF1", "HNRNPU", "SFPQ", "RBMX", "ECD", "SRSF10", "RBM4B", "SON")	c("GEMIN5", "SUPT6H", "RBMXL1", "HNRNPD", "METTL14", "TRA2B", "AQR", "DHX15", "FUS", "IK", "SYF2", "RRAGC", "PRPF38A", "RBM17", "RBM39", "HNRNPA2B1", "HNRNPH3", "AKAP8L", "THOC5", "HNRNPC", "SNRPD1", "ACIN1", "THRAP3", "GEMIN8", "SNRPC", "COIL", "SUGP2", "POLR2B", "POLR2C", "POLR2K", "SF3B1", "SRSF8", "CPSF4", "CPSF2", "DDX47", "LSM3", "TARDBP", "DBR1", "WBP11", "SNIP1", "SRSF10", "TSEN15", "RAVE…	c("DHX9", "NCBP1", "RBM22", "POLR2D", "EFTUD2", "LSM5", "SRSF4", "DHX35", "MBNL3", "SRSF6", "SMU1", "RBM5", "PLRG1", "PRPF8", "HNRNPH1", "HNRNPH2", "SNUPN", "DDX17", "NONO", "SF3A3", "DDX5", "PRPF4", "USP4", "CSTF3", "PDCD7", "YBX1", "LSM4", "RBM28", "SAP18", "SRRT", "CWC15", "SF1", "SRSF2")	c("C1QBP", "SRSF3", "SRSF7", "DHX8", "HNRNPL", "HNRNPF", "SART3", "HNRNPK", "SF3B3", "GEMIN6", "SNRPG", "PRPF3", "PPIL1", "POLR2A", "POLR2J", "SNRNP40", "PPP1R8", "PCBP1", "C2orf49", "CLNS1A", "RBM8A", "LGALS3", "TSEN34", "RBM23", "QKI", "HSPA8", "JMJD6", "USP39")	c("METTL3", "PTBP1", "SNRPD3", "CASC3", "LSM6", "SRSF9", "LSM1", "PRMT5", "PPIE", "U2AF1L4", "SNRPD2", "DDX23", "CD2BP2", "TXNL4B", "POLR2H", "RBM14", "CPSF7", "DNAJC8", "PCBP2", "TFIP11", "HNRNPUL1", "SF3B2", "TRPT1")	0	0	0	0	0	0	0	0	0	0	0	0	0	0
826	NEGATIVE REGULATION OF RNA SPLICING	GO:0033119	GOBP	RNA metabolic process	Metabolic	TMBIM6	0	0	c("SRSF7", "HNRNPK", "SRSF6", "TMBIM6", "HNRNPA2B1")	0	0	0	0	c("RBMX", "SRSF10", "DYRK1A")	0	c("SRSF4", "SRSF6", "SAP18", "RPS13")	0	0	0	0	0	0	0	0	0	0	0	0	0	0	0	0
874	TRANSCRIPTION BY RNA POLYMERASE II	GO:0006366	GOBP	RNA metabolic process	Metabolic	0	0	0	0	0	0	0	0	c("TAF1", "FIP1L1", "TAF5L", "AFF4", "DDX21", "CSTF1", "TAF2", "MED23", "NUDT21", "ERCC6", "CDC73", "RPRD1A", "NR2C2", "RBMX", "GTF2A1", "TFCP2", "TCFL5", "TAF9B", "CCNK", "ELP2", "CTR9", "SUPT16H", "EAF1")	c("INTS4", "INTS12", "INTS10", "TFDP1", "POLR2B", "SUPT6H", "POLR2C", "POLR2K", "PKNOX1", "MED17", "NFYA", "RBPJ", "CPSF4", "CPSF2", "MED1", "GTF2H2", "RORA", "ETV1", "AP3B1", "PHAX", "CCNT1", "RORB", "WDR61", "DR1", "TBL1XR1", "SCAF8", "NFIC", "GTF2I", "INTS2", "SNW1")	c("DDX5", "RXRA", "SSU72", "SUPT5H", "NCBP1", "TAF11", "CSTF3", "TAF7", "MED27", "HDAC3", "MAML2", "MAML1", "POLR2D", "MED4", "ZNF143", "CDK7", "TCEA1", "NR3C2", "TBP", "TSC22D1", "SRRT", "PAF1", "KAT2B", "NFIX", "GTF2B", "CBFB")	0	0	0	0	0	0	0	0	0	c("ATF4", "CREB1", "AR", "ARRB2")	0	0	0	0	0	c("NR2E1", "XBP1")
942	POSITIVE REGULATION OF DNA-BINDING TRANSCRIPTION FACTOR ACTIVITY	GO:0051091	GOBP	RNA metabolic process	Metabolic	0	0	0	0	0	0	c("SPHK1", "TLR4", "TRIM5", "IL6", "ANXA3", "ICAM1", "FOSL1", "LRRFIP1", "CAV1", "TNFSF11", "EDA2R")	0	c("TRIM52", "TAF1", "MAP3K7", "MAP3K13", "KDM1A", "TRAF6", "EP300", "ATF2", "TRIM13", "UBE2V1", "MTPN", "MID2")	0	0	0	0	c("IL1B", "HSPA1B", "HSPA1A", "VEGFA", "TRIM8", "TFRC", "RELA", "STAT3", "AGT", "CIB1", "TAF12", "CAT", "FZD2", "SMARCB1", "NDP", "CLU", "NFKBIA", "UBB", "UBC", "BUD31")	c("CEBPG", "MALT1", "TLR4", "HDAC5", "MAP3K7", "TFRC", "TRIM22", "NHLH2", "NEUROG2", "GREM1", "ZIC2", "KIT", "EPHA5", "PRKCB", "STING1", "RGCC", "DDIT3", "SMARCA4", "ADCY1", "NKX6-1", "PPARGC1A", "LRRFIP1", "ROR1", "TNFSF18", "DDR2", "FZD1", "LTF", "STK36", "APP", "SHH", "IL1RAP", "EDA2R")	0	0	c("AGER", "ALK", "AKT1")	0	0	c("AGT", "ALK", "AR", "CAMK2A", "ADCY8", "APP", "AKT1")	c("CAT", "CAMK2A", "CSF3")	c("NTRK1", "INS", "RELN")	c("IL6", "RELN", "CSF3", "APP")	c("IL6", "RELN", "CSF3")	c("EDN1", "CAT", "RELN")	0
989	REGULATION OF RNA POLYMERASE II TRANSCRIPTIONAL PREINITIATION COMPLEX ASSEMBLY	GO:0045898	GOBP	RNA metabolic process	Metabolic	0	0	0	0	0	0	0	0	c("PSMC2", "CAND1")	0	0	0	0	0	0	0	0	0	0	0	CREB1	CREB1	0	0	0	0	0
1013	NEGATIVE REGULATION OF MRNA CATABOLIC PROCESS	GO:1902373	GOBP	RNA metabolic process	Metabolic	0	0	0	0	0	0	0	0	0	c("TARDBP", "FUS", "LARP1", "HNRNPC", "ANGEL2", "HNRNPD", "THRAP3")	0	0	0	0	0	0	0	0	0	0	0	0	0	0	0	0	0
1018	POSITIVE REGULATION OF PRODUCTION OF MIRNAS INVOLVED IN GENE SILENCING BY MIRNA	GO:1903800	GOBP	RNA metabolic process	Metabolic	0	0	0	0	0	0	0	0	0	0	0	0	0	0	0	0	0	0	0	0	0	EGFR	0	IL6	IL6	0	0
1033	REGULATION OF MRNA STABILITY	GO:0043488	GOBP	RNA metabolic process	Metabolic	0	0	0	c("PSME1", "YWHAZ", "CIRBP", "PSMA5", "SERBP1", "NPM1", "VIM", "YBX1", "HNRNPR", "UBB", "PSMD3")	c("RIDA", "PSMB6", "PSMB5", "PSMB1", "YBX1", "UBB")	0	0	c("PSMB8", "PSMB9", "VIM", "HSPB1")	c("PSME4", "ZC3H14", "MAPK14", "PSMA4", "PSMA1", "FXR1", "SYNCRIP", "SERBP1", "CPEB3", "CELF1", "FASTKD3", "FASTKD1", "PSMC2", "RC3H1", "RC3H2", "HNRNPM", "XPO1", "EXOSC8", "YTHDF3", "PSMD12", "ANP32A", "HNRNPU", "HNRNPR", "PSMD1")	c("TARDBP", "FUS", "LARP4B", "PSMA5", "PSMA3", "LARP1", "DCP1A", "HNRNPD", "SET", "FASTKD5", "MYEF2", "METTL14", "PDE12", "EXOSC7", "NPM1", "YTHDF2", "PSMD14", "HNRNPC", "PSMD7", "ANGEL2", "TNPO1", "GIGYF2", "THRAP3")	c("FTO", "PSMF1", "CIRBP", "PSMA6", "DHX9", "PSMA2", "PSMA7", "PSMB7", "PSMB4", "PSMB2", "ZFP36L2", "YTHDF1", "EXOSC2", "SAMD4A", "MTOR", "PSMD10", "PSMD11", "PUM1", "YBX1", "NUP214", "PSMD6", "PSMD4")	c("UBA52", "AXIN2", "PSMB3", "PSMB1", "HSPA8", "PSMC5", "METTL16", "VIM", "PSMD13", "MAPKAPK2", "TRAF3IP2", "APEX1", "PSMD3", "PRKCA", "ZFP36L1")	c("PSME3", "RNASEL", "SAMD4B", "METTL3", "ALKBH5", "EXOSC6", "PSMB5", "EIF4G1", "MYD88", "PSMC4", "PSMD8", "PSMD9", "PSMD2", "MOV10")	0	0	0	0	0	0	c("YWHAZ", "HSPA1A")	0	0	0	0	0	0	0
1064	RNA CATABOLIC PROCESS	GO:0006401	GOBP	RNA metabolic process	Metabolic	0	0	0	c("SSB", "RPS9", "RPS14", "RPL18A", "RPS19", "RPS4X", "RPL3", "RPL34", "RPL8", "RPL6", "RPS24", "RPL7", "RPS23", "RPS3A", "RPL13", "RPS2", "RPL18", "NT5C3B", "RPS5", "RPLP1", "RPLP0", "WDR61")	c("EIF4A3", "RPS14", "RPS19", "RPL34", "RPS24", "RPS3A", "RIDA", "RPLP1", "RPLP0")	0	0	0	c("CSDE1", "PNPT1", "CNOT7", "MTPAP", "CNOT4", "SMG1", "RC3H1", "RC3H2", "DROSHA", "EXOSC8", "PPP2CA", "CNOT6", "CNOT1", "CNOT2", "NBAS")	c("DDX6", "MLH1", "HNRNPD", "METTL14", "YTHDF2", "ETF1", "LSM3", "DIS3L", "GSPT1", "ERI1", "PNRC2", "CNOT8", "XRN2", "DCP1A", "PDE12", "WDR61", "EXOSC7", "RPL23A", "THRAP3")	0	0	c("SAMD4B", "NUDT12", "METTL3", "EXOSC6", "RPS17", "RPS19", "EIF4G1", "RPS12", "RPS4X", "RPL34", "RPS20", "RPL24", "RPL27", "RPL28", "RPL41", "RPL11", "CASC3", "SMG5", "SMG6", "LSM6", "RPLP2", "LSM1", "PAN2", "SMG8")	c("HSPA1B", "HSPA1A", "RPL30", "EIF4A3", "RPS9", "SIDT2", "ZHX2", "RPS14", "RPS18", "RPS11", "POLR2G", "RPL23", "RPL29", "RPL18", "RPS8", "RPS5", "ZFP36", "RPL37A", "NUDT16L1", "RPS15A")	0	0	0	0	0	0	0	0	0	0	0	0	0
1139	RNA SPLICING, VIA TRANSESTERIFICATION REACTIONS WITH BULGED ADENOSINE AS NUCLEOPHILE	GO:0000377	GOBP	RNA metabolic process	Metabolic	0	0	0	c("DDX39B", "POLR2E", "YBX1", "SNRPA1", "SRSF3", "SRSF7", "SMU1", "SRSF6", "HNRNPA2B1", "PUF60", "BCAS2", "HNRNPF", "HNRNPR", "SF3B2", "HNRNPK", "NONO")	0	0	0	0	c("CRNKL1", "FIP1L1", "DDX42", "SYNCRIP", "CELF1", "KDM1A", "CSTF1", "NUDT21", "HNRNPU", "SFPQ", "RBMX", "SRSF10", "RBM4B", "HNRNPM", "HNRNPR", "SCAF11")	c("SNRPC", "COIL", "GEMIN5", "POLR2B", "POLR2C", "POLR2K", "SF3B1", "HNRNPD", "METTL14", "TRA2B", "SRSF8", "AQR", "CPSF4", "CPSF2", "LSM3", "DHX15", "DBR1", "WBP11", "SNIP1", "SRSF10", "FUS", "IK", "SYF2", "RAVER2", "PRPF38A", "RBM17", "HNRNPA2B1", "PRCC", "HNRNPH3", "RBMX2", "HNRNPC", "SNRPD1", "GEMIN8", "SNW1")	c("SF3A3", "DDX5", "DHX9", "PRPF4", "USP4", "NCBP1", "RBM22", "CSTF3", "POLR2D", "PDCD7", "YBX1", "LSM4", "EFTUD2", "LSM5", "SRSF4", "DHX35", "SMU1", "SRSF6", "RBM5", "SRRT", "PLRG1", "PRPF8", "HNRNPH1", "HNRNPH2", "CWC15", "SF1", "SNUPN", "DDX17", "NONO", "SRSF2")	c("PRPF3", "PPIL1", "POLR2A", "POLR2J", "SNRNP40", "PCBP1", "CLNS1A", "RBM8A", "SRSF3", "SRSF7", "HSPA8", "DHX8", "HNRNPL", "HNRNPF", "SART3", "USP39", "HNRNPK", "SF3B3", "GEMIN6", "SNRPG")	c("DDX23", "CD2BP2", "METTL3", "TXNL4B", "POLR2H", "RBM14", "PTBP1", "CPSF7", "DNAJC8", "SNRPD3", "CASC3", "PCBP2", "LSM6", "TFIP11", "SRSF9", "PRMT5", "PPIE", "U2AF1L4", "HNRNPUL1", "SF3B2", "SNRPD2")	0	0	0	0	0	0	0	0	0	0	0	0	0	0
1214	NEGATIVE REGULATION OF TRANSCRIPTION FROM RNA POLYMERASE II PROMOTER IN RESPONSE TO STRESS	GO:0097201	GOBP	RNA metabolic process	Metabolic	TMBIM6	0	JUN	c("JUN", "TMBIM6")	0	0	0	0	0	0	0	0	0	c("JUN", "BAG3", "SIRT2", "TMBIM6", "HSPA1A", "DNAJB1")	0	0	0	0	0	HSPA1A	0	0	0	0	0	0	0
1247	POSITIVE REGULATION OF TRANSCRIPTION INITIATION FROM RNA POLYMERASE II PROMOTER	GO:0060261	GOBP	RNA metabolic process	Metabolic	0	0	0	0	0	0	0	0	c("PSMC2", "ERCC6", "CAND1")	0	0	0	0	0	0	0	0	0	0	0	0	0	0	0	0	0	0
1284	RNA SPLICING, VIA TRANSESTERIFICATION REACTIONS	GO:0000375	GOBP	RNA metabolic process	Metabolic	0	0	0	c("DDX39B", "POLR2E", "YBX1", "SNRPA1", "SRSF3", "SRSF7", "SMU1", "SRSF6", "HNRNPA2B1", "PUF60", "BCAS2", "HNRNPF", "HNRNPR", "SF3B2", "HNRNPK", "NONO")	0	0	0	0	c("CRNKL1", "FIP1L1", "DDX42", "SYNCRIP", "CELF1", "KDM1A", "CSTF1", "NUDT21", "HNRNPU", "SFPQ", "RBMX", "SRSF10", "RBM4B", "HNRNPM", "HNRNPR", "SCAF11")	c("SNRPC", "COIL", "GEMIN5", "POLR2B", "POLR2C", "POLR2K", "SF3B1", "HNRNPD", "METTL14", "TRA2B", "SRSF8", "AQR", "CPSF4", "CPSF2", "LSM3", "DHX15", "DBR1", "WBP11", "SNIP1", "SRSF10", "FUS", "IK", "SYF2", "RAVER2", "PRPF38A", "RBM17", "HNRNPA2B1", "PRCC", "HNRNPH3", "RBMX2", "HNRNPC", "SNRPD1", "GEMIN8", "SNW1")	c("SF3A3", "DDX5", "DHX9", "PRPF4", "USP4", "NCBP1", "RBM22", "CSTF3", "POLR2D", "PDCD7", "YBX1", "LSM4", "EFTUD2", "LSM5", "SRSF4", "DHX35", "SMU1", "SRSF6", "RBM5", "SRRT", "PLRG1", "PRPF8", "HNRNPH1", "HNRNPH2", "CWC15", "SF1", "SNUPN", "DDX17", "NONO", "SRSF2")	c("PRPF3", "PPIL1", "POLR2A", "POLR2J", "SNRNP40", "PCBP1", "CLNS1A", "RBM8A", "SRSF3", "SRSF7", "HSPA8", "DHX8", "HNRNPL", "HNRNPF", "SART3", "USP39", "HNRNPK", "SF3B3", "GEMIN6", "SNRPG")	c("DDX23", "CD2BP2", "METTL3", "TXNL4B", "POLR2H", "RBM14", "PTBP1", "CPSF7", "DNAJC8", "SNRPD3", "CASC3", "PCBP2", "LSM6", "TFIP11", "SRSF9", "LSM1", "PRMT5", "PPIE", "U2AF1L4", "HNRNPUL1", "SF3B2", "SNRPD2")	0	0	0	0	0	0	0	0	0	0	0	0	0	0
1306	NEGATIVE REGULATION OF MRNA SPLICING, VIA SPLICEOSOME	GO:0048025	GOBP	RNA metabolic process	Metabolic	0	0	0	c("SRSF7", "HNRNPA2B1", "HNRNPK", "SRSF6")	0	0	0	0	c("RBMX", "DYRK1A", "SRSF10")	0	0	c("C1QBP", "SRSF7", "HNRNPK")	0	0	0	0	0	0	0	0	0	0	0	0	0	0	0
1453	REGULATION OF TRANSCRIPTION FROM RNA POLYMERASE II PROMOTER IN RESPONSE TO OXIDATIVE STRESS	GO:0043619	GOBP	RNA metabolic process	Metabolic	0	0	0	0	0	0	0	0	0	0	0	0	0	0	0	0	0	ATF4	0	0	ATF4	0	0	0	0	0	0
1569	REGULATION OF MRNA SPLICING, VIA SPLICEOSOME	GO:0048024	GOBP	RNA metabolic process	Metabolic	0	0	0	c("CIRBP", "SRSF3", "SRSF7", "SRSF6", "SMU1", "HNRNPA2B1", "PUF60", "NCL", "HNRNPK")	0	c("DDX5", "QKI", "HSPA8", "RBM39", "SON", "PRDX6")	0	0	c("RBMX", "SRSF10", "DYRK1A", "FXR1", "TIA1", "CELF1", "SON", "WTAP", "HNRNPU")	c("SRSF10", "KHDRBS1", "RBMXL1", "RBM39", "HNRNPA2B1", "TRA2B", "C9orf78", "REST", "NUP98", "THRAP3", "SNW1")	c("DDX5", "CIRBP", "SRSF4", "MBNL3", "SRSF6", "SMU1", "RBM5", "NCBP1", "SAP18", "RBM3", "SF1", "DDX17", "SRSF2")	c("RBM8A", "SRSF3", "RBM23", "SRSF7", "QKI", "HSPA8", "C1QBP", "JMJD6", "HNRNPL", "METTL16", "HNRNPK")	0	0	c("DDX5", "SRSF3", "RBM24", "MBNL1", "SRSF6", "NCBP1", "CELF5", "RBM3", "JMJD6", "PRDX6", "NOVA2", "PTBP1", "NOVA1", "DDX17", "SRSF2")	0	0	0	0	0	0	0	0	0	0	0	0
1612	POSITIVE REGULATION OF RNA POLYMERASE II TRANSCRIPTIONAL PREINITIATION COMPLEX ASSEMBLY	GO:0045899	GOBP	RNA metabolic process	Metabolic	0	0	0	0	0	0	0	0	c("PSMC2", "CAND1")	0	0	0	0	0	0	0	0	0	0	0	CREB1	CREB1	0	0	0	0	0
1817	MRNA PROCESSING	GO:0006397	GOBP	RNA metabolic process	Metabolic	0	0	0	c("CHTOP", "DDX39B", "POLDIP3", "SNRPA1", "SRSF3", "SRSF7", "SRSF6", "SMU1", "HNRNPA2B1", "PUF60", "BCAS2", "HNRNPF", "HNRNPR", "APP", "HNRNPK", "NONO", "POLR2E", "YBX1", "SF3B2")	0	0	0	0	c("PNPT1", "DDX42", "SYNCRIP", "NUDT21", "GRSF1", "CDC73", "MTPAP", "WTAP", "HNRNPM", "PPP4R2", "HNRNPR", "SCAF11", "CRNKL1", "FIP1L1", "CELF1", "KDM1A", "CSTF1", "ADAR", "HNRNPU", "SFPQ", "RPRD1A", "RBMX", "ECD", "SRSF10", "RBM4B", "SON", "PAPOLG")	c("GEMIN5", "KHDRBS1", "SUPT6H", "RBMXL1", "HNRNPD", "METTL14", "TRA2B", "AQR", "DHX15", "GTF2H2", "FUS", "ZC3H11A", "IK", "SYF2", "XRN2", "PRPF38A", "RBM17", "RBM39", "HNRNPA2B1", "FASTKD5", "HNRNPH3", "PDE12", "AKAP8L", "SCAF8", "THOC5", "HNRNPC", "SNRPD1", "ACIN1", "THRAP3", "GEMIN8", "SCAF4", "SNRPC", "COIL", "SUGP2", "POLR2B", "POLR2C", "POLR2K", "SF3B1", "SRSF8", "CPSF4", "CPSF2", "DDX47", …	c("SSU72", "DHX9", "SUPT5H", "NCBP1", "RBM22", "POLR2D", "EFTUD2", "LSM5", "CDK7", "SRSF4", "DHX35", "MBNL3", "SRSF6", "SMU1", "RBM5", "PLRG1", "PRPF8", "HNRNPH1", "HNRNPH2", "PAF1", "SNUPN", "DDX17", "NONO", "SF3A3", "DDX5", "PTCD2", "PRPF4", "USP4", "CSTF3", "PDCD7", "YBX1", "LSM4", "RBM28", "SAP18", "SRRT", "CWC15", "SF1", "SRSF2")	c("C1QBP", "ZFP36L1", "PRKACA", "GTF2H3", "SRSF3", "SRSF7", "DHX8", "HNRNPL", "HNRNPF", "SART3", "HNRNPK", "SF3B3", "GEMIN6", "SNRPG", "PRPF3", "PPIL1", "POLR2A", "POLR2J", "SNRNP40", "PPP1R8", "PCBP1", "RPRD1B", "CLNS1A", "RBM8A", "LGALS3", "TSEN34", "RBM23", "QKI", "SARNP", "HSPA8", "JMJD6", "USP39")	c("CHTOP", "METTL3", "PTBP1", "SNRPD3", "CASC3", "LSM6", "ALKBH5", "SRSF9", "LSM1", "PRMT5", "PPIE", "U2AF1L4", "SNRPD2", "DDX23", "RNASEL", "CD2BP2", "TXNL4B", "POLR2H", "RBM14", "CPSF7", "DNAJC8", "PCBP2", "TFIP11", "PAN2", "HNRNPUL1", "SF3B2", "SUPT4H1")	0	0	0	0	0	0	0	0	0	0	0	0	0	0
1890	MRNA CATABOLIC PROCESS	GO:0006402	GOBP	RNA metabolic process	Metabolic	0	0	0	c("SSB", "RPS9", "RPS14", "RPL18A", "RPS19", "RPS4X", "RPL3", "RPL34", "RPL8", "RPL6", "RPS24", "RPL7", "RPS23", "RPS3A", "RPL13", "RPS2", "RPL18", "NT5C3B", "RPS5", "RPLP1", "RPLP0", "WDR61")	c("EIF4A3", "RPS14", "RPS19", "RPL34", "RPS24", "RPS3A", "RIDA", "RPLP1", "RPLP0")	0	0	0	c("CSDE1", "PNPT1", "CNOT7", "MTPAP", "CNOT4", "SMG1", "RC3H1", "RC3H2", "EXOSC8", "PPP2CA", "CNOT6", "CNOT1", "CNOT2", "NBAS")	c("DDX6", "MLH1", "METTL14", "YTHDF2", "ETF1", "LSM3", "GSPT1", "ERI1", "PNRC2", "CNOT8", "XRN2", "DCP1A", "PDE12", "WDR61", "EXOSC7", "RPL23A", "THRAP3")	c("DDX5", "RPL13A", "CTIF", "NCBP1", "RPS13", "ZFP36L2", "RPL32", "POLR2D", "SAMD4A", "RPS6", "LSM4", "PATL1", "LSM5", "EXOSC2", "RPL27A")	0	c("SAMD4B", "NUDT12", "METTL3", "EXOSC6", "RPS17", "RPS19", "EIF4G1", "RPS12", "RPS4X", "RPL34", "RPS20", "RPL24", "RPL27", "RPL28", "RPL41", "RPL11", "CASC3", "SMG5", "SMG6", "LSM6", "RPLP2", "LSM1", "PAN2", "SMG8")	c("HSPA1B", "HSPA1A", "RPL30", "EIF4A3", "RPS9", "ZHX2", "RPS14", "RPS18", "RPS11", "POLR2G", "RPL23", "RPL29", "RPL18", "RPS8", "RPS5", "ZFP36", "RPL37A", "NUDT16L1", "RPS15A")	0	0	0	0	0	0	0	0	0	0	0	0	0
1947	REGULATION OF MRNA CATABOLIC PROCESS	GO:0061013	GOBP	RNA metabolic process	Metabolic	0	0	0	c("CIRBP", "NPM1", "VIM", "YBX1", "PSMD3", "BTG2", "PSME1", "YWHAZ", "PSMA5", "SERBP1", "HNRNPR", "UBB")	c("YBX1", "RIDA", "PSMB6", "PSMB5", "PSMB1", "UBB")	0	0	c("VIM", "HSPB1", "PSMB8", "PSMB9", "ZC3HAV1")	c("PNPT1", "FXR1", "SYNCRIP", "CPEB3", "CELF1", "FASTKD3", "YTHDF3", "HNRNPU", "PSMD1", "CNOT7", "PSME4", "TNRC6A", "TNRC6B", "ZC3H14", "MAPK14", "PSMA4", "PSMA1", "SERBP1", "FASTKD1", "PSMC2", "RC3H1", "RC3H2", "HNRNPM", "XPO1", "EXOSC8", "PSMD12", "ANP32A", "HNRNPR", "CNOT1", "NBAS")	c("LARP4B", "LARP1", "HNRNPD", "MYEF2", "METTL14", "NANOS1", "NPM1", "YTHDF2", "PSMD7", "TNPO1", "GIGYF2", "TARDBP", "FUS", "CNOT8", "PSMA5", "PSMA3", "DCP1A", "SET", "FASTKD5", "PDE12", "ZC3HAV1", "EXOSC7", "PSMD14", "HNRNPC", "ANGEL2", "THRAP3")	c("CIRBP", "DHX9", "ZFP36L2", "YTHDF1", "SAMD4A", "MTOR", "YBX1", "NUP214", "PSMD6", "PSMD4", "FTO", "PSMF1", "PSMA6", "PSMA2", "PSMA7", "PSMB7", "PSMB4", "PSMB2", "EXOSC2", "PSMD10", "PSMD11", "PUM1")	c("AXIN2", "METTL16", "VIM", "MAPKAPK2", "PSMD3", "PRKCA", "ZFP36L1", "UBA52", "PSMB3", "PSMB1", "HSPA8", "PSMC5", "PSMD13", "TRAF3IP2", "APEX1")	c("RNASEL", "SAMD4B", "METTL3", "EXOSC6", "EIF4G1", "MYD88", "PSMD8", "PSMD9", "PSMD2", "MOV10", "PSME3", "ALKBH5", "PSMB5", "PSMC4")	0	0	0	0	0	0	c("HSPA1A", "YWHAZ")	0	0	0	0	0	0	0
1988	REGULATION OF MRNA METABOLIC PROCESS	GO:1903311	GOBP	RNA metabolic process	Metabolic	0	0	0	c("CIRBP", "NPM1", "VIM", "YBX1", "PSMD3", "BTG2", "PSME1", "YWHAZ", "PSMA5", "SRSF3", "SRSF7", "SMU1", "SRSF6", "SERBP1", "HNRNPA2B1", "PUF60", "HNRNPR", "UBB", "NCL", "HNRNPK")	c("YBX1", "RIDA", "PSMB6", "PSMB5", "PSMB1", "AHCYL1", "UBB")	c("DDX5", "PRDX6", "PAIP1", "QKI", "HSPA8", "CSDC2", "RBM39", "SON", "UBC")	0	c("VIM", "HSPB1", "PSMB8", "PSMB9", "ZC3HAV1")	c("PNPT1", "FXR1", "SYNCRIP", "TIA1", "CPEB3", "CELF1", "FASTKD3", "SAFB2", "NUDT21", "YTHDF3", "HNRNPU", "CDC73", "PSMD1", "CNOT7", "PSME4", "RBMX", "SRSF10", "DYRK1A", "TNRC6A", "TNRC6B", "ZC3H14", "MAPK14", "PSMA4", "PSMA1", "SERBP1", "SON", "FASTKD1", "PSMC2", "RC3H1", "RC3H2", "WTAP", "HNRNPM", "XPO1", "EXOSC8", "PSMD12", "ANP32A", "HNRNPR", "CTR9", "CNOT1", "NBAS")	c("LARP4B", "KHDRBS1", "SUPT6H", "LARP1", "RBMXL1", "HNRNPD", "MYEF2", "METTL14", "NANOS1", "TRA2B", "NPM1", "YTHDF2", "CPSF4", "NUP98", "PSMD7", "TNPO1", "GIGYF2", "TARDBP", "SRSF10", "FUS", "CNOT8", "PSMA5", "PSMA3", "DCP1A", "RBM39", "SET", "HNRNPA2B1", "FASTKD5", "CCNT1", "PDE12", "ZC3HAV1", "C9orf78", "EXOSC7", "PSMD14", "REST", "HNRNPC", "ANGEL2", "THRAP3", "SNW1")	c("DDX5", "CIRBP", "DHX9", "SUPT5H", "PTCD2", "NCBP1", "RBM3", "ZFP36L2", "YTHDF1", "SAMD4A", "MTOR", "YBX1", "NUP214", "PSMD6", "PSMD4", "FTO", "PSMF1", "PSMA6", "SRSF4", "PSMA2", "PSMA7", "MBNL3", "PSMB7", "PSMB4", "PSMB2", "SMU1", "SRSF6", "RBM5", "SAP18", "PAF1", "EXOSC2", "SF1", "PSMD10", "PSMD11", "PUM1", "DDX17", "SRSF2")	c("AXIN2", "C1QBP", "METTL16", "VIM", "MAPKAPK2", "PSMD3", "PRKCA", "ZFP36L1", "UBA52", "RBM8A", "SRSF3", "RBM23", "SRSF7", "QKI", "PSMB3", "PSMB1", "HSPA8", "PSMC5", "JMJD6", "HNRNPL", "PSMD13", "HNRNPK", "TRAF3IP2", "APEX1")	c("RNASEL", "SAMD4B", "METTL3", "EXOSC6", "EIF4G1", "MYD88", "PTBP1", "CPSF7", "PSMD8", "PSMD9", "PSMD2", "MOV10", "PSME3", "ALKBH5", "SRSF9", "PSMB5", "PSMC4")	0	0	0	0	0	0	c("HSPA1A", "YWHAZ")	0	0	0	0	0	0	0
2046	NEGATIVE REGULATION OF MRNA PROCESSING	GO:0050686	GOBP	RNA metabolic process	Metabolic	0	0	0	c("SRSF7", "HNRNPK", "SRSF6", "HNRNPA2B1")	0	0	0	0	c("ZC3H14", "RBMX", "SRSF10", "CTR9", "DYRK1A")	0	c("SRSF4", "SUPT5H", "SRSF6", "SAP18")	0	0	0	0	0	0	0	0	0	0	0	0	0	0	0	0
2061	NEGATIVE REGULATION OF NF-KAPPAB TRANSCRIPTION FACTOR ACTIVITY	GO:0032088	GOBP	RNA metabolic process	Metabolic	0	0	0	0	0	0	0	0	0	0	0	0	0	0	0	0	0	0	0	0	c("CMKLR1", "CDKN2A", "ARRB2")	c("BMP7", "CAT", "CDKN2A", "ARRB1")	0	0	0	0	0
2175	REGULATION OF TRANSCRIPTION OF NUCLEOLAR LARGE RRNA BY RNA POLYMERASE I	GO:1901836	GOBP	RNA metabolic process	Metabolic	0	0	0	c("NCL", "SMARCB1")	0	0	0	0	0	0	0	0	0	0	0	0	0	0	0	0	0	0	0	0	0	0	0
2242	NEGATIVE REGULATION OF DNA-BINDING TRANSCRIPTION FACTOR ACTIVITY	GO:0043433	GOBP	RNA metabolic process	Metabolic	0	0	0	0	0	0	0	0	0	0	0	0	0	c("BMP7", "HEYL", "ID2", "HES1", "TRIB1", "KEAP1", "NFKBIA", "PTCH1", "PRDX2", "BHLHE40", "CAT", "NWD1", "WFS1", "NUPR1")	0	0	0	0	0	0	c("CMKLR1", "CDKN2A", "ARRB2")	c("BMP7", "CAT", "CDKN2A", "ARRB1")	0	0	0	0	0
2289	NEGATIVE REGULATION OF MRNA METABOLIC PROCESS	GO:1903312	GOBP	RNA metabolic process	Metabolic	0	0	0	c("YBX1", "CIRBP", "SRSF7", "HNRNPK", "SRSF6", "HNRNPA2B1")	0	0	0	0	c("RBMX", "SRSF10", "DYRK1A", "HNRNPU", "ZC3H14", "MAPK14", "SYNCRIP", "CTR9", "NBAS")	c("TARDBP", "CCNT1", "SRSF10", "FUS", "LARP1", "HNRNPC", "ANGEL2", "HNRNPD", "THRAP3", "HNRNPA2B1")	c("MTOR", "YBX1", "CIRBP", "DHX9", "SRSF4", "SUPT5H", "SRSF6", "SAP18")	0	0	0	0	0	0	0	0	0	0	0	0	0	0	0	0
2330	REGULATION OF RNA STABILITY	GO:0043487	GOBP	RNA metabolic process	Metabolic	0	0	0	c("CIRBP", "NPM1", "VIM", "YBX1", "PSMD3", "PSME1", "YWHAZ", "PSMA5", "SERBP1", "HNRNPR", "UBB")	c("YBX1", "RIDA", "PSMB6", "PSMB5", "PSMB1", "UBB")	0	0	c("VIM", "HSPB1", "PSMB8", "PSMB9")	c("FXR1", "SYNCRIP", "CPEB3", "CELF1", "FASTKD3", "YTHDF3", "HNRNPU", "PSMD1", "PSME4", "ZC3H14", "MAPK14", "PSMA4", "PSMA1", "SERBP1", "FASTKD1", "PSMC2", "RC3H1", "RC3H2", "HNRNPM", "XPO1", "EXOSC8", "PSMD12", "ANP32A", "HNRNPR")	c("LARP4B", "LARP1", "HNRNPD", "NSUN2", "MYEF2", "METTL14", "NPM1", "YTHDF2", "PSMD7", "TNPO1", "GIGYF2", "TARDBP", "FUS", "PSMA5", "PSMA3", "DCP1A", "SET", "FASTKD5", "PDE12", "EXOSC7", "PSMD14", "HNRNPC", "ANGEL2", "THRAP3")	c("CIRBP", "DKC1", "DHX9", "ZFP36L2", "YTHDF1", "SAMD4A", "MTOR", "YBX1", "NUP214", "PSMD6", "PSMD4", "FTO", "PSMF1", "PSMA6", "PSMA2", "PSMA7", "PSMB7", "PSMB4", "PSMB2", "EXOSC2", "PSMD10", "PSMD11", "PUM1")	c("AXIN2", "METTL16", "VIM", "MAPKAPK2", "PSMD3", "PRKCA", "ZFP36L1", "UBA52", "PSMB3", "PSMB1", "HSPA8", "PSMC5", "PSMD13", "TRAF3IP2", "APEX1")	c("RNASEL", "SAMD4B", "METTL3", "EXOSC6", "EIF4G1", "MYD88", "PSMD8", "PSMD9", "PSMD2", "MOV10", "PSME3", "ALKBH5", "PSMB5", "PSMC4")	0	0	0	0	0	0	c("TNFRSF1B", "HSPA1A", "YWHAZ")	0	0	0	0	0	0	0
2419	NUCLEAR-TRANSCRIBED MRNA CATABOLIC PROCESS, NONSENSE-MEDIATED DECAY	GO:0000184	GOBP	RNA metabolic process	Metabolic	0	0	0	c("RPS5", "RPS9", "RPLP1", "RPLP0", "RPS14", "RPL18A", "RPS19", "RPS4X", "RPL3", "RPL34", "RPL8", "RPL6", "RPS24", "RPL7", "RPS23", "RPS3A", "RPL13", "RPS2", "RPL18")	c("EIF4A3", "RPLP1", "RPLP0", "RPS14", "RPS19", "RPL34", "RPS24", "RPS3A")	0	0	0	0	0	0	c("UBA52", "RBM8A", "RPS3", "RPL5", "RPLP1", "RPL35A", "RPL3", "RPL35", "RPL37")	c("CASC3", "SMG5", "SMG6", "RPLP2", "RPS17", "RPS19", "EIF4G1", "RPS12", "RPS4X", "RPL34", "RPS20", "RPL24", "RPL27", "RPL28", "RPL41", "SMG8", "RPL11")	c("RPS8", "RPS5", "RPL30", "EIF4A3", "RPS9", "RPL37A", "RPS14", "RPS18", "RPS11", "RPL23", "RPL29", "RPS15A", "RPL18")	c("RPS7", "RPS8", "RPS5", "PPP2R1A", "RPL13A", "RPS9", "CTIF", "UPF1", "NCBP1", "RPS16", "RPL18A", "RPL3", "RPS28", "RPL8", "RPL36", "RPL35", "RPL38", "RPL27", "EXOSC10", "RPL18")	0	0	0	0	0	0	0	0	0	0	0	0
2439	REGULATION OF RNA SPLICING	GO:0043484	GOBP	RNA metabolic process	Metabolic	0	0	0	c("CIRBP", "SRSF3", "SRSF7", "SRSF6", "SMU1", "HNRNPA2B1", "PUF60", "HNRNPF", "NCL", "HNRNPK", "TMBIM6")	0	c("DDX5", "QKI", "HSPA8", "RBM39", "SON", "PRDX6", "CLK1", "SRSF5")	0	0	c("RBMX", "SLC38A2", "SRSF10", "DYRK1A", "FXR1", "TIA1", "RBM12", "CELF1", "SON", "WTAP", "GRSF1", "HNRNPU")	c("SRSF10", "FUS", "KHDRBS1", "RBMXL1", "RBM17", "RBM39", "HNRNPA2B1", "HNRNPH3", "TRA2B", "C9orf78", "CLK4", "CLK1", "REST", "NUP98", "THRAP3", "SNW1")	c("DDX5", "CIRBP", "SRSF4", "MBNL3", "SRSF6", "SMU1", "RBM5", "NCBP1", "SAP18", "RPS13", "RBM3", "RBM22", "HNRNPH1", "HNRNPH2", "SF1", "DDX17", "CLK2", "SRSF2")	c("RBM8A", "POLR2A", "SRSF3", "RBM23", "SRSF7", "QKI", "HSPA8", "C1QBP", "JMJD6", "HNRNPL", "HNRNPF", "METTL16", "CLK3", "AHNAK", "HNRNPK")	0	0	0	0	0	0	0	0	0	0	0	0	0	0	0
2451	TRANSCRIPTION INITIATION FROM RNA POLYMERASE II PROMOTER	GO:0006367	GOBP	RNA metabolic process	Metabolic	0	0	0	0	0	0	0	0	0	c("GTF2H2", "RORA", "POLR2B", "POLR2C", "POLR2K", "MED17", "RORB", "DR1", "TBL1XR1", "RBPJ", "MED1", "SNW1")	c("RXRA", "CDK7", "NR3C2", "TBP", "TAF11", "TAF7", "MED27", "HDAC3", "MAML2", "MAML1", "POLR2D", "KAT2B", "GTF2B")	0	0	0	0	0	0	0	0	0	0	0	0	c("NR3C1", "CREBBP")	0	0	0
2540	REGULATION OF TRANSCRIPTION INITIATION FROM RNA POLYMERASE II PROMOTER	GO:0060260	GOBP	RNA metabolic process	Metabolic	0	0	0	0	0	0	c("CCND1", "CDKN1A", "IL6")	0	c("PSMC2", "MED23", "ERCC6", "CAND1", "TNRC6A", "TNRC6B", "ZNF45")	0	0	0	0	0	0	0	0	0	0	0	c("CDKN2A", "CREB1")	c("CCND1", "CDKN2A", "CREB1")	0	0	0	0	0
2543	POSITIVE REGULATION OF CREB TRANSCRIPTION FACTOR ACTIVITY	GO:0032793	GOBP	RNA metabolic process	Metabolic	0	0	0	0	0	0	0	0	0	0	0	c("ADCY8", "RPS6KA5", "CRTC3")	0	0	0	0	0	0	0	0	0	0	0	RELN	RELN	RELN	0
930	REGULATION OF ANGIOGENESIS	GO:0045765	GOBP	angiogenesis	Plasticity/Structure	0	c("TLR3", "F3", "SLC39A12", "XBP1", "RAPGEF3")	0	0	0	0	c("SPHK1", "RUNX1", "SERPINE1", "ANXA1", "CHI3L1", "ECM1", "IL6", "THBS2", "HSPB6", "ANXA3", "CYP1B1", "HSPB1", "CELA1", "PTGS2", "LRG1", "ADAM12", "HMGA2", "SULF1", "RHOJ", "HMOX1", "CXCL10", "C3", "GADD45A", "PDE3B")	c("CHI3L1", "THBS2", "HSPB6", "HSPB1", "CELA1", "LRG1", "DCN", "SULF1", "RHOJ", "CXCL10", "C3")	0	0	0	0	0	c("TNFSF12", "ABL1", "IL1B", "VEGFA", "SEMA4A", "F3", "CHI3L1", "CXCR4", "SLC39A12", "CIB1", "RHOA", "PLCG1", "GLUL", "S100A1", "AQP1", "CTSH", "PTN", "SPRY2", "RHOB", "RAPGEF3")	c("SMOC2", "KDR", "RUNX1", "DAB2IP", "ANXA1", "HDAC5", "CHI3L1", "CXCR4", "JCAD", "HGF", "APLNR", "PPP1R16B", "TGFB2", "TGFBR2", "RECK", "GREM1", "THBS1", "GLUL", "PRKCB", "SP100", "RGCC", "VASH2", "GPNMB", "BTG1", "NOTCH1", "FGF1", "ADGRB3", "PTN", "FOXC1", "NAXE", "COL4A2", "RHOB", "RHOJ", "FGF2", "SFRP2")	c("EMILIN1", "SEMA3E", "CXCL8", "F3", "APLNR", "CHRNA7", "SP100", "VASH2", "VASH1", "GATA2", "NGFR", "FOXC1", "WARS1", "YJEFN3", "SEMA5A", "FLT1")	c("AMOT", "ADAMTS1", "SEMA3E", "CHI3L1", "MAP2K5", "ADAMTS9", "SPRY2", "PDCL3", "COL4A3", "HMGA2", "CXCL10")	c("BRCA1", "APOH", "BTG1", "ADM")	c("LEP", "SP1")	0	0	0	0	c("IL6", "PTGS2", "GHRL", "PDCD6", "FGF2")	c("IL6", "PTGS2", "GHRL", "FGF2")	0	c("NR2E1", "XBP1")
1108	REGULATION OF CELL MIGRATION INVOLVED IN SPROUTING ANGIOGENESIS	GO:0090049	GOBP	angiogenesis	Plasticity/Structure	0	0	0	0	c("PDCD10", "RHOA")	0	c("RHOJ", "HMOX1", "PTGS2", "ANXA1")	0	0	0	0	0	0	0	c("JCAD", "RHOJ", "FGF2", "THBS1", "KDR", "NOTCH1", "ANXA1", "HDAC5")	0	0	0	0	0	0	0	0	c("FGF2", "PTGS2")	c("FGF2", "PTGS2")	0	NR2E1
1205	BRANCHING INVOLVED IN BLOOD VESSEL MORPHOGENESIS	GO:0001569	GOBP	angiogenesis	Plasticity/Structure	0	0	0	0	0	0	0	0	0	0	0	0	0	0	c("COL4A1", "KDR", "SHH", "SFRP2", "NRARP", "TGFBR2")	0	0	0	0	0	0	0	0	0	0	EDN1	0
1422	REGULATION OF BLOOD VESSEL ENDOTHELIAL CELL PROLIFERATION INVOLVED IN SPROUTING ANGIOGENESIS	GO:1903587	GOBP	angiogenesis	Plasticity/Structure	0	0	0	0	0	0	0	0	0	0	0	0	0	0	c("JCAD", "FGF2", "APLNR", "THBS1", "PPP1R16B")	c("GATA2", "NGFR", "APLNR")	0	0	0	0	0	0	0	FGF2	FGF2	0	0
1648	POSITIVE REGULATION OF ANGIOGENESIS	GO:0045766	GOBP	angiogenesis	Plasticity/Structure	0	c("XBP1", "TLR3", "F3", "SLC39A12", "RAPGEF3")	0	0	0	0	c("SPHK1", "PTGS2", "LRG1", "RUNX1", "ADAM12", "SERPINE1", "ANXA1", "CHI3L1", "ECM1", "HMGA2", "HSPB6", "ANXA3", "CYP1B1", "HSPB1", "RHOJ", "HMOX1", "CELA1", "C3")	c("LRG1", "CHI3L1", "HSPB6", "HSPB1", "RHOJ", "CELA1", "C3")	0	0	0	0	0	c("ABL1", "TNFSF12", "IL1B", "AQP1", "VEGFA", "CTSH", "F3", "CHI3L1", "CXCR4", "SLC39A12", "CIB1", "PLCG1", "RHOB", "S100A1", "RAPGEF3")	c("BTG1", "SMOC2", "KDR", "FGF1", "RUNX1", "ANXA1", "CHI3L1", "CXCR4", "JCAD", "HGF", "APLNR", "PPP1R16B", "TGFBR2", "GREM1", "THBS1", "RHOB", "PRKCB", "RHOJ", "FGF2", "VASH2", "SFRP2")	c("CXCL8", "F3", "APLNR", "CHRNA7", "VASH2", "SEMA5A", "GATA2", "FLT1")	0	c("BTG1", "BRCA1", "ADM")	0	0	0	0	0	c("PTGS2", "GHRL", "PDCD6", "FGF2")	c("PTGS2", "GHRL", "FGF2")	0	c("XBP1", "NR2E1")
1735	POSITIVE REGULATION OF CELL MIGRATION INVOLVED IN SPROUTING ANGIOGENESIS	GO:0090050	GOBP	angiogenesis	Plasticity/Structure	0	0	0	0	0	0	c("PTGS2", "RHOJ", "HMOX1", "ANXA1")	0	0	0	0	0	0	0	c("JCAD", "RHOJ", "FGF2", "ANXA1", "KDR")	0	0	0	0	0	0	0	0	c("PTGS2", "FGF2")	c("PTGS2", "FGF2")	0	0
1805	ANGIOGENESIS INVOLVED IN WOUND HEALING	GO:0060055	GOBP	angiogenesis	Plasticity/Structure	0	0	0	0	0	0	0	0	0	0	0	0	0	c("VEGFA", "PRCP", "DAG1")	0	0	0	0	0	0	0	CD34	0	0	0	0	0
1990	CELL MIGRATION INVOLVED IN SPROUTING ANGIOGENESIS	GO:0002042	GOBP	angiogenesis	Plasticity/Structure	0	0	0	0	0	0	0	0	0	0	0	0	0	0	c("GREM1", "EGR3", "FGF2", "SLIT2", "KDR")	0	0	0	0	0	0	0	0	FGF2	FGF2	NR4A1	0
2023	POSITIVE REGULATION OF SPROUTING ANGIOGENESIS	GO:1903672	GOBP	angiogenesis	Plasticity/Structure	0	0	0	c("PKM", "BMPER", "HMGB1")	0	0	c("RHOJ", "HMOX1", "PTGS2", "ANXA1")	0	0	0	0	0	0	c("ABL1", "SLC39A12", "CIB1", "VEGFA", "S100A1")	c("JCAD", "RHOJ", "FGF2", "APLNR", "PPP1R16B", "KDR", "FGF1", "ANXA1")	0	0	0	0	0	0	0	0	c("GHRL", "FGF2", "PTGS2")	c("GHRL", "FGF2", "PTGS2")	0	0
2155	NEGATIVE REGULATION OF ANGIOGENESIS	GO:0016525	GOBP	angiogenesis	Plasticity/Structure	0	0	0	0	0	0	c("SERPINE1", "THBS2", "SULF1", "CXCL10", "GADD45A", "PDE3B")	c("DCN", "THBS2", "SULF1", "CXCL10")	0	0	0	0	0	0	0	0	c("AMOT", "ADAMTS1", "SEMA3E", "MAP2K5", "ADAMTS9", "SPRY2", "COL4A3", "CXCL10")	0	0	0	0	0	0	0	0	0	0
2246	SPROUTING ANGIOGENESIS	GO:0002040	GOBP	angiogenesis	Plasticity/Structure	0	0	0	0	0	0	0	0	0	0	0	0	0	0	c("JMJD6", "GREM1", "ANGPT1", "NAXE", "THBS1", "KDR", "RNF213", "NOTCH1", "RSPO3", "NRARP", "PARVA", "FGF2", "EGR3", "SLIT2", "RECK")	c("SEMA3E", "YJEFN3", "SEMA5A", "CDH13")	0	0	0	0	c("AKT1", "CDH13")	0	0	0	0	0	0
2421	REGULATION OF SPROUTING ANGIOGENESIS	GO:1903670	GOBP	angiogenesis	Plasticity/Structure	0	0	0	0	c("GLUL", "S100A1", "PDCD10", "RHOA", "HMGB1")	0	c("PTGS2", "ANXA1", "RHOJ", "HMOX1")	0	0	0	0	0	0	c("ABL1", "VEGFA", "GLUL", "S100A1", "SLC39A12", "CIB1", "RHOA")	c("THBS1", "KDR", "NOTCH1", "FGF1", "GLUL", "ANXA1", "HDAC5", "JCAD", "RHOJ", "FGF2", "APLNR", "PPP1R16B")	0	0	0	0	0	0	0	0	c("PTGS2", "GHRL", "FGF2")	c("PTGS2", "GHRL", "FGF2")	0	NR2E1
493	REGULATION OF ACTIN FILAMENT LENGTH	GO:0030832	GOBP	cytoskeleton organization	Plasticity/Structure	0	0	0	c("DBNL", "ARPC2", "CAPZB", "DSTN", "TMSB4Y", "GSN", "TWF1", "WDR1")	c("ARPC2", "DSTN", "ABI2", "CARMIL1", "PFN2", "CDC42EP4")	0	0	0	c("ARPC5", "ARFIP1", "TMOD2", "CYFIP2", "MKKS", "MTPN", "RDX", "SPTBN1", "PFN2", "TMOD3", "ARF6")	0	0	0	0	0	c("ARPC5", "PAK3", "CXCL12", "ARHGAP35", "CTTN", "DSTN", "ADD3", "FCHSD2", "WASF1", "PRKCE", "LMOD1", "ARHGAP28", "SLIT2", "PREX1", "TMSB15A", "ADD2", "DMTN", "LIMA1", "RASA1", "ARHGAP18", "WASHC5", "WDR1", "WASF3", "ARF1")	c("CYRIA", "F2RL1", "PRKCE", "PRKCD", "ICAM1", "TMSB15A", "ADD2", "TMSB10", "SEMA5A")	0	0	0	0	0	0	0	0	0	0	0
561	POSITIVE REGULATION OF STRESS FIBER ASSEMBLY	GO:0051496	GOBP	cytoskeleton organization	Plasticity/Structure	0	c("CD47", "PFN2", "RAPGEF3")	0	0	c("CARMIL1", "PFN2", "FERMT2", "RHOA")	c("RGCC", "CCDC88A", "SDC4")	0	0	0	0	0	0	0	c("ABL1", "RHOC", "TGFB3", "RAPGEF3", "RHOA", "SDC4")	c("WNT4", "CD47", "PPM1E", "S100A10", "FERMT2", "CCN2", "TPM1", "TAC1", "RGCC")	0	0	0	0	0	0	0	c("CD47", "TAC1")	0	0	0	0
562	REGULATION OF ACTOMYOSIN STRUCTURE ORGANIZATION	GO:0110020	GOBP	cytoskeleton organization	Plasticity/Structure	0	c("CD47", "PFN2", "RAPGEF3")	0	0	c("CARMIL1", "PFN2", "FERMT2", "RHOA")	c("S1PR1", "CLASP2", "PFN1", "RGCC", "CCDC88A", "ACTG1", "SDC4")	0	0	c("RAC1", "ECT2", "PFN2", "CORO2B", "TJP1", "MKKS", "LIMCH1")	0	0	0	0	c("S1PR1", "ABL1", "RHOC", "TGFB3", "PFN1", "WASF2", "ASAP3", "RAPGEF3", "RHOA", "SDC4")	c("S1PR1", "STMN1", "WNT4", "CLASP2", "CD47", "DLC1", "PPM1E", "S100A10", "FERMT2", "CCN2", "TPM1", "TAC1", "RGCC", "ARHGAP28", "CGNL1")	0	0	0	0	0	0	0	c("CD47", "TAC1")	0	0	c("EDN1", "TAC1")	0
606	REGULATION OF ACTIN CYTOSKELETON ORGANIZATION	GO:0032956	GOBP	cytoskeleton organization	Plasticity/Structure	0	c("FAM107A", "PFN2", "CD47", "PREX1", "EZR", "RAPGEF3")	0	c("DBNL", "LPAR1", "RHOA", "TMSB4Y", "S100A10", "GSN", "GPM6B", "TWF1", "NOTCH2", "ARPC2", "CAPZB", "DSTN", "WDR1")	c("FERMT2", "RHOA", "FAM107A", "PFN2", "GPM6B", "CDC42EP4", "ARPC2", "CRK", "DSTN", "ABI2", "CARMIL1")	0	c("ARPC1B", "ICAM1", "S100A10", "SYNPO", "MET", "FLNA", "FSCN1", "FMN1")	0	c("ECT2", "TMOD2", "CYFIP2", "MKKS", "PFN2", "TMOD3", "ARF6", "CORO2B", "TJP1", "ARPC5", "RAC1", "IQGAP1", "ARFIP1", "MTPN", "RDX", "SPTBN1", "LIMCH1")	0	0	0	0	0	c("STMN1", "CXCL12", "CTTN", "PPM1E", "CDK5R1", "FERMT2", "FCHSD2", "RND1", "PRKCE", "ARHGAP28", "SLIT2", "S1PR1", "WNT4", "FAM107A", "DLC1", "EPHA5", "TMSB15A", "ADD2", "DMTN", "EPHA3", "S100A10", "NTRK3", "TPM1", "TAC1", "RGCC", "ARHGAP18", "WASHC5", "RHOBTB2", "CGNL1", "WASF3", "ARF1", "ARPC5", "PAK3", "CD47", "ARHGAP35", "SYNPO", "DSTN", "ADD3", "WASF1", "LMOD1", "PREX1", "CLASP2", "BST2", "R…	c("STMN1", "LPAR1", "SEMA3E", "F2RL1", "PRKCE", "PRKCD", "PDGFRA", "ICAM1", "TMSB15A", "ADD2", "EPHA3", "TMSB10", "CYRIA", "CSF1R", "SEMA5A", "CX3CL1")	0	0	0	0	0	0	c("TRPM2", "TAC1", "CD47", "ADD3")	c("S100A10", "DIXDC1", "CSF3")	c("S100A10", "DIXDC1", "CSF3")	0	0
737	INTERMEDIATE FILAMENT CYTOSKELETON ORGANIZATION	GO:0045104	GOBP	cytoskeleton organization	Plasticity/Structure	0	0	0	0	0	0	0	c("GFAP", "VIM")	0	0	0	0	0	0	c("DSP", "GFAP", "SHH", "INA", "NEFL", "CLN8", "NEFM", "ATP8A2", "DST")	0	0	0	0	0	0	0	0	0	0	0	0
972	POSITIVE REGULATION OF ACTIN FILAMENT POLYMERIZATION	GO:0030838	GOBP	cytoskeleton organization	Plasticity/Structure	0	0	0	0	c("ARPC2", "CARMIL1", "PFN2", "ABI2", "CDC42EP4")	0	c("ARPC1B", "ICAM1", "FMN1")	0	0	0	0	0	0	0	0	0	0	0	0	0	0	0	0	0	0	0	0
1088	REGULATION OF ACTIN POLYMERIZATION OR DEPOLYMERIZATION	GO:0008064	GOBP	cytoskeleton organization	Plasticity/Structure	0	0	0	c("DBNL", "ARPC2", "CAPZB", "DSTN", "TMSB4Y", "GSN", "TWF1", "WDR1")	c("ARPC2", "DSTN", "ABI2", "CARMIL1", "PFN2", "CDC42EP4")	0	0	0	c("ARPC5", "ARFIP1", "TMOD2", "CYFIP2", "MKKS", "MTPN", "RDX", "SPTBN1", "PFN2", "TMOD3", "ARF6")	0	0	0	0	0	c("ARPC5", "PAK3", "CXCL12", "ARHGAP35", "CTTN", "DSTN", "ADD3", "FCHSD2", "WASF1", "PRKCE", "LMOD1", "ARHGAP28", "SLIT2", "PREX1", "TMSB15A", "ADD2", "DMTN", "LIMA1", "RASA1", "ARHGAP18", "WASHC5", "WDR1", "WASF3", "ARF1")	c("CYRIA", "F2RL1", "PRKCE", "PRKCD", "ICAM1", "TMSB15A", "ADD2", "TMSB10", "SEMA5A")	0	0	0	0	0	0	0	0	0	0	0
1272	ACTIN POLYMERIZATION OR DEPOLYMERIZATION	GO:0008154	GOBP	cytoskeleton organization	Plasticity/Structure	0	c("FAM107A", "PREX1")	0	c("ARPC2", "DSTN", "GSN", "TWF1", "WDR1")	c("ARPC2", "FAM107A", "CFL1", "DSTN", "ABI2")	0	0	0	0	0	0	0	0	0	c("GAS7", "FAM107A", "CTTN", "DSTN", "WASF1", "WASHC5", "WDR1", "COBL", "PREX1", "WASF3")	0	0	0	0	0	0	0	0	0	0	0	0
1361	REGULATION OF ACTIN FILAMENT BUNDLE ASSEMBLY	GO:0032231	GOBP	cytoskeleton organization	Plasticity/Structure	0	c("CD47", "PFN2", "RAPGEF3")	0	0	c("FERMT2", "RHOA", "CARMIL1", "PFN2")	c("CCDC88A", "S1PR1", "CLASP2", "PFN1", "RGCC", "ACTG1", "SDC4")	c("SYNPO", "MET", "FLNA", "S100A10")	0	c("RAC1", "MKKS", "RDX", "PFN2", "CORO2B", "TJP1", "LIMCH1")	0	0	0	0	c("ABL1", "TGFB3", "WASF2", "ASAP3", "RHOA", "S1PR1", "RHOC", "PFN1", "RAPGEF3", "SDC4")	c("STMN1", "CD47", "SYNPO", "PPM1E", "FERMT2", "ARHGAP28", "S1PR1", "WNT4", "CLASP2", "SYNPO2", "DLC1", "S100A10", "CCN2", "TPM1", "TAC1", "RGCC", "CGNL1")	0	0	0	0	0	0	0	c("CD47", "TAC1")	0	0	0	0
1389	ACTIN FILAMENT ORGANIZATION	GO:0007015	GOBP	cytoskeleton organization	Plasticity/Structure	0	0	0	c("RHOA", "SORBS1", "MARCKS", "TMSB4Y", "GSN", "EMP2", "TWF1", "ARPC2", "DSTN", "BCL2", "MARCKSL1", "CTNNA1", "HSP90B1", "WDR1")	c("RHOA", "FAM107A", "ARPC2", "DSTN", "ALDOA", "ABI2", "CARMIL1", "CFL1", "CTNNA1", "PDCD10")	0	c("ACTN1", "DPYSL3", "ARPC1B", "FLNA", "FSCN1", "FMN1")	0	0	0	0	0	0	0	c("PLS3", "GAS7", "CTTN", "ITGB5", "RND1", "SRC", "FAM107A", "TMSB15A", "ADD2", "DMTN", "PLS1", "MYO5C", "GAS2L3", "TPM1", "WASHC5", "RHOBTB2", "CGNL1", "WASF3", "ARF1", "ARPC5", "MYO1D", "MYO1B", "DSTN", "CALD1", "WASF1", "BCL2", "MYO1E", "LMOD1", "COBL", "MARCKSL1", "PREX1", "RHOB", "FSCN1", "HSP90B1", "LIMA1", "PDLIM1", "WDR1", "ARRB1", "SHTN1", "FAM171A1", "RUFY3")	0	0	0	0	0	0	0	0	0	0	0	0
1469	ACTIN FILAMENT DEPOLYMERIZATION	GO:0030042	GOBP	cytoskeleton organization	Plasticity/Structure	0	0	0	c("WDR1", "GSN", "TWF1", "DSTN")	c("CFL1", "DSTN")	0	0	0	0	0	0	0	0	0	0	0	0	0	0	0	0	0	0	0	0	0	0
1976	POSITIVE REGULATION OF MICROTUBULE POLYMERIZATION	GO:0031116	GOBP	cytoskeleton organization	Plasticity/Structure	0	0	0	c("MAPRE1", "MAPT", "MAP1B")	0	0	0	0	0	0	0	c("NUMA1", "CLASP1", "RPS3", "DRG1")	0	0	0	0	0	0	0	HSPA1A	0	0	0	0	0	0	0
2014	POSITIVE REGULATION OF ACTIN FILAMENT BUNDLE ASSEMBLY	GO:0032233	GOBP	cytoskeleton organization	Plasticity/Structure	0	c("CD47", "PFN2", "RAPGEF3")	0	0	c("CARMIL1", "PFN2", "FERMT2", "RHOA")	c("PFN1", "RGCC", "CCDC88A", "SDC4")	c("FLNA", "SYNPO", "S100A10")	c("SYNPO", "S100A10")	0	0	0	0	0	c("ABL1", "RHOC", "TGFB3", "PFN1", "RAPGEF3", "RHOA", "SDC4")	c("WNT4", "CD47", "SYNPO2", "SYNPO", "PPM1E", "S100A10", "FERMT2", "CCN2", "TPM1", "TAC1", "RGCC")	0	0	0	0	0	0	0	c("CD47", "TAC1")	0	0	0	0
2215	REGULATION OF MICROTUBULE POLYMERIZATION	GO:0031113	GOBP	cytoskeleton organization	Plasticity/Structure	0	0	0	c("MAPT", "MAPRE1", "FKBP4", "MAP1B")	0	0	0	0	0	0	0	0	0	0	c("MAP2", "STMN1", "MAPT", "NAV3", "CDK5R1", "STMN2", "CAMSAP1", "TUBB4A", "CLIP3", "NUMA1")	0	0	0	0	HSPA1A	0	0	0	0	0	0	0
2237	REGULATION OF STRESS FIBER ASSEMBLY	GO:0051492	GOBP	cytoskeleton organization	Plasticity/Structure	0	c("CD47", "PFN2", "RAPGEF3")	0	0	c("CARMIL1", "PFN2", "FERMT2", "RHOA")	c("S1PR1", "CLASP2", "PFN1", "RGCC", "CCDC88A", "ACTG1", "SDC4")	0	0	c("RAC1", "PFN2", "CORO2B", "TJP1", "MKKS", "LIMCH1")	0	0	0	0	c("S1PR1", "ABL1", "RHOC", "TGFB3", "PFN1", "WASF2", "ASAP3", "RAPGEF3", "RHOA", "SDC4")	c("S1PR1", "STMN1", "WNT4", "CLASP2", "CD47", "DLC1", "PPM1E", "S100A10", "FERMT2", "CCN2", "TPM1", "TAC1", "RGCC", "ARHGAP28", "CGNL1")	0	0	0	0	0	0	0	c("CD47", "TAC1")	0	0	0	0
2347	POSITIVE REGULATION OF ACTIN CYTOSKELETON REORGANIZATION	GO:2000251	GOBP	cytoskeleton organization	Plasticity/Structure	0	0	0	0	0	0	0	0	0	0	0	0	0	0	0	0	0	0	0	0	0	0	0	CSF3	CSF3	0	0
2517	POSITIVE REGULATION OF CYTOSKELETON ORGANIZATION	GO:0051495	GOBP	cytoskeleton organization	Plasticity/Structure	0	0	0	c("LPAR1", "MAPT", "RHOA", "S100A10", "GSN", "RANBP1", "ARPC2", "DSTN", "MAPRE1", "WDR1", "MAP1B")	c("FERMT2", "RHOA", "PFN2", "CDC42EP4", "ARPC2", "DSTN", "ABI2", "CARMIL1")	0	c("ARPC1B", "ICAM1", "S100A10", "SYNPO", "NES", "MET", "FLNA", "FMN1")	0	0	0	0	0	0	0	c("CTTN", "MAPT", "PPM1E", "CDK5R1", "STMN2", "FERMT2", "FCHSD2", "PRKCE", "WNT4", "NAV3", "S100A10", "NTRK3", "NUMA1", "TPM1", "TAC1", "RGCC", "WASF3", "ARPC5", "CD47", "SYNPO", "NES", "GPSM2", "DSTN", "WASF1", "LMOD1", "SYNPO2", "CCN2", "WDR1")	0	0	0	0	0	0	0	0	0	0	c("EDN1", "TAC1")	0
2584	DENDRITE MEMBRANE	GO:0032590	GOCC	neuron projection	Plasticity/Structure	0	0	0	0	0	0	0	0	0	0	0	c("SGCE", "ATF4", "SHISA6", "GABRG1", "GABRA2")	0	0	0	0	0	0	0	0	0	0	0	0	0	0	0
2585	DENDRITIC SHAFT	GO:0043198	GOCC	neuron projection	Plasticity/Structure	0	0	0	0	0	0	0	0	0	0	0	0	0	0	c("ZNF804A", "SLC1A1", "PREX1", "APP", "MAP2", "SYNDIG1")	0	0	0	0	0	0	0	0	0	0	HTR2A	0
2606	CALYX OF HELD	GO:0044305	GOCC	neuron projection	Plasticity/Structure	0	0	0	0	0	0	0	0	0	0	0	0	0	0	c("CPLX2", "KCNA1", "PRKCB", "CALB1")	0	0	ADORA1	0	0	0	0	0	KCNK2	KCNK2	0	0
2607	APICAL DENDRITE	GO:0097440	GOCC	neuron projection	Plasticity/Structure	0	0	0	0	0	c("CLU", "MAP2")	0	0	0	0	0	0	0	0	c("MYO1D", "SLC1A1", "PPARGC1A", "CPEB3", "MAP2")	0	0	0	0	0	0	0	GSK3A	GSK3A	GSK3A	0	0
2626	TERMINAL BOUTON	GO:0043195	GOCC	neuron projection	Plasticity/Structure	0	0	0	0	0	0	0	0	0	0	0	0	0	0	c("KCNC2", "SLC4A8", "NTRK2", "PTPRN2", "CALB1", "CPLX2", "GRIK3", "PRSS12", "GRIK5", "ADCYAP1", "SYP", "RAB3A", "UNC13A")	0	0	c("ADORA1", "ADCYAP1")	0	NTRK2	0	0	c("NTRK2", "GRIK2")	0	0	0	0
2644	NEURON PROJECTION MEMBRANE	GO:0032589	GOCC	neuron projection	Plasticity/Structure	0	0	0	0	0	0	0	0	0	0	0	0	0	0	c("KCNC1", "KCNC2", "TACR3", "CNTNAP2", "KCNB1", "SHISA9", "GABRG2", "MAPT", "ROBO2", "MYO1D", "GABRA3")	0	0	c("ADORA1", "ATF4", "ADORA2A")	0	0	0	0	0	0	0	0	0
2648	DENDRITIC SPINE	GO:0043197	GOCC	neuron projection	Plasticity/Structure	0	0	0	c("LPAR1", "LAMA2", "GRIA1", "RHOA", "MAPT", "PPP1CA", "SRI", "NEDD4", "CNN3", "MAP1B", "SYT11", "ARF4", "PDLIM4", "APP")	c("RHOA", "CRYAB", "ABI2", "ARF4", "CRIPT")	0	0	0	0	0	0	0	c("ADORA1", "PPP1CA", "SRI", "NTRK2", "SYT11", "FBXO2", "DNM2", "STX4", "GPM6A", "RAB8A", "OPHN1")	0	c("CLSTN1", "SLC8A2", "APBA1", "SHISA9", "CTTN", "GRIA2", "MAPT", "HAP1", "CRYAB", "ZNF804A", "DLG4", "SLC1A1", "ARRB1", "ATP1A2", "GRM3", "GRID2", "SHANK2", "CNN3", "FARP1", "NTRK2", "PPFIA2", "SEPTIN11", "CALB1", "SYNDIG1", "RPH3A", "GPM6A", "KCND2", "PTPRO", "APP", "GRIA4", "SYNPO", "CDK5R1")	c("FRMPD4", "SLC8A2", "LPAR1", "GRIA2", "SLA", "CTTNBP2", "SHANK2", "FARP1", "PPFIA2", "NGFR", "NTSR1", "PTPRO", "DOCK10")	c("LZTS1", "GRID2", "OPRM1", "ANKS1B", "MX2", "MX1", "SEZ6", "DDN", "PTPRO", "ACTN2")	0	0	0	c("DRD2", "DLG4", "ARRB2", "CAMK2A", "DRD1", "APP")	c("DRD2", "DLG4", "ARRB1", "CAMK2A", "BCR")	c("PDE4B", "NTRK2", "GRIN2A", "DRD1")	0	0	0	0
2653	AXOLEMMA	GO:0030673	GOCC	neuron projection	Plasticity/Structure	0	0	0	0	0	0	0	0	0	0	0	0	0	0	c("MAPT", "MYO1D", "ROBO2", "KCNC2", "CNTNAP2")	0	0	c("ADORA1", "ADORA2A")	0	0	0	ADORA2A	0	ADORA2A	ADORA2A	0	0
2656	MAIN AXON	GO:0044304	GOCC	neuron projection	Plasticity/Structure	0	0	0	0	0	c("MAP2", "DAG1", "NRCAM")	0	0	0	0	0	0	0	0	c("KCNC2", "SPOCK1", "KCNQ3", "KCNA1", "CNTNAP2", "MAP2", "TUBB4A", "CNTN2", "MAPT", "ROBO2", "MYO1D", "ANK3", "DLG2", "DLG4", "APP", "SCN2A", "KCNA2")	c("KCNQ3", "CNTN2", "ANK3", "LRRC7", "TRIM46")	0	c("ADORA1", "ANK3", "ADORA2A")	0	TNFRSF1B	c("DLG4", "CRH", "APP", "CRHBP")	c("DLG2", "DLG4", "CRH", "CRHBP", "ADORA2A")	c("ANK3", "SCN2A")	c("CRH", "APP", "ADORA2A")	c("CRH", "ADORA2A")	0	0
2671	AXON TERMINUS	GO:0043679	GOCC	neuron projection	Plasticity/Structure	0	0	0	0	0	0	0	0	0	0	0	0	0	0	c("SLC4A8", "SLC8A2", "ELK1", "PTPRN2", "GRIK3", "SLC1A1", "GAD1", "UNC13A", "ROR1", "KCNA2", "KCNC2", "ITGA2", "KCNA1", "NTRK2", "CALB1", "CPLX2", "PRSS12", "RNF40", "GRIK5", "ADCYAP1", "SYP", "RAB3A", "PRKCB")	c("SLC8A2", "HCN3", "NTS", "SLC4A10", "NTSR1", "SNCA", "RAB3A", "MICAL1")	0	c("ADORA1", "ADCYAP1")	0	0	c("DRD2", "CRHBP", "ADCYAP1", "CRHR2")	c("DRD2", "CRHBP")	c("GAD1", "NTRK2", "GRIK2")	0	0	0	0
2689	AXON INITIAL SEGMENT	GO:0043194	GOCC	neuron projection	Plasticity/Structure	0	0	0	0	0	c("MAP2", "NRCAM")	0	0	0	0	0	0	0	0	0	c("ANK3", "KCNQ3", "TRIM46", "LRRC7")	0	ANK3	0	0	0	0	ANK3	0	0	0	0
2711	NEURON PROJECTION CYTOPLASM	GO:0120111	GOCC	neuron projection	Plasticity/Structure	0	0	0	0	0	0	0	0	c("SFPQ", "MAPK1", "PAFAH1B1", "SOD1", "TERF2", "HNRNPU", "ARL8B", "TRAK2", "ZC3H14", "AP3M2", "RAB21")	0	0	0	0	0	c("SFPQ", "DST", "NEFL", "UHMK1", "MAP2", "GRIK3", "KIF1B", "KIF1A", "AP3B1", "WASF1", "RANGAP1", "MAPT", "HAP1", "DLG2", "TRAK1", "DLG4", "TRAK2", "PURA", "KIF5C", "KIF5A", "ZC3H14")	0	0	0	0	0	0	c("DLG2", "DLG4")	0	0	0	0	0
2741	NEURON PROJECTION TERMINUS	GO:0044306	GOCC	neuron projection	Plasticity/Structure	0	0	0	0	0	0	0	0	0	0	0	0	0	0	c("SLC4A8", "SLC8A2", "ELK1", "PTPRN2", "SYT4", "GRIK3", "DLG4", "SLC1A1", "ATCAY", "GAD1", "UNC13A", "ROR1", "KCNA2", "KCNC2", "ITGA2", "BSN", "KCNA1", "NTRK2", "CALB1", "CPLX2", "PRSS12", "RNF40", "GRIK5", "ADCYAP1", "SCRG1", "SYP", "RAB3A", "SYT1", "PRKCB")	c("SLC8A2", "HCN3", "NTS", "SLC4A10", "NTSR1", "SNCA", "RAB3A", "MICAL1")	0	c("ADORA1", "ADCYAP1")	0	0	c("DRD2", "DLG4", "CRHBP", "ADCYAP1", "CRHR2")	c("DRD2", "DLG4", "CRHBP")	c("GAD1", "NTRK2", "GRIK2")	0	0	0	0
2749	NODE OF RANVIER	GO:0033268	GOCC	neuron projection	Plasticity/Structure	0	0	0	0	0	0	0	0	0	0	0	0	0	0	c("ANK3", "SPOCK1", "KCNQ3", "CNTN2", "SCN2A")	c("ANK3", "KCNQ3", "CNTN2")	0	ANK3	0	0	0	0	c("ANK3", "SCN2A")	0	0	0	0
2758	JUXTAPARANODE REGION OF AXON	GO:0044224	GOCC	neuron projection	Plasticity/Structure	0	0	0	0	0	0	0	0	0	0	0	0	0	0	c("CNTNAP2", "DLG2", "DLG4", "KCNA2", "KCNA1", "CNTN2")	0	0	0	0	0	DLG4	c("DLG2", "DLG4")	0	0	0	0	0
2773	DENDRITE CYTOPLASM	GO:0032839	GOCC	neuron projection	Plasticity/Structure	0	0	0	0	0	0	0	0	c("SFPQ", "MAPK1", "TRAK2", "SOD1", "ZC3H14", "HNRNPU")	0	0	0	0	0	c("SFPQ", "DLG4", "TRAK2", "PURA", "UHMK1", "KIF5C", "KIF5A", "MAP2", "GRIK3", "ZC3H14", "WASF1")	0	0	0	0	0	0	0	0	0	0	0	0
2786	AXONAL GROWTH CONE	GO:0044295	GOCC	neuron projection	Plasticity/Structure	0	0	0	0	0	0	0	0	0	0	0	0	0	0	c("PTCH1", "L1CAM", "SHTN1", "TRAK2", "MAPK8IP1", "KIF5C", "COBL", "OLFM1", "GPM6A", "HSP90AB1")	0	0	0	0	0	0	0	0	0	0	0	0
2801	NEURON SPINE	GO:0044309	GOCC	neuron projection	Plasticity/Structure	0	0	0	c("LPAR1", "LAMA2", "GRIA1", "RHOA", "MAPT", "PPP1CA", "SRI", "NEDD4", "CNN3", "MAP1B", "SYT11", "ARF4", "PDLIM4", "APP")	c("RHOA", "CRYAB", "ABI2", "ARF4", "CRIPT")	0	0	0	0	0	0	0	c("ADORA1", "PPP1CA", "SRI", "NTRK2", "SYT11", "FBXO2", "DNM2", "STX4", "GPM6A", "RAB8A", "OPHN1")	0	c("CLSTN1", "SLC8A2", "APBA1", "SHISA9", "CTTN", "GRIA2", "MAPT", "HAP1", "CRYAB", "ZNF804A", "DLG4", "SLC1A1", "ARRB1", "ATP1A2", "GRM3", "GRID2", "SHANK2", "CNN3", "FARP1", "NTRK2", "PPFIA2", "SEPTIN11", "CALB1", "SYNDIG1", "RPH3A", "GPM6A", "KCND2", "PTPRO", "APP", "GRIA4", "SYNPO", "CDK5R1")	c("FRMPD4", "SLC8A2", "LPAR1", "GRIA2", "SLA", "CTTNBP2", "SHANK2", "FARP1", "PPFIA2", "NGFR", "NTSR1", "PTPRO", "DOCK10")	c("LZTS1", "GRID2", "OPRM1", "ANKS1B", "MX2", "MX1", "SEZ6", "DDN", "PTPRO", "ACTN2")	0	0	0	c("DRD2", "DLG4", "ARRB2", "CAMK2A", "DRD1", "APP")	c("DRD2", "DLG4", "ARRB1", "CAMK2A", "BCR")	c("PDE4B", "NTRK2", "GRIN2A", "DRD1")	0	0	0	0
2826	AXON CYTOPLASM	GO:1904115	GOCC	neuron projection	Plasticity/Structure	0	0	0	0	0	0	0	0	c("PAFAH1B1", "SOD1", "TERF2", "ARL8B", "TRAK2", "ZC3H14", "AP3M2", "RAB21")	c("KIF1B", "AP3B1", "ARMCX3", "ARL8A", "ACTR10", "AP3M1")	0	0	0	0	c("DST", "NEFL", "KIF1B", "KIF1A", "AP3B1", "RANGAP1", "MAPT", "HAP1", "DLG2", "TRAK1", "TRAK2", "KIF5C", "KIF5A", "ZC3H14")	c("DST", "AP3B2", "KIF5A", "TRIM46")	0	0	0	0	0	0	0	0	0	0	0
2836	GROWTH CONE	GO:0030426	GOCC	neuron projection	Plasticity/Structure	0	0	0	c("HNRNPR", "PINK1", "HSP90AB1", "MAPT", "MAP1B", "YWHAE", "PTPRS", "FKBP4", "APP")	0	c("MAP2", "NDRG2", "CALM1", "FEZ1", "GPM6A", "NGEF")	c("FLNA", "GAP43", "FSCN1", "TENM2", "DPYSL3")	0	c("IQGAP1", "HNRNPR", "UNC5C", "TRAK2", "TMOD2", "ARPC5", "EXOC4", "SYAP1", "FXR1")	0	c("CTNND1", "FKBP15", "APBB2", "PCDH9", "CYFIP1", "LRIG2", "AUTS2", "DTNBP1", "CPEB4", "PTPRS", "FKBP4", "DPYSL3", "ABI1")	0	0	0	c("RUFY3", "MAP2", "CTTN", "GPRIN1", "CXADR", "HSP90AB1", "PTCH1", "MAPT", "HAP1", "L1CAM", "ZNF804A", "TRAK2", "ATCAY", "KIF5C", "NECTIN1", "ORAI2", "OLFM1", "GAP43", "FSCN1", "SHANK2", "ARPC5", "SHTN1", "PREX1", "NEFL", "CALM3", "SNAP25", "COBL", "PALLD", "STMN2", "STMN3", "STMN4", "GPM6A", "PTPRS", "CNR1", "FGF13", "MAPK8IP1", "PTPRO", "CRMP1", "APP", "ERC2", "KIF21B", "ELAVL4", "ADGRL1", "CDK…	c("L1CAM", "LRRTM1", "NECTIN1", "SHANK2", "SHTN1", "NGFR", "STMN2", "FGF13", "SNCA", "PTPRO", "ELAVL4", "MYO5A")	0	0	0	0	0	0	0	c("SNAP25", "APP", "DISC1")	c("SNAP25", "DISC1")	0	0
2840	DISTAL AXON	GO:0150034	GOCC	neuron projection	Plasticity/Structure	0	0	0	c("HSP90AB1", "SRI", "MAP1B", "YWHAE", "PTPRS", "APP", "HNRNPR", "PINK1", "MAPT", "SYT11", "FKBP4")	0	c("CALM1", "FEZ1", "GPM6A", "NGEF", "MAP2", "NDRG2", "HSPA8", "NTRK2")	0	0	0	0	0	0	0	0	c("RUFY3", "SLC4A8", "HSP90AB1", "HAP1", "ZNF804A", "SLC1A1", "ATCAY", "UNC13A", "FSCN1", "ROR1", "KCNA2", "BRSK2", "ARPC5", "ITGA2", "NEFL", "SNAP25", "COBL", "CPLX2", "PRSS12", "GPM6A", "PTPRS", "GRIK5", "ADCYAP1", "FGF13", "MAPK8IP1", "APP", "SYP", "ERC2", "ADGRL1", "CDK5R1", "SLC8A2", "MAP2", "ELK1", "PTPRN2", "CTTN", "GRIK3", "GPRIN1", "CXADR", "MAPT", "PTCH1", "L1CAM", "TRAK2", "GAD1", "KIF…	c("NTS", "NGFR", "NTSR1", "FGF13", "MICAL1", "MYO5A", "SLC8A2", "HCN3", "L1CAM", "LRRTM1", "NECTIN1", "SHANK2", "SLC4A10", "SHTN1", "STMN2", "SNCA", "PTPRO", "RAB3A", "ELAVL4")	0	0	0	0	c("CRHBP", "ADCYAP1", "APP", "CRHR2", "DRD2", "CNR1")	c("CRHBP", "DRD2", "CNR1")	c("SNAP25", "GRIK2", "GAD1", "NTRK2")	c("SNAP25", "KCNK2", "APP", "DISC1")	c("SNAP25", "KCNK2", "DISC1")	0	0
91	REGULATION OF DENDRITIC SPINE DEVELOPMENT	GO:0060998	GOBP	regulation of neurogenesis	Plasticity/Structure	0	0	0	c("DBNL", "PTPRS", "LPAR1", "KIF1A", "EIF4G2")	0	0	0	0	0	0	0	0	0	0	c("PAK3", "APOE", "SHANK2", "PTPRS", "ZDHHC15", "CDK5R1", "MEF2C", "PPFIA2", "SDK1", "KIF1A", "CUX2", "CPEB3", "SRCIN1", "ARF1")	0	0	0	PDLIM5	IL2	0	0	0	c("DISC1", "RELN")	c("DISC1", "RELN")	c("IL2", "RELN")	0
169	POSITIVE REGULATION OF DENDRITIC SPINE MORPHOGENESIS	GO:0061003	GOBP	regulation of neurogenesis	Plasticity/Structure	0	0	0	0	0	0	0	0	0	0	0	0	0	0	0	0	0	0	0	0	0	0	RELN	RELN	RELN	RELN	0
315	POSITIVE REGULATION OF GLIAL CELL DIFFERENTIATION	GO:0045687	GOBP	regulation of neurogenesis	Plasticity/Structure	0	0	0	0	0	c("SERPINE2", "PTPRZ1", "PTN", "DAG1")	0	0	0	0	0	0	0	c("CXCR4", "HDAC1", "RELA", "SERPINE2", "PTN", "DAG1", "ID2", "HES1")	0	0	0	0	0	TNFRSF1B	0	0	0	0	0	0	0
324	REGULATION OF NEURON PROJECTION REGENERATION	GO:0070570	GOBP	regulation of neurogenesis	Plasticity/Structure	0	0	0	0	0	0	c("FLNA", "SPP1")	0	0	0	0	0	0	c("KREMEN1", "CERS2", "LRP1", "RGMA", "PTN")	c("HGF", "PRRX1", "PTPRS", "PTPRF", "TNR", "RGMA", "PTN", "SPP1")	0	0	0	0	0	0	0	0	0	0	0	0
382	POSITIVE REGULATION OF DENDRITE DEVELOPMENT	GO:1900006	GOBP	regulation of neurogenesis	Plasticity/Structure	0	0	0	0	0	0	0	0	0	0	0	0	0	0	c("PAK3", "APOE", "BMP5", "SHANK2", "DAB2IP", "ZDHHC15", "PTN", "PARP6", "CUX2", "CPEB3", "COBL", "ARF1")	0	0	c("ALK", "APOE")	0	IL2	0	c("BMP7", "CUX1")	0	0	0	c("IL2", "RELN")	0
523	NEGATIVE REGULATION OF NEUROGENESIS	GO:0050768	GOBP	regulation of neurogenesis	Plasticity/Structure	0	0	0	c("ASCL1", "SPART", "PTPRS", "LPAR1", "ITM2C", "RHOA", "FEZF2", "B2M", "VIM", "YWHAH", "DAB1", "CTNNA1", "APP", "FKBP4", "RNF10")	0	c("MAP2", "EDNRB", "GDI1", "APPL2", "RGMA", "GPR37L1", "APOE", "NGEF", "NR1D1", "PTN", "SOX9", "OMG", "ATP1B2")	c("LGALS1", "DPYSL3", "IL6", "VIM", "SPP1", "FLNA")	c("SEMA4C", "B2M", "VIM", "TSPO", "SPP1")	0	0	0	0	0	c("ASCL1", "IL1B", "MT3", "EDNRB", "LGALS1", "SEMA4A", "CD38", "SEMA4B", "ITM2C", "ZHX2", "CIB1", "RHOA", "RGMA", "GDF11", "GLI3", "CDK5", "SNAPIN", "IDH2", "GPR37L1", "APOE", "BMP7", "NR1D1", "PTN", "HES1", "LRP4", "SIRT2", "SOX9", "TP53", "KREMEN1", "CERS2", "ATP1B2", "HES5", "TMEM98", "DTX1", "NFATC4", "LRP1", "DAAM2", "CALR")	c("ASCL1", "MAP2", "SOX11", "FGF13", "DRAXIN", "EDNRB", "PTPRS", "GDI1", "DCC", "WNT7A", "SEMA4D", "RYK", "SEMA4B", "CDK5R1", "STMN2", "PAX6", "ITM2C", "RGMA", "SPOCK1", "NR2F1", "SLIT2", "LMX1A", "ADGRG1", "CBFA2T2", "MEIS1", "STX1B", "BCL11A", "PTPRO", "APOE", "ERBB4", "NOTCH1", "NKX6-1", "PTN", "YWHAH", "SPP1", "LRP4", "LINGO1", "JAG1", "CRMP1", "EFNB3", "TRAK2", "ATP1B2", "APP", "RAPGEF2", "A…	c("SOX11", "SPART", "FGF13", "DRAXIN", "EDNRB", "LPAR1", "SEMA3E", "TRIM46", "STMN2", "BCL11A", "PTPRO", "GPR37L1", "CNTF", "SPP1", "NGFR", "SORL1", "DAB1", "SEMA5A", "SEMA6C", "EPHA7", "CX3CL1")	0	c("APOE", "JAG1", "ADCYAP1")	0	0	c("CNTF", "DRD3", "APP", "ADCYAP1")	0	c("SLC6A4", "GSK3B", "GSK3A")	c("IL6", "SLC6A4", "GSK3B", "DIXDC1", "APP", "GSK3A")	c("IL6", "SLC6A4", "GSK3B", "DIXDC1", "GSK3A")	0	0
582	REGULATION OF DENDRITIC SPINE MORPHOGENESIS	GO:0061001	GOBP	regulation of neurogenesis	Plasticity/Structure	0	0	0	0	0	0	0	0	0	0	0	0	0	0	0	0	0	0	PDLIM5	0	0	0	0	0	0	0	0
662	REGULATION OF AXONOGENESIS	GO:0050770	GOBP	regulation of neurogenesis	Plasticity/Structure	0	0	0	c("DBNL", "SPART", "PTPRS", "MAPT", "RHOA", "EIF4G2", "DAB1", "FEZF2", "CDH4", "MAP1B")	0	c("MAP2", "APOE", "GDI1", "CDH2", "OMG", "NTRK2", "DPYSL2", "NRCAM", "MACF1")	0	c("SPP1", "SEMA4C", "OLFM1")	0	0	0	0	0	c("ABL1", "APOE", "MT3", "PLXNB1", "TUBB2B", "VEGFA", "SEMA4A", "SEMA4B", "LRP4", "RHOA", "CDK5", "LRP1", "IST1")	c("MAP2", "PAK3", "APOE", "PLXNA2", "L1CAM", "CXCL12", "FGF13", "DRAXIN", "PTPRS", "GDI1", "ARHGAP35", "DCC", "CTTN", "MAPT", "SLITRK1", "NKX6-1", "WNT7A", "TUBB2B", "SEMA4D", "RYK", "SEMA4B", "CDK5R1", "SPP1", "LRP4", "BRSK1", "LINGO1", "SLIT2", "EFNB3", "TRAK2", "ROBO2", "BRSK2", "PLXNC1", "CHN1", "NTRK2", "PTPRO", "SEMA5B", "CDH4", "TNR", "NEFL", "SEMA6B", "SEMA6C", "EPHA7", "OLFM1", "SHTN1", …	c("PLXNA4", "L1CAM", "SPART", "FGF13", "DRAXIN", "SLITRK1", "SEMA3E", "TRIM46", "SPP1", "NGFR", "DAB1", "PTPRO", "SEMA5A", "SEMA6C", "EPHA7", "ISLR2", "SHTN1")	0	0	0	c("NTRK2", "DPYSL2")	0	0	c("BDNF", "GSK3B", "POU3F2", "NTRK2")	c("BDNF", "DISC1", "GSK3B")	c("BDNF", "DISC1", "GSK3B")	0	0
729	POSITIVE REGULATION OF NEUROBLAST PROLIFERATION	GO:0002052	GOBP	regulation of neurogenesis	Plasticity/Structure	0	0	0	0	0	0	0	0	0	0	0	0	0	0	0	0	0	0	0	0	0	0	0	DISC1	DISC1	0	0
841	POSITIVE REGULATION OF GLIAL CELL PROLIFERATION	GO:0060252	GOBP	regulation of neurogenesis	Plasticity/Structure	0	0	ETV5	0	0	0	0	0	0	0	0	0	c("ETV5", "LYN", "EGFR")	0	0	0	c("ETV5", "PRKCH")	0	0	0	0	EGFR	0	IL6	IL6	0	0
853	REGULATION OF AXON GUIDANCE	GO:1902667	GOBP	regulation of neurogenesis	Plasticity/Structure	0	0	0	0	0	0	0	0	0	0	0	0	0	0	c("PTPRO", "CXCL12", "SEMA5B", "TUBB2B", "SEMA6B", "SEMA4D", "SEMA6C", "RYK", "SEMA4B", "SLIT2")	c("PLXNA4", "PTPRO", "SEMA5A", "SEMA3E", "SEMA6C")	0	0	0	0	0	0	0	0	0	0	0
905	REGULATION OF GLIOGENESIS	GO:0014013	GOBP	regulation of neurogenesis	Plasticity/Structure	0	c("EGFR", "LDLR", "DAAM2")	c("ETV5", "HES5")	0	0	c("NR1D1", "PTPRZ1", "PTN", "DAG1", "CDH2", "ATP1B2", "SERPINE2", "GPR37L1")	0	0	0	0	0	0	0	c("IL1B", "NR1D1", "CCL3", "PTN", "DAG1", "ID2", "HES1", "CXCR4", "HDAC1", "SIRT2", "RELA", "CERS2", "ATP1B2", "HES5", "TMEM98", "CSF1", "SERPINE2", "LRP1", "DAAM2", "IDH2", "GPR37L1")	0	c("SOX11", "EGR2", "DAB1", "EMX1", "SERPINE2", "GPR37L1", "CX3CL1")	0	0	0	0	c("DRD3", "CREB1", "ADCYAP1")	c("EGFR", "DRD3", "CREB1")	0	0	0	0	0
948	POSITIVE REGULATION OF NEURON DIFFERENTIATION	GO:0045666	GOBP	regulation of neurogenesis	Plasticity/Structure	0	0	0	c("ASCL1", "DBNL", "LPAR1", "MAPT", "RHOA", "EIF4G2", "FEZF2", "TWF1", "BCL2", "DAB1", "TCF4", "CDH4", "MAP1B")	0	c("GDI1", "FGFR1", "MMD2", "NTRK2", "APOE", "PTN", "FEZ1", "ATP1B2", "HSPA5", "NRCAM", "MACF1")	0	0	c("MAGI2", "ECT2", "CNTN1", "KIDINS220", "RAB21", "RAB11A", "CPEB3", "MAP3K13", "KDM1A", "EP300", "CUX1", "IQGAP1", "NCOA1", "TCF4", "PLAA", "FBXO38")	0	0	0	c("ETV5", "NRP1", "RND2", "STYXL1", "LLPH", "FGFR1", "HGF", "EIF4G1", "NTRK2", "CAMK1", "MDK", "ITGA6", "RRN3", "AMIGO1", "DYNLT1", "HSPA5", "LYN", "FZD4")	0	c("ASCL1", "PLXNA2", "SOX11", "L1CAM", "RAPGEF1", "CXCL12", "GDI1", "MAPT", "DAB2IP", "SEMA4D", "STMN2", "CXCR4", "BMP6", "GDF7", "HGF", "ZNF804A", "CPEB3", "MMD", "SLIT2", "SERPINI1", "GRIP1", "ROBO2", "CBFA2T2", "ZDHHC15", "VWC2L", "EPHA3", "MEF2C", "PLXNC1", "BCL6", "UNC13A", "NTRK2", "NTRK3", "CUX2", "NEFL", "WASHC5", "ARF1", "PAK3", "APOE", "BMP5", "DLG4", "SHANK2", "NEDD4L", "ARHGAP35", "CD…	c("PLXNA4", "SOX11", "L1CAM", "LPAR1", "STMN2", "GRIP1", "EPHA3", "GATA2", "SHANK2", "SLITRK1", "CNTF", "GPC2", "NGFR", "DAB1", "LRRC7", "SH3GL3", "CAMK1D", "SEMA5A", "ISLR2", "SHTN1", "CX3CL1")	c("ETV5", "BDNF", "GDF7", "TENM3", "SERPINI1", "PPP2R5B", "UNC13A", "DLX1", "LRP8", "SYT1", "METRN", "AVIL", "LRRC7", "CNR1", "HSPA5")	c("BDNF", "ALK", "APOE", "BCL2", "ADCYAP1")	0	c("IL2", "NTRK2")	c("BDNF", "ALK", "DLG4", "CNTF", "CNR1", "ADCYAP1")	c("BDNF", "CUX1", "BMP7", "DLG4", "CNR1")	c("BDNF", "NTRK1", "NTRK2", "RELN")	c("BDNF", "DISC1", "FGFR1", "RELN")	c("BDNF", "DISC1", "FGFR1", "RELN")	0	0
1100	POSITIVE REGULATION OF COLLATERAL SPROUTING	GO:0048672	GOBP	regulation of neurogenesis	Plasticity/Structure	0	0	0	0	0	0	0	0	0	0	0	0	0	0	0	0	0	BDNF	0	0	BDNF	BDNF	BDNF	BDNF	BDNF	0	0
1248	REGULATION OF GLIAL CELL DIFFERENTIATION	GO:0045685	GOBP	regulation of neurogenesis	Plasticity/Structure	0	0	0	0	0	c("NR1D1", "PTPRZ1", "PTN", "DAG1", "SERPINE2", "GPR37L1")	c("LIF", "CLCF1", "IL6")	0	0	0	0	0	0	c("HES5", "TMEM98", "NR1D1", "PTN", "DAG1", "ID2", "HES1", "CXCR4", "HDAC1", "RELA", "SERPINE2", "DAAM2", "GPR37L1")	0	0	0	0	0	TNFRSF1B	0	0	0	0	0	0	NR2E1
1251	POSITIVE REGULATION OF GLIOGENESIS	GO:0014015	GOBP	regulation of neurogenesis	Plasticity/Structure	0	0	0	0	0	c("PTPRZ1", "PTN", "DAG1", "SERPINE2")	c("LIF", "CLCF1", "IL6")	c("TLR2", "TSPO")	0	0	0	0	c("ETV5", "EGFR", "RHEB", "MDK", "LYN", "PRMT5")	c("IL1B", "CCL3", "PTN", "DAG1", "ID2", "HES1", "CXCR4", "HDAC1", "CSF1", "RELA", "SERPINE2", "LRP1")	0	0	0	0	0	TNFRSF1B	0	0	0	0	0	0	0
1322	REGULATION OF ASTROCYTE DIFFERENTIATION	GO:0048710	GOBP	regulation of neurogenesis	Plasticity/Structure	0	0	HES5	0	0	c("NR1D1", "GPR37L1", "SERPINE2")	c("CLCF1", "LIF", "IL6")	0	0	0	0	0	0	c("NR1D1", "GPR37L1", "SERPINE2", "HES5", "ID2", "HES1")	0	c("DAB1", "GPR37L1", "SERPINE2")	0	0	0	0	0	0	0	IL6	IL6	0	NR2E1
1334	REGULATION OF DOPAMINERGIC NEURON DIFFERENTIATION	GO:1904338	GOBP	regulation of neurogenesis	Plasticity/Structure	0	0	0	0	0	0	0	0	0	0	0	0	0	0	0	0	0	0	0	0	0	0	GSK3B	GSK3B	GSK3B	0	0
1335	POSITIVE REGULATION OF NEURON PROJECTION DEVELOPMENT	GO:0010976	GOBP	regulation of neurogenesis	Plasticity/Structure	0	0	0	0	0	c("GDI1", "NTRK2", "APOE", "PTN", "FEZ1", "ATP1B2", "HSPA5", "MACF1")	0	0	c("MAGI2", "CNTN1", "KIDINS220", "RAB21", "RAB11A", "CPEB3", "MAP3K13", "KDM1A", "EP300", "CUX1", "IQGAP1", "PLAA", "FBXO38")	0	0	0	c("NRP1", "RND2", "STYXL1", "LLPH", "HGF", "NTRK2", "CAMK1", "MDK", "ITGA6", "RRN3", "AMIGO1", "DYNLT1", "HSPA5", "LYN", "FZD4")	0	c("PLXNA2", "L1CAM", "RAPGEF1", "CXCL12", "GDI1", "MAPT", "DAB2IP", "SEMA4D", "STMN2", "CXCR4", "HGF", "ZNF804A", "CPEB3", "SLIT2", "SERPINI1", "GRIP1", "ROBO2", "CBFA2T2", "ZDHHC15", "EPHA3", "PLXNC1", "UNC13A", "NTRK2", "NTRK3", "CUX2", "NEFL", "WASHC5", "ARF1", "PAK3", "APOE", "BMP5", "DLG4", "SHANK2", "NEDD4L", "ARHGAP35", "SLITRK1", "TUBB2B", "ATP8A2", "GPC2", "PTN", "ENC1", "ROR1", "NDRG4",…	c("PLXNA4", "L1CAM", "LPAR1", "STMN2", "GRIP1", "EPHA3", "SHANK2", "SLITRK1", "CNTF", "GPC2", "NGFR", "LRRC7", "CAMK1D", "SEMA5A", "ISLR2", "SHTN1", "CX3CL1")	c("BDNF", "TENM3", "SERPINI1", "PPP2R5B", "UNC13A", "LRP8", "SYT1", "METRN", "AVIL", "LRRC7", "CNR1", "HSPA5")	c("BDNF", "ALK", "APOE", "ADCYAP1")	0	c("IL2", "NTRK2")	c("BDNF", "ALK", "DLG4", "CNTF", "CNR1", "ADCYAP1")	c("BDNF", "CUX1", "BMP7", "DLG4", "CNR1")	c("BDNF", "NTRK1", "NTRK2", "RELN")	c("BDNF", "DISC1", "RELN")	c("BDNF", "DISC1", "RELN")	c("IL2", "RELN")	0
1351	POSITIVE REGULATION OF DENDRITIC SPINE DEVELOPMENT	GO:0060999	GOBP	regulation of neurogenesis	Plasticity/Structure	0	0	0	c("DBNL", "LPAR1", "EIF4G2")	0	0	0	0	0	0	0	0	0	0	0	0	0	0	0	IL2	0	0	0	0	0	c("IL2", "RELN")	0
1352	REGULATION OF DENDRITE MORPHOGENESIS	GO:0048814	GOBP	regulation of neurogenesis	Plasticity/Structure	0	0	0	0	0	0	0	0	0	0	0	0	0	0	c("PAK3", "NEDD4L", "ADGRB3", "ZDHHC15", "SEMA4D", "CDK5R1", "YWHAH", "PPFIA2", "KIF1A", "CHRNA3", "RAPGEF2", "PARP6", "CUX2", "SRCIN1")	0	0	0	PDLIM5	0	0	0	c("GSK3B", "RELN")	c("GSK3B", "RELN")	c("GSK3B", "RELN")	0	NR2E1
1486	NEGATIVE REGULATION OF NEURON DIFFERENTIATION	GO:0045665	GOBP	regulation of neurogenesis	Plasticity/Structure	c("CD38", "B2M")	0	0	c("ASCL1", "SPART", "PTPRS", "LPAR1", "ITM2C", "RHOA", "FEZF2", "B2M", "VIM", "YWHAH", "DAB1", "APP", "FKBP4")	0	c("MAP2", "EDNRB", "GDI1", "RGMA", "GPR37L1", "APOE", "NGEF", "SOX9", "OMG")	c("LGALS1", "DPYSL3", "VIM", "SPP1", "FLNA")	c("SEMA4C", "B2M", "VIM", "SPP1")	0	0	0	0	0	c("ASCL1", "MT3", "EDNRB", "LGALS1", "SEMA4A", "CD38", "SEMA4B", "ITM2C", "ZHX2", "CIB1", "RHOA", "RGMA", "GDF11", "GLI3", "CDK5", "SNAPIN", "GPR37L1", "APOE", "BMP7", "HES1", "LRP4", "SOX9", "KREMEN1", "CERS2", "HES5", "DTX1", "NFATC4", "LRP1", "CALR")	c("ASCL1", "MAP2", "FGF13", "DRAXIN", "EDNRB", "PTPRS", "GDI1", "DCC", "SEMA4D", "RYK", "SEMA4B", "CDK5R1", "STMN2", "ITM2C", "RGMA", "SPOCK1", "NR2F1", "SLIT2", "LMX1A", "CBFA2T2", "MEIS1", "STX1B", "BCL11A", "PTPRO", "APOE", "NOTCH1", "YWHAH", "SPP1", "LRP4", "LINGO1", "JAG1", "CRMP1", "EFNB3", "TRAK2", "APP", "RAPGEF2", "SHH", "SEMA5B", "TNR", "SEMA6B", "SEMA6C", "EPHA7", "ZNF536", "RUFY3")	c("SPART", "FGF13", "DRAXIN", "EDNRB", "LPAR1", "SEMA3E", "TRIM46", "STMN2", "BCL11A", "PTPRO", "GPR37L1", "CNTF", "SPP1", "NGFR", "DAB1", "SEMA5A", "SEMA6C", "EPHA7")	0	0	0	0	0	0	c("SLC6A4", "GSK3B", "GSK3A")	c("SLC6A4", "GSK3B", "DIXDC1", "APP", "GSK3A")	c("SLC6A4", "GSK3B", "DIXDC1", "GSK3A")	0	0
1505	POSITIVE REGULATION OF OLIGODENDROCYTE DIFFERENTIATION	GO:0048714	GOBP	regulation of neurogenesis	Plasticity/Structure	0	0	0	0	0	c("PTPRZ1", "PTN", "DAG1")	0	0	0	0	0	0	c("RHEB", "MDK", "PRMT5")	c("CXCR4", "HDAC1", "PTN", "DAG1")	0	0	0	0	0	TNFRSF1B	0	0	0	0	0	0	0
1602	REGULATION OF NEUROBLAST PROLIFERATION	GO:1902692	GOBP	regulation of neurogenesis	Plasticity/Structure	0	0	0	0	0	0	0	0	0	0	0	0	0	c("GLI3", "VEGFA", "TP53", "PTN")	0	0	0	0	0	0	0	0	0	0	0	0	0
1607	REGULATION OF COLLATERAL SPROUTING	GO:0048670	GOBP	regulation of neurogenesis	Plasticity/Structure	0	0	0	c("SPART", "PTPRS")	0	0	c("BDNF", "SPP1")	0	0	0	0	0	0	0	c("SEMA4D", "EPHA7", "FGF13", "PTPRS", "DCC", "SPP1")	c("SPART", "EPHA7", "FGF13", "SPP1")	0	BDNF	0	0	BDNF	BDNF	BDNF	BDNF	BDNF	0	0
1625	REGULATION OF NEURON PROJECTION DEVELOPMENT	GO:0010975	GOBP	regulation of neurogenesis	Plasticity/Structure	0	c("ITGA6", "NDRG4", "MFSD2A", "PREX1", "SEMA4B", "SLC39A12", "TNIK", "SPAG9")	0	c("LPAR1", "ITM2C", "EIF4G2", "FEZF2", "VIM", "CDH4", "MAP1B", "DBNL", "SPART", "PTPRS", "MAPT", "RHOA", "B2M", "KIF1A", "TWF1", "YWHAH", "NEDD4", "DAB1", "FKBP4")	0	c("NTRK2", "APOE", "PTN", "CDH2", "OMG", "CCDC88A", "ATP1B2", "DPYSL2", "NRCAM", "MACF1", "MAP2", "GDI1", "RGMA", "NGEF", "FEZ1", "HSPA5")	0	0	0	0	0	0	c("KANK1", "CTNNA2", "NTRK2", "CAMK1", "ITGA6", "RRN3", "POU3F2", "AMIGO1", "DYNLT1", "CAMK2G", "LYN", "DPYSL2", "FZD4", "NRP1", "RND2", "STYXL1", "LLPH", "HGF", "MOV10", "MDK", "DNM2", "HSPA5")	c("PLXNB1", "CD38", "CXCR4", "ITM2C", "CDK5", "APOE", "BMP7", "SDC2", "TUBB2B", "PTN", "PREX1", "KREMEN1", "CERS2", "ATP1B2", "NFATC4", "IST1", "ABL1", "MT3", "LGALS1", "VEGFA", "SEMA4A", "SEMA4B", "SLC39A12", "MUL1", "PDLIM5", "CIB1", "RHOA", "RGMA", "SNAPIN", "LRP4", "FEZ1", "LRP1")	c("PLXNA2", "STMN2", "CXCR4", "ITM2C", "CPEB3", "NR2F1", "GRIP1", "EPHA3", "PLXNC1", "STX1B", "NTRK2", "BCL11A", "NTRK3", "PTPRO", "CUX2", "PTPRF", "NEFL", "WASHC5", "ARF1", "PAK3", "APOE", "BMP5", "MARK1", "DLG4", "SHANK2", "ARHGAP35", "NKX6-1", "ADGRB3", "TUBB2B", "ATP8A2", "GPC2", "PTN", "SPP1", "NDRG4", "LINGO1", "SNX3", "COBL", "CRMP1", "PREX1", "TRAK2", "ATP1B2", "CHN1", "TOX", "SFRP2", "SE…	c("LPAR1", "STMN2", "GRIP1", "EPHA3", "BCL11A", "PTPRO", "SHANK2", "GPC2", "SPP1", "NGFR", "LRRC7", "SEMA5A", "SEMA6C", "EPHA7", "ISLR2", "SHTN1", "PLXNA4", "L1CAM", "SPART", "FGF13", "DRAXIN", "SEMA3E", "TRIM46", "CHRNB2", "HECW1", "SLITRK1", "CNTF", "PPFIA2", "CHRNA3", "DAB1", "CAMK1D", "CX3CL1")	c("TENM3", "PTPRO", "SDC2", "LINGO1", "AVIL", "LRRC7", "LZTS1", "BDNF", "SEMA3E", "KIF13B", "SERPINI1", "GRID2", "SEZ6", "PPP2R5B", "UNC13A", "CDC20", "LRP8", "BRSK1", "SYT1", "METRN", "CNR1", "HSPA5")	c("ALK", "APOE", "AKT1", "BDNF", "ADCYAP1")	0	c("NTRK2", "DPYSL2", "IL2")	c("ALK", "DLG4", "AKT1", "DPYSL2", "BDNF", "CNTF", "CNR1", "ADCYAP1")	c("CUX1", "BMP7", "DLG4", "BDNF", "CNR1")	c("NTRK2", "RELN", "POU3F2", "BDNF", "NTRK1", "SNAP25", "GSK3B", "GSK3A")	c("RELN", "BDNF", "DISC1", "SNAP25", "GSK3B", "GSK3A")	c("RELN", "BDNF", "DISC1", "SNAP25", "GSK3B", "GSK3A")	0	0
1701	REGULATION OF DENDRITE DEVELOPMENT	GO:0050773	GOBP	regulation of neurogenesis	Plasticity/Structure	0	0	0	c("DBNL", "PTPRS", "LPAR1", "YWHAH", "EIF4G2", "NEDD4", "KIF1A")	0	0	0	0	0	0	0	0	0	0	c("PAK3", "APOE", "BMP5", "MARK1", "SHANK2", "NEDD4L", "PTPRS", "DCC", "ADGRB3", "DAB2IP", "SEMA4D", "CDK5R1", "PTN", "YWHAH", "PPFIA2", "CHRNA3", "PARP6", "CPEB3", "COBL", "PREX1", "ZDHHC15", "MEF2C", "BCL11A", "SDK1", "KIF1A", "RAPGEF2", "CUX2", "SRCIN1", "ARF1")	c("HECW1", "SHANK2", "LPAR1", "PPFIA2", "CHRNA3", "CHRNB2", "BCL11A", "CAMK1D")	0	0	0	0	0	0	c("RELN", "GSK3B", "GSK3A")	c("DISC1", "RELN", "GSK3B", "GSK3A")	c("DISC1", "RELN", "GSK3B", "GSK3A")	c("RELN", "IL2")	0
1815	POSITIVE REGULATION OF NEUROGENESIS	GO:0050769	GOBP	regulation of neurogenesis	Plasticity/Structure	0	0	0	0	0	c("PTPRZ1", "DAG1", "FGFR1", "MMD2", "NTRK2", "APOE", "PTN", "ATP1B2", "NRCAM", "MACF1", "GDI1", "SERPINE2", "FEZ1", "HSPA5")	0	0	0	0	0	0	c("FGFR1", "EIF4G1", "NTRK2", "CAMK1", "ITGA6", "RRN3", "PRMT5", "AMIGO1", "DYNLT1", "LYN", "FZD4", "ETV5", "NRP1", "RND2", "STYXL1", "EGFR", "LLPH", "HGF", "MDK", "RHEB", "HSPA5")	0	c("TTBK1", "PLXNA2", "SOX11", "STMN2", "ZNF609", "CXCR4", "CPEB3", "MMD", "DCT", "GRIP1", "KIT", "EPHA3", "PLXNC1", "BCL6", "NTRK2", "HAP1", "NTRK3", "CUX2", "NEFL", "WASHC5", "ARF1", "PAK3", "APOE", "BMP5", "DLG4", "SHANK2", "ARHGAP35", "CDON", "NOTCH1", "NKX6-1", "TUBB2B", "ATP8A2", "GPC2", "PTN", "NDRG4", "BCL2", "SNX3", "COBL", "ATP1B2", "BRINP2", "BRINP3", "MAN2A1", "TOX", "SHH", "CDH4", "SH…	c("SOX11", "LPAR1", "STMN2", "DCT", "GRIP1", "EPHA3", "GATA2", "SHANK2", "GPC2", "NGFR", "EGR2", "LRRC7", "SEMA5A", "ISLR2", "SHTN1", "PLXNA4", "L1CAM", "SERPINE2", "SLITRK1", "CNTF", "DAB1", "SH3GL3", "CAMK1D", "CX3CL1")	c("TENM3", "PRKCH", "DLX1", "AVIL", "LRRC7", "ETV5", "BDNF", "FAIM", "GDF7", "SERPINI1", "OPRM1", "PPP2R5B", "UNC13A", "LRP2", "LRP8", "RASSF10", "SYT1", "METRN", "CNR1", "HSPA5")	c("ALK", "APOE", "BCL2", "BDNF", "ADCYAP1")	0	c("TNFRSF1B", "NTRK2", "IL2", "IFNG")	c("ALK", "DLG4", "BDNF", "CNTF", "DRD2", "CNR1", "ADCYAP1")	c("CUX1", "BMP7", "DLG4", "BDNF", "EGFR", "DRD2", "CNR1")	c("NTRK2", "RELN", "BDNF", "NTRK1")	c("FGFR1", "IL6", "RELN", "BDNF", "DISC1")	c("FGFR1", "IL6", "RELN", "BDNF", "DISC1")	0	0
1822	POSITIVE REGULATION OF DENDRITE MORPHOGENESIS	GO:0050775	GOBP	regulation of neurogenesis	Plasticity/Structure	0	0	0	0	0	0	0	0	0	0	0	0	0	0	0	0	0	0	0	0	0	0	0	0	0	RELN	0
1878	REGULATION OF AXON EXTENSION	GO:0030516	GOBP	regulation of neurogenesis	Plasticity/Structure	0	0	0	c("DBNL", "PTPRS", "MAPT", "CDH4", "EIF4G2", "MAP1B")	0	c("MAP2", "APOE", "GDI1", "DPYSL2", "NRCAM", "MACF1")	0	0	0	0	0	0	0	c("ABL1", "APOE", "MT3", "VEGFA", "SEMA4A", "SEMA4B", "CDK5", "LRP1")	c("MAP2", "APOE", "L1CAM", "CXCL12", "DRAXIN", "PTPRS", "GDI1", "CTTN", "MAPT", "NKX6-1", "SEMA4D", "RYK", "SEMA4B", "CDK5R1", "SEMA5B", "CDH4", "TNR", "SEMA6B", "SEMA6C", "OLFM1", "SHTN1", "RUFY3")	c("PLXNA4", "L1CAM", "DRAXIN", "SEMA3E", "TRIM46", "SEMA5A", "SEMA6C", "ISLR2", "SHTN1")	0	0	0	0	0	0	0	c("GSK3B", "DISC1")	c("GSK3B", "DISC1")	0	0
1905	REGULATION OF GLIAL CELL PROLIFERATION	GO:0060251	GOBP	regulation of neurogenesis	Plasticity/Structure	0	0	ETV5	0	0	0	0	0	0	0	0	0	0	c("CERS2", "IL1B", "IDH2", "PTN", "HES1")	0	0	0	0	CHRM1	0	c("ADCYAP1", "CREB1")	c("EGFR", "CREB1")	0	0	0	0	0
2028	NEGATIVE REGULATION OF GLIOGENESIS	GO:0014014	GOBP	regulation of neurogenesis	Plasticity/Structure	0	c("LDLR", "DAAM2")	0	0	0	c("ATP1B2", "NR1D1", "GPR37L1", "PTN")	0	0	0	0	0	0	0	c("SIRT2", "CERS2", "ATP1B2", "HES5", "TMEM98", "DAAM2", "NR1D1", "IDH2", "GPR37L1", "PTN", "HES1")	0	0	0	0	0	0	c("ADCYAP1", "DRD3")	0	0	0	0	0	NR2E1
2191	REGULATION OF AXON REGENERATION	GO:0048679	GOBP	regulation of neurogenesis	Plasticity/Structure	0	0	0	0	0	c("RGMA", "PTN")	c("FLNA", "SPP1")	0	0	0	0	0	0	c("KREMEN1", "CERS2", "LRP1", "RGMA", "PTN")	c("PTPRS", "PTPRF", "TNR", "RGMA", "PTN", "SPP1")	0	0	0	0	0	0	0	0	0	0	0	0
2479	POSITIVE REGULATION OF AXONOGENESIS	GO:0050772	GOBP	regulation of neurogenesis	Plasticity/Structure	0	0	0	c("DBNL", "MAPT", "CDH4", "RHOA", "EIF4G2", "MAP1B")	0	0	0	0	0	0	0	0	0	0	c("PLXNA2", "L1CAM", "CXCL12", "GDI1", "MAPT", "SLITRK1", "ROBO2", "TUBB2B", "SEMA4D", "PLXNC1", "NTRK2", "CDH4", "NEFL", "SHTN1", "SLIT2", "RUFY3")	c("PLXNA4", "L1CAM", "SLITRK1", "NGFR", "SEMA5A", "ISLR2", "SHTN1")	0	0	0	NTRK2	0	0	c("BDNF", "NTRK2")	c("BDNF", "DISC1")	c("BDNF", "DISC1")	0	0
2483	NEGATIVE REGULATION OF NEURON PROJECTION DEVELOPMENT	GO:0010977	GOBP	regulation of neurogenesis	Plasticity/Structure	c("CD38", "B2M")	0	0	c("SPART", "PTPRS", "LPAR1", "YWHAH", "ITM2C", "RHOA", "DAB1", "B2M", "VIM", "FKBP4")	0	c("MAP2", "APOE", "GDI1", "NGEF", "OMG", "RGMA")	c("LGALS1", "SPP1", "DPYSL3", "FLNA", "VIM")	c("SPP1", "SEMA4C", "B2M", "VIM")	0	0	0	0	0	c("APOE", "MT3", "LGALS1", "SEMA4A", "CD38", "SEMA4B", "LRP4", "ITM2C", "CIB1", "RHOA", "RGMA", "KREMEN1", "CERS2", "CDK5", "NFATC4", "LRP1", "SNAPIN")	c("MAP2", "APOE", "FGF13", "DRAXIN", "PTPRS", "GDI1", "DCC", "SEMA4D", "RYK", "SEMA4B", "CDK5R1", "STMN2", "YWHAH", "SPP1", "LRP4", "ITM2C", "LINGO1", "RGMA", "SPOCK1", "NR2F1", "CRMP1", "SLIT2", "EFNB3", "TRAK2", "CBFA2T2", "STX1B", "BCL11A", "PTPRO", "RAPGEF2", "SEMA5B", "TNR", "SEMA6B", "SEMA6C", "EPHA7", "RUFY3")	c("SPART", "FGF13", "DRAXIN", "LPAR1", "SEMA3E", "TRIM46", "STMN2", "SPP1", "NGFR", "DAB1", "BCL11A", "PTPRO", "SEMA5A", "SEMA6C", "EPHA7")	0	0	0	0	0	0	0	0	0	0	0
201	CELLULAR RESPONSE TO TRANSFORMING GROWTH FACTOR BETA STIMULUS	GO:0071560	GOBP	response to growth factor	Plasticity/Structure	0	0	c("JUN", "FOS")	0	0	0	0	0	0	0	c("FNTA", "ZMIZ1", "ACVR1", "FUT8", "HIPK2", "SMAD4", "SMAD3", "CRK", "FYN", "PDCD5", "TGFB2", "TGFBR1", "TGFBRAP1", "ZFP36L2", "LIMS1")	0	0	0	c("ZMIZ1", "MTMR4", "WNT7A", "PPARGC1A", "MAP3K7", "BAMBI", "FERMT2", "ITGB5", "PDCD5", "PARP1", "TGFB2", "FOS", "TGFBR2", "SRC", "GCNT2", "LEFTY2", "GDF10", "WNT4", "TGFBR3", "PDE3A", "FMOD", "POSTN", "CILP", "COL4A2", "FKBP1A", "PDGFD", "MEF2C", "PPM1A", "LIMS1")	0	0	0	0	0	0	0	0	0	0	0	0
534	NEUROTROPHIN SIGNALING PATHWAY	GO:0038179	GOBP	response to growth factor	Plasticity/Structure	0	0	0	0	0	0	0	0	c("MAGI2", "SORT1", "KIDINS220")	0	0	0	0	0	c("NTRK3", "HAP1", "RAPGEF1", "RAPGEF2", "SRC", "NTRK2")	0	0	0	0	NTRK2	0	0	c("NTRK1", "BDNF", "NTRK2")	0	0	0	0
574	CELLULAR RESPONSE TO NERVE GROWTH FACTOR STIMULUS	GO:1990090	GOBP	response to growth factor	Plasticity/Structure	0	0	0	c("APP", "RPL8", "MAPT", "EEF2")	0	c("HSPA5", "KIF1B", "NTRK2")	0	0	c("MAGI2", "SORT1", "KIDINS220", "ARF6")	0	0	0	0	0	c("NTRK3", "APP", "RAPGEF1", "RAPGEF2", "WASF1", "RPL8", "TAC1", "MAPT", "EEF2", "KIF1B", "STMN2", "SH3GL2", "NTRK2")	0	0	c("BDNF", "AKT1")	0	NTRK2	c("BDNF", "APP", "AKT1", "CREB1")	c("BDNF", "CREB1")	c("NTRK1", "BDNF", "TAC1", "NTRK2")	c("BDNF", "APP")	0	0	0
641	NERVE GROWTH FACTOR SIGNALING PATHWAY	GO:0038180	GOBP	response to growth factor	Plasticity/Structure	0	0	0	0	0	0	0	0	c("MAGI2", "KIDINS220", "SORT1")	0	0	0	0	0	0	0	0	BDNF	0	0	BDNF	BDNF	c("NTRK1", "BDNF")	BDNF	BDNF	0	0
666	RESPONSE TO TRANSFORMING GROWTH FACTOR BETA	GO:0071559	GOBP	response to growth factor	Plasticity/Structure	0	0	c("JUN", "FOS")	0	0	0	0	0	0	0	c("FNTA", "ZMIZ1", "ACVR1", "FUT8", "HIPK2", "SMAD4", "SMAD3", "CRK", "FYN", "PDCD5", "TGFB2", "TGFBR1", "TGFBRAP1", "ZFP36L2", "LIMS1")	0	0	0	c("ZMIZ1", "MTMR4", "WNT7A", "PPARGC1A", "MAP3K7", "BAMBI", "FERMT2", "ITGB5", "PDCD5", "PARP1", "TGFB2", "FOS", "TGFBR2", "SRC", "GCNT2", "LEFTY2", "GDF10", "WNT4", "TGFBR3", "PDE3A", "FMOD", "POSTN", "CILP", "COL4A2", "FKBP1A", "PDGFD", "MEF2C", "PPM1A", "LIMS1")	0	c("DLX1", "SOX6", "MSTN", "SOX5", "PENK", "FMOD", "MXRA5")	0	0	0	0	0	0	0	0	0	0
755	RESPONSE TO FIBROBLAST GROWTH FACTOR	GO:0071774	GOBP	response to growth factor	Plasticity/Structure	0	0	0	0	0	0	0	0	0	0	c("GRB2", "EXT1", "DSTYK", "NCBP1", "ZFP36L2", "SPRED1", "HNRNPH1", "POLR2D", "KDM5B", "FIBP", "SPRED2", "GCLM")	0	0	0	c("FGF1", "CD44", "EGR3", "NCBP1", "HNRNPM", "FGF12", "POSTN", "PTBP1", "LHX1", "ELK1", "FGF2", "CCN2", "FLRT2", "GCLM", "CCL2", "TRIM71")	0	0	0	0	0	0	0	0	c("FGFR1", "FGF2")	c("FGFR1", "FGF2")	0	0
791	FIBROBLAST GROWTH FACTOR RECEPTOR SIGNALING PATHWAY	GO:0008543	GOBP	response to growth factor	Plasticity/Structure	0	0	0	0	0	0	0	0	0	0	c("SPRED1", "HNRNPH1", "GRB2", "POLR2D", "FIBP", "EXT1", "SPRED2", "NCBP1")	0	0	0	0	0	0	0	0	0	0	0	0	c("FGFR1", "FGF2")	c("FGFR1", "FGF2")	0	0
843	REGULATION OF CELLULAR RESPONSE TO GROWTH FACTOR STIMULUS	GO:0090287	GOBP	response to growth factor	Plasticity/Structure	0	0	0	c("SPART", "CAV2", "SDCBP", "SNX6", "NOTCH2", "HSP90AB1", "DKK3", "NEDD4", "TSPAN12", "UBB", "BMPER")	0	0	c("FST", "GRB10", "LRG1", "CD109", "CAV1", "SULF1")	c("LRG1", "CD109", "DCN", "SULF1", "SULF2")	0	0	0	0	0	c("ABL1", "IL1B", "MT3", "NEO1", "LTBP1", "FSTL1", "HSPA1A", "STUB1", "TGFB3", "BMPR1B", "CADM4", "AGT", "TGFBR3", "CHRDL1", "NOTCH2", "HTRA1", "PRDM16", "TOB1", "DOK5", "HES1", "SPRY2", "TP53", "SLC2A10", "HES5", "CD63", "UBB", "UBC")	c("SOX11", "SMOC2", "NEO1", "MTMR4", "DAB2IP", "SKOR1", "APLN", "JCAD", "BAMBI", "GPC3", "CADM4", "TFAP2B", "NREP", "PMEPA1", "TGFBR2", "SLIT2", "WNT4", "GREM1", "TGFBR3", "ACVR2B", "PPARA", "THBS1", "SFRP4", "VWC2L", "PRKCB", "NTRK3", "NUMA1", "LOX", "PCSK6", "PEG10", "CHRDL1", "CRB2", "DAB2", "BCL9L", "HSP90AB1", "NOTCH1", "FGF1", "LRP2", "FBN2", "WASF1", "RNF165", "UBE2O", "FGFBP3", "FKBP1A", …	0	c("FERMT1", "PPP2R5B", "SPRED3", "DLX1", "LRP2", "SPRY2", "FOLR1", "HHIP", "GREM2", "HSPA5", "SPRY1")	0	0	0	0	0	0	c("FGFR1", "CREBBP", "PDCD6", "FGF2")	0	0	0
1406	RESPONSE TO NERVE GROWTH FACTOR	GO:1990089	GOBP	response to growth factor	Plasticity/Structure	0	0	0	c("RPL8", "MAPT", "APP", "EEF2")	0	c("PTN", "NTRK2", "HSPA5", "KIF1B")	0	0	c("MAGI2", "KIDINS220", "ARF6", "SORT1")	0	0	0	0	0	c("RAPGEF1", "RPL8", "MAPT", "KCNC2", "PTN", "STMN2", "NTRK2", "NTRK3", "APP", "RAPGEF2", "WASF1", "TAC1", "EEF2", "KIF1B", "SH3GL2")	0	0	c("BDNF", "AKT1")	0	NTRK2	c("BDNF", "APP", "AKT1", "CREB1")	c("BDNF", "CREB1")	c("NTRK1", "BDNF", "NTRK2", "TAC1")	c("BDNF", "APP")	0	0	0
1652	NEUROTROPHIN TRK RECEPTOR SIGNALING PATHWAY	GO:0048011	GOBP	response to growth factor	Plasticity/Structure	0	0	0	0	0	0	0	0	0	0	0	0	0	0	0	0	0	0	0	NTRK2	0	0	c("NTRK1", "BDNF", "NTRK2")	BDNF	BDNF	0	0
1893	CELLULAR RESPONSE TO GROWTH FACTOR STIMULUS	GO:0071363	GOBP	response to growth factor	Plasticity/Structure	0	0	c("JUN", "FOS", "VCAM1")	c("EEF2", "DTYMK", "RPL8", "RACK1", "HNRNPF", "APP", "MAP1B", "FNTA", "GSTP1", "MAPT", "JUN", "POLR2E", "GAS1", "FOS", "RHOA", "PDCD4", "RAB14", "UBB", "NDN")	0	c("FGFR1", "NTRK2", "KIF1B", "PTN", "SPRY2", "SOX9", "DDX5", "MT1G", "APPL2", "RGMA", "FGFR3", "FEZ1", "UBC", "HSPA5")	c("ANXA1", "CD44", "TGIF1", "SPHK1", "BDNF", "FST", "HPGD", "GDF15", "HSPB1", "CAV1", "CCL2")	0	c("KIDINS220", "MAP2K5", "GAB1", "SYAP1", "IQGAP1", "ITGB8", "MAPK14", "RDX", "HNRNPM", "MAGI2", "ADAM9", "MAP3K7", "APPL1", "TIA1", "MAPK1", "ARF6", "EPB41L5", "KIF16B", "SORT1", "FLRT2")	0	c("NCBP1", "SPRED1", "POLR2D", "NTRK3", "PRKD1", "LIMS1", "GRB2", "DSTYK", "EEF1A1", "PDCD5", "HNRNPH1", "GCLM", "FNTA", "ZMIZ1", "ACVR1", "DDX5", "FUT8", "HIPK2", "SMAD4", "SMAD3", "SLC33A1", "EXT1", "TGFB2", "TGFBR1", "TGFBRAP1", "RAF1", "ZFP36L2", "KDM5B", "FIBP", "SPRED2", "CRK", "FYN", "CTNNB1", "ERRFI1")	0	0	c("EIF4A3", "RELA", "POLR2G", "CAT", "BMP7", "FGFR2", "SHC1", "PTN", "SPRY2", "SOX9", "TP53", "FGFRL1", "GSTP1", "MT1G", "VEGFA", "EGR1", "JUN", "TGFB3", "HEYL", "EMD", "BMPR1B", "POLR2F", "ITGB5", "TMEM100", "CIB1", "FOS", "RHOA", "RGMA", "PLCG1", "TGFBR3", "PDGFRB", "CASP3", "ZFP36", "FGFR3", "SIRT2", "FEZ1", "DDIT4", "UBB", "UBC")	c("ANXA1", "STMN2", "EEF2", "NCBP1", "PDE8A", "PDE3A", "THBS1", "RPL8", "PTBP1", "PDGFD", "NTRK2", "HAP1", "NTRK3", "SPINT2", "KIF1B", "LIMS1", "BMP5", "ERBB4", "SHC1", "NOTCH1", "FGF1", "CD44", "PTN", "PDCD5", "HNRNPM", "COL4A2", "MTSS2", "FKBP1A", "APP", "CCN2", "GCLM", "ZMIZ1", "RAPGEF1", "GSTP1", "MCM7", "KDR", "DDX5", "MAPT", "MTMR4", "DAB2IP", "WNT7A", "EGR1", "BMP6", "MAP3K7", "GDF7", "BAM…	0	c("SOX6", "MAP2K5", "PDGFB", "DLX1", "SPRY2", "SOX5", "HNRNPM", "BDNF", "GDF7", "ERN1", "MSTN", "EHD4", "VCAM1", "FMOD", "PPP2R5B", "TAC1", "LRP2", "LRP8", "IBSP", "PENK", "HAS2", "HSPA5")	0	0	c("TNFRSF1B", "NTRK2")	c("APP", "AKT1", "BDNF", "CREB1", "ARRB2")	c("CAT", "APAF1", "BMP7", "BDNF", "EGFR", "CREB1", "DDC")	c("NTRK2", "NR3C1", "BDNF", "NTRK1", "TAC1")	c("FGFR1", "NR3C1", "APP", "BDNF", "NOS1", "FGF2")	c("FGFR1", "NR3C1", "BDNF", "NOS1", "FGF2")	c("CAT", "NR4A1", "EDN1", "TAC1")	0
2165	VASCULAR ENDOTHELIAL GROWTH FACTOR SIGNALING PATHWAY	GO:0038084	GOBP	response to growth factor	Plasticity/Structure	0	0	0	0	0	0	0	0	0	0	0	0	0	0	0	c("FLT1", "FLT3", "PDGFRA", "FOXC1")	0	0	0	0	0	0	0	0	0	0	0
2367	CELLULAR RESPONSE TO FIBROBLAST GROWTH FACTOR STIMULUS	GO:0044344	GOBP	response to growth factor	Plasticity/Structure	0	0	0	0	0	0	0	0	0	0	c("GRB2", "EXT1", "DSTYK", "NCBP1", "ZFP36L2", "SPRED1", "HNRNPH1", "POLR2D", "KDM5B", "FIBP", "SPRED2", "GCLM")	0	0	0	c("FGF1", "CD44", "EGR3", "NCBP1", "HNRNPM", "FGF12", "POSTN", "PTBP1", "LHX1", "FGF2", "CCN2", "FLRT2", "GCLM", "CCL2", "TRIM71")	0	0	0	0	0	0	0	0	c("FGFR1", "FGF2")	c("FGFR1", "FGF2")	0	0
2544	CELLULAR RESPONSE TO VASCULAR ENDOTHELIAL GROWTH FACTOR STIMULUS	GO:0035924	GOBP	response to growth factor	Plasticity/Structure	0	0	0	0	0	0	c("SPHK1", "ANXA1", "HSPB1")	0	0	0	0	0	0	c("RELA", "SPRY2", "PDGFRB", "MT1G", "VEGFA")	0	c("VCAM1", "PDGFRA", "FOXC1", "FLT1", "FLT3")	0	0	0	0	0	0	0	0	0	NR4A1	0
284	REMOVAL OF SUPEROXIDE RADICALS	GO:0019430	GOBP	response to oxidative stress	Plasticity/Structure	0	0	0	0	c("SOD1", "PRDX1", "SOD2")	0	0	0	0	0	0	0	0	c("NQO1", "PRDX2", "PRDX1", "MT3")	0	0	0	APOA4	0	0	0	0	0	SOD1	SOD1	c("MPO", "SOD2")	0
312	REGULATION OF OXIDATIVE STRESS-INDUCED INTRINSIC APOPTOTIC SIGNALING PATHWAY	GO:1902175	GOBP	response to oxidative stress	Plasticity/Structure	0	0	0	c("TRAP1", "GPX1", "PPIA", "NONO", "PINK1", "PARK7")	c("SOD1", "SOD2", "PPIA", "PINK1")	0	c("GPX1", "HSPB1", "MCL1")	0	0	0	0	0	0	0	0	0	0	0	0	0	0	0	0	0	0	SOD2	0
421	POSITIVE REGULATION OF CELLULAR RESPONSE TO OXIDATIVE STRESS	GO:1900409	GOBP	response to oxidative stress	Plasticity/Structure	0	0	0	0	0	0	c("TLR4", "MCL1")	0	0	0	0	0	0	0	0	0	0	0	0	0	0	0	0	SOD1	SOD1	0	0
478	REGULATION OF CELLULAR RESPONSE TO OXIDATIVE STRESS	GO:1900407	GOBP	response to oxidative stress	Plasticity/Structure	0	0	0	c("TXN", "PINK1", "PARK7", "TRAP1", "GPX1", "PPIA", "NONO", "RACK1")	c("PINK1", "SOD1", "SOD2", "PPIA")	0	c("TLR4", "GCH1", "MET", "HSPB1", "GPX1", "MCL1")	c("HSPB1", "FBLN5")	0	0	0	0	c("HDAC6", "TLR4", "P4HB", "HGF", "PARP1", "ATG7", "SLC7A11")	0	0	c("NR4A3", "RGN", "GPR37L1", "STK26", "SLC7A11")	0	c("AKT1", "ATF4")	0	0	c("AKT1", "ATF4")	0	0	0	0	0	0
592	RESPONSE TO HYDROGEN PEROXIDE	GO:0042542	GOBP	response to oxidative stress	Plasticity/Structure	0	0	c("DUSP1", "JUN")	c("DUSP1", "MAP1LC3A", "JUN", "PARK7", "GPX1", "EEF2", "BCL2", "CYP1B1")	c("MAP1LC3A", "CRK", "SOD1", "SOD2", "CRYAB", "PDCD10")	c("SIRPA", "GNAO1", "MT-ND6", "MT-ND5", "LDHA")	c("SPHK1", "FOSL1", "ANXA1", "GPX1", "IL6", "SDC1", "CYP1B1", "HMOX1")	0	0	0	0	c("CAPN2", "RPS3", "PPP2CB", "BCL2", "BNIP3", "PPP5C", "APEX1", "NFE2L2", "PRDX3")	0	c("ABL1", "DUSP1", "PPIF", "ADA", "AQP1", "NQO1", "JUN", "SIGMAR1", "SIRPA", "RELA", "PPP1R15B", "PDGFRB", "CASP3", "RHOB", "CAT", "CRYAB", "AXL")	c("DUSP1", "CAPN2", "PCNA", "ANXA1", "SIRPA", "SMPD3", "FOXO1", "EEF2", "BCL2", "SRC", "GNAO1", "CBX8", "RHOB", "PDGFD", "KDM6B", "CRYAB")	0	0	0	0	0	0	0	0	c("SOD1", "IL6")	c("SOD1", "IL6")	c("SOD2", "CAT")	0
761	REGULATION OF RESPONSE TO REACTIVE OXYGEN SPECIES	GO:1901031	GOBP	response to oxidative stress	Plasticity/Structure	0	0	0	c("TRAP1", "TXN", "RACK1", "PINK1", "PARK7")	0	0	c("GCH1", "MET")	0	0	0	0	0	0	0	0	c("RGN", "SESN1", "GPR37L1", "NR4A3", "STK26")	0	0	0	0	0	0	0	0	0	0	0
762	NEGATIVE REGULATION OF OXIDATIVE STRESS-INDUCED CELL DEATH	GO:1903202	GOBP	response to oxidative stress	Plasticity/Structure	0	0	0	c("TRAP1", "GPX1", "PPIA", "TXN", "NONO", "RACK1", "PINK1", "PARK7")	c("SOD2", "PPIA", "PINK1")	0	c("GPX1", "MET", "HSPB1")	0	0	0	0	c("FBXO7", "PINK1", "NFE2L2", "ATF4", "HTRA2")	0	0	0	0	0	c("AKT1", "ATF4")	0	0	c("AKT1", "ATF4")	0	0	0	0	0	0
824	CELLULAR RESPONSE TO OXYGEN RADICAL	GO:0071450	GOBP	response to oxidative stress	Plasticity/Structure	0	0	0	0	c("SOD1", "PRDX1", "SOD2")	0	0	0	0	0	0	0	0	c("NQO1", "PRDX2", "PRDX1", "MT3")	0	0	0	APOA4	0	0	0	0	0	SOD1	SOD1	c("MPO", "SOD2")	0
1082	NEGATIVE REGULATION OF OXIDATIVE STRESS-INDUCED INTRINSIC APOPTOTIC SIGNALING PATHWAY	GO:1902176	GOBP	response to oxidative stress	Plasticity/Structure	0	0	0	c("TRAP1", "NONO", "PINK1", "GPX1", "PARK7", "PPIA")	c("PINK1", "SOD2", "PPIA")	0	c("GPX1", "HSPB1")	0	0	0	0	c("PINK1", "NFE2L2", "HTRA2")	0	0	0	0	0	0	0	0	0	0	0	0	0	SOD2	0
1181	REGULATION OF REMOVAL OF SUPEROXIDE RADICALS	GO:2000121	GOBP	response to oxidative stress	Plasticity/Structure	0	0	0	0	0	0	0	FBLN5	0	0	0	0	0	0	0	0	0	0	0	0	0	BMP7	0	0	0	0	0
1232	REGULATION OF OXIDATIVE STRESS-INDUCED NEURON DEATH	GO:1903203	GOBP	response to oxidative stress	Plasticity/Structure	0	0	0	c("NONO", "RACK1", "PINK1", "PARK7")	0	0	c("TLR4", "MCL1")	0	0	0	0	0	c("PARP1", "ATG7", "TLR4", "SLC7A11")	0	0	0	0	0	0	0	0	0	0	0	0	0	0
1381	NEGATIVE REGULATION OF RESPONSE TO OXIDATIVE STRESS	GO:1902883	GOBP	response to oxidative stress	Plasticity/Structure	0	0	0	c("TRAP1", "GPX1", "PPIA", "TXN", "NONO", "RACK1", "PINK1", "PARK7")	c("SOD2", "PPIA", "PINK1")	0	c("GPX1", "MET", "HSPB1")	0	0	0	0	c("FBXO7", "PINK1", "NFE2L2", "ATF4", "HTRA2")	0	0	0	0	0	c("AKT1", "ATF4")	0	0	c("AKT1", "ATF4")	0	0	0	0	0	0
1453	REGULATION OF TRANSCRIPTION FROM RNA POLYMERASE II PROMOTER IN RESPONSE TO OXIDATIVE STRESS	GO:0043619	GOBP	response to oxidative stress	Plasticity/Structure	0	0	0	0	0	0	0	0	0	0	0	0	0	0	0	0	0	ATF4	0	0	ATF4	0	0	0	0	0	0
1615	NEGATIVE REGULATION OF OXIDATIVE STRESS-INDUCED NEURON DEATH	GO:1903204	GOBP	response to oxidative stress	Plasticity/Structure	0	0	0	c("NONO", "RACK1", "PINK1", "PARK7")	0	0	0	0	0	0	0	c("FBXO7", "PINK1", "ATF4")	0	0	0	0	0	ATF4	0	0	ATF4	0	0	0	0	0	0
1670	RESPONSE TO SUPEROXIDE	GO:0000303	GOBP	response to oxidative stress	Plasticity/Structure	0	0	0	0	c("SOD1", "PRDX1", "SOD2")	0	0	0	0	0	0	0	0	c("NQO1", "PRDX2", "PRDX1", "MT3")	0	0	0	APOA4	0	0	0	0	0	SOD1	SOD1	c("MPO", "SOD2")	0
1757	POSITIVE REGULATION OF RESPONSE TO OXIDATIVE STRESS	GO:1902884	GOBP	response to oxidative stress	Plasticity/Structure	0	0	0	0	0	0	c("TLR4", "MCL1")	0	0	0	0	0	0	c("RGN", "ACOX2", "MCL1")	0	0	0	0	0	0	0	0	0	SOD1	SOD1	0	0
1938	REGULATION OF RESPONSE TO OXIDATIVE STRESS	GO:1902882	GOBP	response to oxidative stress	Plasticity/Structure	0	0	0	c("TXN", "PINK1", "PARK7", "TRAP1", "GPX1", "PPIA", "NONO", "RACK1")	c("PINK1", "SOD1", "SOD2", "PPIA")	0	c("TLR4", "GCH1", "MET", "HSPB1", "GPX1", "MCL1")	0	0	0	c("SIRT3", "FUT8", "SESN3", "PARK7", "TRAP1", "FYN", "NONO", "STOX1")	0	c("HDAC6", "TLR4", "P4HB", "HGF", "PARP1", "ATG7", "SLC7A11")	0	0	c("NR4A3", "RGN", "SESN1", "GPR37L1", "STOX1", "STK26", "SLC7A11")	0	c("AKT1", "ATF4")	0	0	c("AKT1", "ATF4")	0	0	0	0	0	0
2136	RESPONSE TO REACTIVE OXYGEN SPECIES	GO:0000302	GOBP	response to oxidative stress	Plasticity/Structure	0	0	c("DUSP1", "JUN", "FOS")	c("DUSP1", "MAP1LC3A", "GSTP1", "MAPT", "JUN", "PARK7", "GPX1", "EEF2", "BCL2", "FOS", "PRDX2", "TXN", "CYP1B1")	c("MAP1LC3A", "PRDX1", "CRK", "SOD1", "SOD2", "MPV17", "PRDX5", "PDK2", "CRYAB", "PDCD10")	c("APOE", "SIRPA", "GNAO1", "MT-ND6", "MT-ND5", "LDHA")	c("SPHK1", "FOSL1", "ANXA1", "GPX1", "IL6", "SDC1", "CYP1B1", "HMOX1")	0	0	0	0	0	0	c("ABL1", "APOE", "DUSP1", "PPIF", "MT3", "ADA", "GSTP1", "AQP1", "NQO1", "PRDX1", "JUN", "SIGMAR1", "SIRPA", "RELA", "FOS", "PRDX5", "PPP1R15B", "PRDX2", "PDGFRB", "CASP3", "RHOB", "CAT", "AKR1C3", "CRYAB", "AXL")	c("APOE", "DUSP1", "CAPN2", "GSTP1", "MAPT", "PPARGC1A", "PCNA", "ANXA1", "SIRPA", "SMPD3", "FOXO1", "EEF2", "BCL2", "FOS", "SRC", "GNAO1", "PRDX2", "CBX8", "KCNC2", "RHOB", "PDGFD", "KDM6B", "PKD2", "CRYAB", "TPM1")	0	0	c("APOE", "APOA4", "BCL2", "APOD", "AKT1")	0	0	0	0	0	0	0	c("EDN1", "MPO", "SOD2", "CAT")	0
2384	REGULATION OF HYDROGEN PEROXIDE-INDUCED CELL DEATH	GO:1903205	GOBP	response to oxidative stress	Plasticity/Structure	0	0	0	c("TXN", "TRAP1", "RACK1", "PINK1", "PARK7")	0	0	0	0	0	0	0	0	0	0	0	c("GPR37L1", "NR4A3", "STK26")	0	0	0	0	0	0	0	0	0	0	0
2411	CELLULAR RESPONSE TO REACTIVE OXYGEN SPECIES	GO:0034614	GOBP	response to oxidative stress	Plasticity/Structure	0	0	c("JUN", "FOS")	c("MAP1LC3A", "MAPT", "JUN", "PARK7", "FOS", "PRDX2", "CYP1B1")	c("MAP1LC3A", "PRDX1", "CRK", "SOD1", "SOD2", "MPV17", "PRDX5", "PDK2", "PDCD10")	0	c("SPHK1", "ANXA1", "IL6", "CYP1B1")	0	0	0	0	0	0	c("ABL1", "PPIF", "MT3", "AQP1", "NQO1", "PRDX1", "JUN", "SIGMAR1", "SIRPA", "RELA", "FOS", "PRDX5", "PRDX2", "RHOB", "AKR1C3", "AXL")	0	0	0	c("APOA4", "AKT1")	0	0	0	0	0	c("SOD1", "IL6")	c("SOD1", "IL6")	c("MPO", "SOD2")	0
2537	REGULATION OF OXIDATIVE STRESS-INDUCED CELL DEATH	GO:1903201	GOBP	response to oxidative stress	Plasticity/Structure	0	0	0	c("TXN", "PINK1", "PARK7", "TRAP1", "GPX1", "PPIA", "NONO", "RACK1")	c("PINK1", "SOD1", "SOD2", "PPIA")	0	c("TLR4", "MET", "HSPB1", "GPX1", "MCL1")	0	0	0	0	0	c("HDAC6", "TLR4", "P4HB", "HGF", "PARP1", "ATG7", "SLC7A11")	0	0	0	0	c("AKT1", "ATF4")	0	0	c("AKT1", "ATF4")	0	0	0	0	0	0
2549	CELLULAR RESPONSE TO OXIDATIVE STRESS	GO:0034599	GOBP	response to oxidative stress	Plasticity/Structure	0	0	c("ETV5", "JUN", "FOS")	c("MAP1LC3A", "GSTP1", "MAPT", "JUN", "GPX1", "PPIA", "FOS", "CHCHD2", "PINK1", "CYP1B1", "PARK7", "BCL2", "PRDX2")	c("MAP1LC3A", "PPIA", "CHCHD2", "PINK1", "PRDX1", "CRK", "SOD1", "SOD2", "MPV17", "PRDX5", "PDK2", "PDCD10")	0	c("SPHK1", "ANXA1", "GPX1", "IL6", "CYP1B1", "SRXN1", "TXNRD1", "HMOX1")	0	0	0	c("DAPK1", "CHUK", "CHCHD2", "GPX7", "DIABLO", "PRKD1", "EIF2S1", "EPAS1", "GSR", "GJB2", "STX2", "ARNT", "CRK", "PARK7", "ARNTL", "FOXO3", "TP53INP1")	0	0	c("ABL1", "PPIF", "MT3", "GSTP1", "HSPA1B", "HSPA1A", "JUN", "SIGMAR1", "SIRPA", "RELA", "GBA", "FOS", "PRDX6", "CAT", "AQP1", "NQO1", "PRDX1", "SIRT2", "PRDX5", "TP53", "KEAP1", "PRDX2", "MGST1", "RHOB", "AKR1C3", "PYCR2", "AXL")	c("GSTP1", "MAPT", "ANXA1", "SIRPA", "SMPD3", "FOXO1", "PARP1", "FOS", "PYROXD1", "SRC", "PRDX6", "WNT16", "CBX8", "PDGFD", "KDM6B", "TPM1", "PLA2R1", "GJB2", "PPARGC1A", "PCNA", "MGAT3", "SLC1A1", "ARNTL", "BCL2", "PRDX2", "PDK1", "KCNC2", "RHOB", "PKD2")	c("SIRPA", "PRKCD", "ALDH3B1", "PDGFRA", "MAPK13", "SNCA", "GPX7", "SLC7A11", "NQO1", "PRR5L", "CAMKK2", "NR4A2")	0	c("ATF4", "ALDH3B1", "APOA4", "BCL2", "ATP2A2", "AKT1")	0	c("HSPA1A", "ALDH3B1")	c("ATF4", "ARNTL", "ATP2A2", "AKT1")	0	0	0	0	c("MPO", "CAT", "SOD2")	0
339	NEGATIVE REGULATION OF ACTIVATED T CELL PROLIFERATION	GO:0046007	GOBP	cell-cell adhesion	Signaling	0	0	0	0	0	0	0	0	0	0	0	0	0	0	0	c("CD274", "PDCD1LG2")	0	0	0	0	0	0	0	0	0	0	0
403	POSITIVE REGULATION OF CELL-CELL ADHESION	GO:0022409	GOBP	cell-cell adhesion	Signaling	0	0	0	0	0	0	c("LGALS1", "RUNX1", "CD24", "ANXA1", "IL6", "ICAM1", "CD44", "SLC7A1", "CAV1", "TNFSF11", "CCL2")	0	0	0	0	0	0	0	0	0	0	c("AGER", "ANK3", "AKT1")	0	c("HLA-A", "IL2", "IFNG")	0	0	0	0	0	0	0
450	POSITIVE REGULATION OF REGULATORY T CELL DIFFERENTIATION	GO:0045591	GOBP	cell-cell adhesion	Signaling	0	0	0	0	0	0	0	0	0	0	0	0	0	0	0	0	0	0	0	c("IL2", "IFNG")	0	0	0	0	0	IL2	0
806	POSITIVE REGULATION OF T CELL DIFFERENTIATION	GO:0045582	GOBP	cell-cell adhesion	Signaling	0	0	0	0	0	0	0	0	0	0	0	0	0	0	c("TNFSF4", "ZBTB1", "MALT1", "HLA-DRA", "ZMIZ1", "RUNX1", "ANXA1", "SOX4", "BCL6", "EGR3", "CD46", "SHH", "TGFBR2", "AP3B1")	0	0	0	0	c("IL2", "IFNG")	0	0	0	0	0	0	XBP1
871	REGULATION OF LEUKOCYTE ADHESION TO VASCULAR ENDOTHELIAL CELL	GO:1904994	GOBP	cell-cell adhesion	Signaling	0	0	0	0	0	0	c("IL6", "ICAM1")	0	0	0	0	0	0	0	0	0	0	0	0	0	0	0	0	c("IL6", "SELP")	c("IL6", "SELP")	0	0
960	LEUKOCYTE ADHESION TO VASCULAR ENDOTHELIAL CELL	GO:0061756	GOBP	cell-cell adhesion	Signaling	0	0	VCAM1	0	0	0	0	0	0	0	0	0	0	0	0	0	0	0	LEP	0	0	0	0	SELP	SELP	0	0
1040	POSITIVE REGULATION OF T CELL PROLIFERATION	GO:0042102	GOBP	cell-cell adhesion	Signaling	0	0	c("IGFBP2", "VCAM1")	0	0	0	c("CD24", "ANXA1", "SLC7A1", "IL6")	0	0	0	0	0	0	0	0	0	0	0	0	c("HLA-A", "IL2")	0	0	0	0	0	0	0
1195	NEGATIVE REGULATION OF CELL-CELL ADHESION	GO:0022408	GOBP	cell-cell adhesion	Signaling	0	0	0	0	0	0	0	0	0	0	0	0	0	0	c("TNFSF4", "CXCL12", "PRKG1", "NOTCH1", "RUNX1", "NRARP", "ANXA1", "BMP6", "TNFSF18", "CDH1", "CD9", "JAG1", "PAG1", "PRDX2", "PPARA", "BCL6", "ASS1", "SPINT2", "RGCC", "SHH", "GPNMB", "TNR")	0	0	c("ALOX12", "JAG1", "AKT1")	0	0	0	0	0	0	0	0	0
1209	LEUKOCYTE CELL-CELL ADHESION	GO:0007159	GOBP	cell-cell adhesion	Signaling	0	0	0	0	0	0	c("NT5E", "ICAM1", "CD44", "MSN")	c("NT5E", "ICAM1", "CD44")	0	0	0	0	0	0	0	0	0	0	LEP	0	0	0	0	0	0	0	0
1212	POSITIVE REGULATION OF T CELL ACTIVATION	GO:0050870	GOBP	cell-cell adhesion	Signaling	0	0	c("VCAM1", "IGFBP2")	0	0	0	c("LGALS1", "RUNX1", "CD24", "ANXA1", "IL6", "SLC7A1", "CAV1", "TNFSF11", "CCL2")	0	0	0	0	0	0	0	0	0	0	0	0	c("HLA-A", "IL2", "IFNG")	0	0	0	0	0	0	0
1277	POSITIVE REGULATION OF ACTIVATED T CELL PROLIFERATION	GO:0042104	GOBP	cell-cell adhesion	Signaling	0	0	IGFBP2	0	0	0	0	0	0	0	0	0	0	0	0	0	0	0	0	IL2	0	0	0	0	0	IL2	0
1363	NEGATIVE REGULATION OF T CELL ACTIVATION	GO:0050868	GOBP	cell-cell adhesion	Signaling	0	0	0	0	0	0	c("RUNX1", "FGL2", "ANXA1", "LGALS3")	0	0	0	0	0	0	0	0	0	0	0	0	0	0	0	0	0	0	0	0
1502	POSITIVE REGULATION OF HETEROTYPIC CELL-CELL ADHESION	GO:0034116	GOBP	cell-cell adhesion	Signaling	0	0	0	0	0	0	0	0	0	0	0	0	0	0	0	0	0	AGER	0	0	0	BMP7	0	0	0	0	0
1585	REGULATION OF CELL-CELL ADHESION	GO:0022407	GOBP	cell-cell adhesion	Signaling	0	0	0	0	0	c("PLPP3", "PRNP", "RGCC", "SELENOK", "SIRPA", "SERPINE2", "IL18", "SIRPG", "SIRPB1", "CD81", "SDC4")	c("CD24", "ANXA1", "IL6", "CD44", "SLC7A1", "TNFSF11", "LGALS1", "RUNX1", "ICAM1", "FGL2", "LGALS3", "CAV1", "CCL2")	0	0	0	0	0	0	0	c("PRKG1", "CD24", "ANXA1", "SOX4", "CDH1", "CD9", "EFNB1", "HLA-DRA", "PPARA", "DMTN", "BCL6", "SPINT2", "RGCC", "GPNMB", "ZBTB1", "PAK3", "NOTCH1", "CD44", "JAG1", "PAG1", "AP3B1", "ANK3", "PRDX2", "PCDH8", "SHH", "TNR", "EPHA7", "MALT1", "MAGI1", "ZMIZ1", "CXCL12", "RUNX1", "CELSR2", "SIRPA", "BMP6", "TFRC", "TGFBR2", "SRC", "GCNT2", "WNT4", "TNFSF4", "CD47", "NRARP", "TNFSF18", "EGR3", "CD46"…	0	0	c("JAG1", "ANK3", "AKT1", "ALOX12", "AGER")	0	c("HLA-A", "IL2", "IFNG")	0	0	0	0	c("IL6", "SELP", "IFNA2")	0	0
1728	LEUKOCYTE AGGREGATION	GO:0070486	GOBP	cell-cell adhesion	Signaling	0	0	0	0	0	0	c("CD44", "MSN")	CD44	0	0	0	0	0	c("BMP7", "IL1B", "MSN")	0	0	0	0	0	0	0	BMP7	0	0	0	0	0
1855	REGULATION OF LEUKOCYTE CELL-CELL ADHESION	GO:1903037	GOBP	cell-cell adhesion	Signaling	0	0	0	0	0	c("SIRPA", "PRNP", "IL18", "SIRPG", "SELENOK", "SIRPB1", "CD81", "SDC4")	c("LGALS1", "RUNX1", "CD24", "ANXA1", "IL6", "ICAM1", "CD44", "FGL2", "LGALS3", "SLC7A1", "CAV1", "TNFSF11", "CCL2")	0	0	0	0	0	0	c("IL1B", "LGALS1", "SIRPA", "TFRC", "RELA", "RHOA", "HLA-A", "GLI3", "CASP3", "GPAM", "CD4", "ADA", "NRARP", "HES1", "PNP", "SOX13", "PRDX2", "DTX1", "ITPKB", "CD81", "SDC4")	0	0	0	0	0	c("HLA-A", "IL2", "IFNG")	0	0	0	c("IFNA2", "IL6", "SELP")	c("IFNA2", "IL6", "SELP")	0	0
1875	POSITIVE REGULATION OF LEUKOCYTE CELL-CELL ADHESION	GO:1903039	GOBP	cell-cell adhesion	Signaling	0	c("XBP1", "CD47", "IGFBP2", "ST3GAL4")	0	0	0	0	c("LGALS1", "RUNX1", "CD24", "ANXA1", "IL6", "ICAM1", "CD44", "SLC7A1", "CAV1", "TNFSF11", "CCL2")	0	0	0	0	0	0	c("IL1B", "LGALS1", "SIRPA", "TFRC", "RELA", "RHOA", "HLA-A", "GLI3", "GPAM", "CD4", "ADA", "HES1", "PNP", "SOX13", "ITPKB", "CD81")	0	0	0	0	0	c("HLA-A", "IL2", "IFNG")	0	0	0	0	0	0	0
1942	NEGATIVE REGULATION OF LEUKOCYTE CELL-CELL ADHESION	GO:1903038	GOBP	cell-cell adhesion	Signaling	0	0	0	0	0	0	c("RUNX1", "FGL2", "ANXA1", "LGALS3")	0	0	0	0	0	0	0	0	0	0	0	0	0	0	0	0	0	0	0	0
2032	POSITIVE REGULATION OF LEUKOCYTE ADHESION TO VASCULAR ENDOTHELIAL CELL	GO:1904996	GOBP	cell-cell adhesion	Signaling	0	0	0	0	0	0	c("IL6", "ICAM1")	0	0	0	0	0	0	0	0	0	0	0	0	0	0	0	0	c("IL6", "SELP")	c("IL6", "SELP")	0	0
2087	LEUKOCYTE TETHERING OR ROLLING	GO:0050901	GOBP	cell-cell adhesion	Signaling	0	0	VCAM1	0	0	0	0	0	0	0	0	0	0	0	0	0	0	0	LEP	0	0	0	0	SELP	SELP	0	0
2167	SYNAPTIC MEMBRANE ADHESION	GO:0099560	GOBP	cell-cell adhesion	Signaling	0	0	0	0	0	0	0	0	0	0	0	0	0	0	c("PTPRF", "LRFN5", "IL1RAP", "PTPRS", "PCDH17", "SPARCL1", "GPC4", "SLITRK2", "SLITRK3", "SLITRK1")	0	0	0	0	0	0	0	0	0	0	0	0
336	ADENYLATE CYCLASE-ACTIVATING DOPAMINE RECEPTOR SIGNALING PATHWAY	GO:0007191	GOBP	G protein-coupled receptor signaling pathway	Signaling	0	0	SLC9A3R1	0	0	0	0	0	0	0	0	0	0	0	0	0	0	0	0	0	c("ADCY5", "DRD1", "DRD3")	c("ADCY5", "DRD5", "DRD3")	c("DRD1", "DRD5")	c("DRD5", "GNB1", "GNAS")	c("DRD5", "GNB1")	0	0
369	ADENYLATE CYCLASE-MODULATING G PROTEIN-COUPLED RECEPTOR SIGNALING PATHWAY	GO:0007188	GOBP	G protein-coupled receptor signaling pathway	Signaling	0	0	c("ADGRG1", "SLC9A3R1")	0	0	c("PSAP", "GRM3", "S1PR1", "LGR4", "GPR37L1", "GNAO1", "RAMP1")	c("ADGRG2", "S1PR3", "AKAP12", "FLNA", "ADGRG6", "CXCL10")	0	0	0	0	0	0	0	c("ADCY7", "PTGER3", "GRM8", "GNAZ", "GNAL", "TSHR", "PSAP", "GRM3", "CHGA", "S1PR1", "ADGRG1", "CHRM2", "AKAP12", "GNAI1", "ADCYAP1R1", "GNG2", "ADCY1", "GPR161", "SSTR2", "ADGRB3", "ADGRL1", "ADGRL3", "GNAO1", "GRM1", "HTR5A", "CHRM3", "GRIK3", "CNR1", "P2RY1", "GABBR1", "ADGRG6", "RAPGEF2", "ADCYAP1")	0	0	c("ADCY7", "ADORA1", "ADCYAP1R1", "ADM", "ADRA1A", "ADRA2A", "ADORA2A", "ABCA1", "ADCYAP1")	0	0	c("ADRB1", "ADCY7", "CNR2", "CHRM2", "CRHR2", "CRHR1", "DRD1", "DRD2", "DRD3", "ADRA2A", "CNR1", "ADCY8", "ADCY5", "ADCYAP1")	c("ADCY7", "CNR2", "DRD5", "CRHR1", "DRD2", "DRD3", "DRD4", "ADRA1A", "ADORA2A", "CNR1", "ADCY5")	c("ADCY2", "DRD5", "DRD1", "CACNA1D", "HTR1A")	c("CNR2", "DRD5", "GNB1", "NPY1R", "GNAS", "ADORA2A")	c("CNR2", "DRD5", "GNB1", "NPY1R", "ADORA2A")	c("EDN1", "GALR3", "GALR1", "CRHR1", "GALR2")	0
381	OPIOID RECEPTOR SIGNALING PATHWAY	GO:0038003	GOBP	G protein-coupled receptor signaling pathway	Signaling	0	0	0	0	0	0	0	0	0	0	0	0	0	0	0	0	0	0	0	0	ADCY8	0	0	0	0	0	0
679	G PROTEIN-COUPLED RECEPTOR SIGNALING PATHWAY, COUPLED TO CYCLIC NUCLEOTIDE SECOND MESSENGER	GO:0007187	GOBP	G protein-coupled receptor signaling pathway	Signaling	0	0	0	0	0	c("PSAP", "GRM3", "S1PR1", "LGR4", "GPR37L1", "GNAO1", "RAMP1")	c("ANXA1", "ADGRG2", "S1PR3", "AKAP12", "FLNA", "ADGRG6", "CXCL10", "CCL2")	0	0	0	0	0	0	0	c("ADCY7", "ANXA1", "PTGER3", "GRM8", "GNAZ", "GNAL", "TSHR", "PSAP", "GRM3", "CHGA", "S1PR1", "ADGRG1", "HRH1", "CHRM2", "AKAP12", "HRH2", "GNAI1", "ADCYAP1R1", "GNG2", "ADCY1", "GPR161", "SSTR1", "SSTR2", "ADGRB3", "ADGRL1", "ADGRL3", "GNAO1", "GRM1", "HTR5A", "CHRM3", "GRIK3", "CNR1", "P2RY1", "GABBR1", "NPY", "ADGRG6", "RAPGEF2", "ADCYAP1", "HTR2C", "CCL2")	0	0	c("ADCY7", "ADORA1", "ADCYAP1R1", "ADM", "ADRA1A", "ADRA2A", "ADORA2A", "ABCA1", "ADCYAP1")	0	0	c("ADRB1", "ADCY7", "AGT", "CNR2", "CHRM2", "CRHR2", "CRHR1", "DRD1", "DRD2", "DRD3", "ADRA2A", "CNR1", "ADCY8", "ADCY5", "ADCYAP1")	c("ADCY7", "CNR2", "DRD5", "CRHR1", "DRD2", "DRD3", "DRD4", "ADRA1A", "ADORA2A", "CNR1", "ADCY5")	c("ADCY2", "DRD5", "DRD1", "CACNA1D", "HTR1A", "HTR2A")	c("CNR2", "DRD5", "GNB1", "NPY1R", "GNAS", "HTR7", "ADORA2A", "NPY")	c("CNR2", "DRD5", "GNB1", "NPY1R", "HTR7", "ADORA2A", "NPY")	c("EDN1", "GALR3", "GALR1", "CRHR1", "HTR2A", "GALR2")	0
878	G PROTEIN-COUPLED GLUTAMATE RECEPTOR SIGNALING PATHWAY	GO:0007216	GOBP	G protein-coupled receptor signaling pathway	Signaling	0	0	0	0	0	0	0	0	0	0	0	0	0	0	c("GRM8", "GRIK3", "GRM3", "GRM1")	0	0	0	0	0	0	0	0	0	0	0	0
1055	G PROTEIN-COUPLED SEROTONIN RECEPTOR SIGNALING PATHWAY	GO:0098664	GOBP	G protein-coupled receptor signaling pathway	Signaling	0	0	0	0	0	0	0	0	0	0	0	0	0	0	0	0	0	0	CHRM1	0	0	0	c("HTR2A", "HTR1A")	0	0	HTR2A	0
1123	POSITIVE REGULATION OF CYTOSOLIC CALCIUM ION CONCENTRATION INVOLVED IN PHOSPHOLIPASE C-ACTIVATING G PROTEIN-COUPLED SIGNALING PATHWAY	GO:0051482	GOBP	G protein-coupled receptor signaling pathway	Signaling	0	0	0	0	0	0	0	0	0	0	0	0	0	0	0	0	0	0	0	0	c("DRD1", "DRD2", "DRD3")	c("DRD2", "DRD3")	0	0	0	EDN1	0
1257	NEUROPEPTIDE SIGNALING PATHWAY	GO:0007218	GOBP	G protein-coupled receptor signaling pathway	Signaling	0	0	0	0	0	0	0	0	0	0	0	0	0	0	0	0	0	0	0	0	0	0	c("POMC", "TAC1")	c("NPY1R", "POMC", "NPY")	c("NPY1R", "POMC", "NPY")	c("GALR3", "GAL", "GALR1", "GALR2", "TAC1")	0
1333	G PROTEIN-COUPLED ACETYLCHOLINE RECEPTOR SIGNALING PATHWAY	GO:0007213	GOBP	G protein-coupled receptor signaling pathway	Signaling	0	0	0	0	0	0	0	0	0	0	0	0	0	0	0	0	0	0	CHRM1	0	0	0	0	GNB1	GNB1	0	0
1340	REGULATION OF G PROTEIN-COUPLED RECEPTOR SIGNALING PATHWAY	GO:0008277	GOBP	G protein-coupled receptor signaling pathway	Signaling	0	0	0	0	0	0	0	0	0	0	0	0	0	0	0	0	0	c("ADM", "ALK", "ADCYAP1")	0	0	c("DRD2", "DRD3", "ALK", "CAMK2A", "CRY1", "ADCYAP1", "ARRB2")	c("DRD2", "DRD3", "CAMK2A", "ARRB1")	0	0	0	0	0
1360	DESENSITIZATION OF G PROTEIN-COUPLED RECEPTOR SIGNALING PATHWAY	GO:0002029	GOBP	G protein-coupled receptor signaling pathway	Signaling	0	0	0	0	0	0	0	0	0	0	0	0	0	0	0	0	0	ADM	0	0	c("DRD2", "DRD3", "ARRB2")	c("DRD2", "DRD3", "ARRB1")	0	0	0	0	0
1499	PROTEIN KINASE C-ACTIVATING G PROTEIN-COUPLED RECEPTOR SIGNALING PATHWAY	GO:0007205	GOBP	G protein-coupled receptor signaling pathway	Signaling	0	0	0	0	0	0	0	0	0	0	0	0	0	0	0	0	0	0	CHRM1	IL2	0	0	0	0	0	c("EDN1", "IL2")	0
1598	POSITIVE REGULATION OF G PROTEIN-COUPLED RECEPTOR SIGNALING PATHWAY	GO:0045745	GOBP	G protein-coupled receptor signaling pathway	Signaling	0	0	0	0	0	0	0	0	0	0	0	0	0	0	0	0	0	0	0	0	c("DRD2", "DRD3")	c("DRD2", "DRD3")	0	0	0	0	0
1656	ADENYLATE CYCLASE-INHIBITING G PROTEIN-COUPLED RECEPTOR SIGNALING PATHWAY	GO:0007193	GOBP	G protein-coupled receptor signaling pathway	Signaling	0	0	0	0	0	c("S1PR1", "PSAP", "GRM3", "GPR37L1")	c("S1PR3", "FLNA", "AKAP12")	0	0	0	0	0	0	0	c("S1PR1", "GRM1", "HTR5A", "ADCY7", "CHRM3", "ADCY1", "SSTR2", "GRIK3", "P2RY1", "GABBR1", "CHRM2", "GRM8", "AKAP12", "GNAZ", "GNAL", "GNAI1", "PSAP", "GRM3")	c("GPR176", "LPAR1", "CHRM5", "GRM2", "GPR37L1", "HTR1A")	0	c("ADCY7", "ADRA2A", "ADORA1")	CHRM1	0	c("ADCY7", "ADRA2A", "CHRM2", "ADCY8", "ADCY5", "DRD2", "DRD3")	c("ADCY7", "ADCY5", "DRD2", "DRD3", "DRD4")	c("ADCY2", "HTR1A")	0	0	0	0
1792	ADRENERGIC RECEPTOR SIGNALING PATHWAY	GO:0071875	GOBP	G protein-coupled receptor signaling pathway	Signaling	0	0	0	0	0	0	0	0	0	0	0	0	0	0	0	0	0	c("ADRA1A", "ADRA2A")	0	0	c("ADRB1", "DRD1", "DRD2", "DRD3", "ADRA2A")	c("DRD2", "DRD3", "ADRA1A", "DRD5")	c("DRD1", "DRD5")	DRD5	DRD5	0	0
1879	PHOSPHOLIPASE C-ACTIVATING G PROTEIN-COUPLED RECEPTOR SIGNALING PATHWAY	GO:0007200	GOBP	G protein-coupled receptor signaling pathway	Signaling	0	0	0	0	0	0	0	0	0	0	0	0	0	0	c("ANO1", "S1PR1", "GRM1", "EDNRB", "HRH1", "PLCE1", "LPAR6", "P2RY1", "TACR1", "CHRM2", "PTGER3", "F2RL2", "HTR2C")	0	0	c("ADRA1A", "ADRA2A")	0	0	c("ADRA2A", "CMKLR1", "CHRM2", "AGT", "DRD1", "DRD2", "DRD3")	c("ADRA1A", "CCKAR", "DRD2", "DRD3", "DRD5")	c("HTR2A", "TACR1", "DRD1", "DRD5")	c("DRD5", "GNB1")	c("DRD5", "GNB1")	c("EDN1", "HTR2A", "GALR2")	0
2114	G PROTEIN-COUPLED RECEPTOR INTERNALIZATION	GO:0002031	GOBP	G protein-coupled receptor signaling pathway	Signaling	0	0	0	0	0	0	0	0	0	0	0	0	0	0	0	0	0	ADM	0	0	c("ARRB2", "DRD2", "DRD3")	c("ARRB1", "DRD2", "DRD3")	0	0	0	0	0
2201	ADENYLATE CYCLASE-ACTIVATING G PROTEIN-COUPLED RECEPTOR SIGNALING PATHWAY	GO:0007189	GOBP	G protein-coupled receptor signaling pathway	Signaling	0	0	c("ADGRG1", "SLC9A3R1")	0	0	0	c("ADGRG2", "S1PR3", "ADGRG6", "CXCL10")	c("S1PR3", "CXCL10", "MC2R")	0	0	0	0	0	0	c("ADCY7", "ADCY1", "GPR161", "ADGRB3", "PTGER3", "ADGRL1", "GNAL", "TSHR", "ADGRL3", "CHGA", "S1PR1", "ADGRG1", "CNR1", "ADGRG6", "RAPGEF2", "ADCYAP1", "GNG2")	0	0	c("ADCY7", "ADM", "ADRA1A", "ADRA2A", "ADORA2A", "ABCA1", "ADCYAP1")	0	0	c("ADRB1", "ADCY7", "CRHR1", "DRD1", "DRD2", "DRD3", "CNR2", "ADRA2A", "CNR1", "ADCY8", "ADCY5", "ADCYAP1")	c("ADCY7", "CRHR1", "DRD2", "DRD3", "CNR2", "ADRA1A", "ADORA2A", "CNR1", "ADCY5", "DRD5")	c("ADCY2", "DRD1", "DRD5")	c("CNR2", "GNAS", "ADORA2A", "DRD5", "GNB1")	c("CNR2", "ADORA2A", "DRD5", "GNB1")	c("GALR1", "CRHR1", "GALR2")	0
2267	GAMMA-AMINOBUTYRIC ACID SIGNALING PATHWAY	GO:0007214	GOBP	G protein-coupled receptor signaling pathway	Signaling	0	0	GABRG1	0	0	0	0	0	0	0	0	c("GABRA2", "GABRG1", "ATF4", "GABBR1", "GABRB1")	0	0	c("PLCL2", "GABRA3", "GABRG2", "GABRB2", "PLCL1", "GABBR2", "GABBR1", "GABRB3")	c("PLCL2", "GABRA3", "HTR1A")	0	0	0	0	0	0	0	0	0	0	0
2271	REGULATION OF ADENYLATE CYCLASE-ACTIVATING G PROTEIN-COUPLED RECEPTOR SIGNALING PATHWAY	GO:0106070	GOBP	G protein-coupled receptor signaling pathway	Signaling	0	0	0	0	0	0	0	0	0	0	0	0	0	0	0	0	0	0	0	0	0	0	c("GSK3A", "PDE4B")	GSK3A	GSK3A	0	0
2349	NEGATIVE REGULATION OF G PROTEIN-COUPLED RECEPTOR SIGNALING PATHWAY	GO:0045744	GOBP	G protein-coupled receptor signaling pathway	Signaling	0	0	0	0	0	0	0	0	0	0	0	0	0	0	0	0	0	0	0	0	c("DRD2", "DRD3", "CRY1", "ARRB2")	c("DRD2", "DRD3", "ARRB1")	0	0	0	0	0
2412	ADENYLATE CYCLASE-ACTIVATING ADRENERGIC RECEPTOR SIGNALING PATHWAY	GO:0071880	GOBP	G protein-coupled receptor signaling pathway	Signaling	0	0	0	0	0	0	0	0	0	0	0	0	0	0	0	0	0	c("ADRA1A", "ADRA2A")	0	0	c("ADRB1", "DRD1", "DRD2", "DRD3", "ADRA2A")	c("DRD2", "DRD3", "ADRA1A", "DRD5")	c("DRD1", "DRD5")	DRD5	DRD5	0	0
2563	CLATHRIN-COATED ENDOCYTIC VESICLE MEMBRANE	GO:0030669	GOCC	intracellular vesicle	Signaling	0	0	0	0	0	0	0	0	c("RAB5A", "CLTC", "TBC1D5", "TGOLN2", "PICALM")	0	0	0	0	0	c("CHRM2", "TFRC", "SH3GL2", "SGIP1", "VAMP7", "LRP2", "APOE", "SYT2", "SYT1", "EPGN", "HLA-DRA", "CD9", "PICALM")	0	0	c("BTC", "AVP", "APOE")	0	HLA-DRB4	0	c("AVP", "EGFR", "EGF")	0	0	0	0	0
2574	ENDOCYTIC VESICLE MEMBRANE	GO:0030666	GOCC	intracellular vesicle	Signaling	c("B2M", "CD9")	c("RAB34", "EGFR", "LDLR", "WLS", "GRIA2", "RAB31")	0	0	0	c("APOE", "UBC", "ATP6V0E1", "ATP6V0B", "APPL2", "ATP6V0C")	0	c("IRGM", "B2M", "TAPBP", "TLR2")	0	0	0	0	c("TAPBP", "VAMP3", "EGFR", "AP2S1", "CAMK2G", "FZD4", "IGF2R", "STX4", "RAB8A", "DNM2", "ATP6V0E1", "RAB31", "HVCN1")	c("CALR", "HLA-A", "TFRC", "RAB34", "ADRB2", "APOE", "WLS", "FZD2", "CD4", "CD9", "UBB", "UBC", "PTCH1", "ATP6V0B", "WNT7B", "RAB32", "LRP1", "LAMP1")	c("CHRM2", "TFRC", "SH3GL2", "SGIP1", "VAMP7", "LRP2", "APOE", "SYT2", "EPGN", "HLA-DRA", "CD9", "PICALM", "SNAP23", "SEC22B", "PIK3C3", "GRIA2", "PTCH1", "DLG4", "CACNG2", "GPR161", "RAB11FIP1", "ATP6V0A2", "RAPGEF1", "WNT7B", "WNT7A", "RAB31", "GRIA4", "WNT4", "COLEC12", "RAB20", "RAB23", "SYT1")	0	0	c("BTC", "AVP", "APOE")	0	c("CALR", "HLA-A", "HLA-DRB4")	c("CHRM2", "DLG4", "CAMK2A")	c("AVP", "EGFR", "EGF", "DLG4", "CAMK2A")	0	0	0	0	0
2587	TRANS-GOLGI NETWORK TRANSPORT VESICLE	GO:0030140	GOCC	intracellular vesicle	Signaling	0	0	0	0	c("CLTB", "CLTA")	0	0	0	c("SORT1", "TGOLN2", "RAB8B", "CLTC")	0	0	0	0	0	0	0	0	0	0	0	0	0	0	0	0	0	0
2592	CLATHRIN-COATED VESICLE MEMBRANE	GO:0030665	GOCC	intracellular vesicle	Signaling	0	0	0	0	0	0	0	0	0	0	0	0	0	0	c("CHRM2", "TFRC", "AP3B1", "SH3GL2", "SGIP1", "VAMP7", "GAD1", "LRP2", "APOE", "SYT2", "EPGN", "HLA-DRA", "CD9", "PICALM", "GAD2", "RAB3A", "SYT1", "DAB2")	0	c("CEMIP", "LRP2", "HLA-DQA2", "SYT9", "SLC17A7", "SYT1")	c("BTC", "AVP", "APOE")	0	0	c("CHRM2", "ADCY8")	c("AVP", "EGFR", "EGF")	c("GAD1", "GAD2")	0	0	c("GAD1", "GAD2")	0
2593	MELANOSOME	GO:0042470	GOCC	intracellular vesicle	Signaling	0	0	0	c("ATP6V1B2", "HSP90AB1", "CALU", "CANX", "ATP1A1", "PDIA6", "PDIA4", "ANXA6", "YWHAE", "NAP1L1", "SDCBP", "HSP90B1", "LAMP1", "YWHAZ")	0	c("CTSD", "CTSB", "PDIA3", "HSPA8", "SLC1A4", "P4HB", "SLC2A1", "PPIB", "TPP1", "HSPA5", "TMED10")	0	0	0	0	c("HPS4", "GGH", "GNA13", "CANX", "DTNBP1", "RAN", "SEC22B", "SDCBP", "CCT4", "ERP29", "ANKRD27")	c("SND1", "HSPA8", "CNP", "CALU", "SLC2A1", "YWHAE", "TMEM33", "TMED10", "RAB9A")	0	c("NCSTN", "STOM", "PRDX1", "TFRC", "SLC1A4", "RPN1", "PDIA4", "PPIB", "AHCY", "RAB32", "GPR143", "GANAB", "SLC3A2", "LAMP1", "CD63", "RAB5C")	c("SYNGR1", "PDIA3", "FASN", "TFRC", "ATP6V1B2", "HSP90AB1", "SLC1A4", "GPNMB", "PDCD6IP", "SEC22B", "MYRIP", "HSP90B1", "DCT", "ANXA11", "SYTL2")	0	0	0	0	0	0	0	0	0	0	0	0
2608	CLATHRIN-SCULPTED VESICLE	GO:0060198	GOCC	intracellular vesicle	Signaling	0	0	0	0	0	0	0	0	0	0	0	0	0	0	c("GAD2", "RAB3A", "SYT1", "GAD1")	0	c("SYT1", "SLC17A7")	0	0	0	0	0	c("GAD2", "GAD1")	0	0	c("GAD2", "GAD1")	0
2609	SYNAPTIC VESICLE	GO:0008021	GOCC	intracellular vesicle	Signaling	0	0	0	c("STX6", "PTPRS", "APP", "GRIA1", "KIF1A", "RABAC1", "SYT11", "SCAMP1", "LAMP1")	c("CLTB", "CLTA", "VTI1B", "VDAC2", "RAB10", "CALM3")	0	0	0	0	0	0	0	0	0	c("SYNGR1", "SLC4A8", "SYT4", "SNAP91", "SH3GL2", "HAP1", "VAMP7", "SYT2", "CLCN4", "UNC13A", "RAB3C", "PICALM", "BSN", "SNAP25", "STX1B", "SEC22B", "SYNDIG1", "SEPTIN8", "RPH3A", "RAB15", "PTPRS", "SYN3", "SYN1", "APP", "SYP", "SV2A", "APBA1", "PTPRN2", "KIF1B", "KIF1A", "DLG4", "AMPH", "SYNPR", "SLC17A6", "CALM3", "BRSK1", "GAD2", "RAB3D", "RAB3A", "SYT1")	0	c("SYT5", "SYT6", "SLC6A17", "UNC13A", "SYT9", "SV2C", "PENK", "SLC17A7", "TPRG1L", "SNCAIP", "BRSK1", "BDNF", "SYT1")	0	0	0	c("APP", "DRD2", "DLG4", "BDNF")	c("DDC", "DRD2", "DLG4", "BDNF")	c("SNAP25", "GRIN2A", "PDE4B", "BDNF", "GAD2")	c("SNAP25", "APP", "DISC1", "BDNF")	c("SNAP25", "DISC1", "BDNF")	0	0
2610	TERTIARY GRANULE	GO:0070820	GOCC	intracellular vesicle	Signaling	0	0	0	c("GOLGA7", "B2M", "DBNL", "RHOA", "RAB14", "ILF2", "GAA", "LAMP1")	c("ALDOA", "RHOA", "CYSTM1", "FTH1", "STXBP3")	c("CTSD", "ALDOA", "ALDOC", "ASAH1", "SIRPA", "CST3", "ATP6V0C")	0	0	0	0	0	0	0	c("PRCP", "STOM", "LAMTOR1", "METTL7A", "PGM1", "RHOA", "ALDOC", "SIRPA", "LAMTOR2", "CST3", "IDH1", "CYSTM1", "TMEM179B", "CTSH", "LAMP1")	0	0	0	0	0	0	0	0	c("CD47", "TRPM2", "SNAP25")	c("SNAP25", "FTH1")	c("SNAP25", "FTH1")	0	0
2617	EXOCYTIC VESICLE MEMBRANE	GO:0099501	GOCC	intracellular vesicle	Signaling	0	0	0	0	0	0	0	0	0	0	0	0	0	0	c("SYNGR1", "SV2A", "PTPRN2", "SYT4", "SH3GL2", "VAMP7", "SYT2", "UNC13A", "RAB3C", "AMPH", "SYNPR", "SLC17A6", "BSN", "CALM3", "SYNDIG1", "RPH3A", "SEPTIN8", "PTPRS", "SYN3", "SYN1", "GAD2", "SYP", "RAB3A", "SYT1")	0	c("SV2C", "SYT5", "SYT6", "SLC6A17", "UNC13A", "SYT9", "SLC17A7", "TPRG1L", "SYT1")	0	0	0	0	0	0	0	0	0	0
2620	DENSE CORE GRANULE	GO:0031045	GOCC	intracellular vesicle	Signaling	0	0	0	0	0	0	0	0	0	0	0	0	0	0	c("BACE2", "CHGA", "SYT4", "SYT2", "NPY", "MYRIP", "SYT1", "KIF1A")	0	c("SPX", "PENK", "SYT5", "SYT1", "SYT9", "STXBP5L")	0	0	0	0	0	0	c("SOD1", "NPY")	c("SOD1", "NPY")	0	0
2621	CLATHRIN-COATED ENDOCYTIC VESICLE	GO:0045334	GOCC	intracellular vesicle	Signaling	0	0	0	0	0	0	0	0	0	0	0	0	0	0	c("CHRM2", "TFRC", "SH3GL2", "SGIP1", "MYO1E", "VAMP7", "LRP2", "APOE", "SYT2", "SYT1", "EPGN", "HLA-DRA", "CD9", "PICALM")	0	c("CEMIP", "LRP2", "HLA-DQA2", "SYT1", "SYT9")	c("BTC", "AVP", "APOE")	0	0	0	c("AVP", "CTLA4", "EGFR", "EGF")	0	0	0	0	0
2622	PHAGOCYTIC VESICLE MEMBRANE	GO:0030670	GOCC	intracellular vesicle	Signaling	0	0	0	0	0	c("ATP6V0E1", "ATP6V0B", "APPL2", "ATP6V0C")	0	c("IRGM", "B2M", "TAPBP", "TLR2")	0	0	0	0	c("TAPBP", "DNM2", "ATP6V0E1", "STX4", "RAB8A", "RAB31", "VAMP3", "HVCN1")	0	0	0	0	0	0	c("CALR", "HLA-A")	0	0	0	0	0	0	0
2624	MULTIVESICULAR BODY	GO:0005771	GOCC	intracellular vesicle	Signaling	0	0	0	0	0	0	0	0	0	0	0	0	c("CHMP2A", "HDAC6", "EGFR", "CHMP4A", "LAPTM4B")	0	0	0	0	0	0	0	0	c("EGFR", "CRHBP")	0	0	0	0	0
2635	SPECIFIC GRANULE LUMEN	GO:0035580	GOCC	intracellular vesicle	Signaling	0	0	0	0	0	0	c("LRG1", "CHI3L1", "LCN2", "PTX3")	c("B2M", "LRG1", "CHI3L1", "LCN2")	0	0	0	0	0	0	0	0	0	0	0	0	0	0	0	0	0	0	0
2637	PHAGOCYTIC VESICLE	GO:0045335	GOCC	intracellular vesicle	Signaling	0	0	0	c("B2M", "VIM", "GSN", "SYT11", "STX6", "RAB14", "ATP6V0E2", "LAMP1")	c("CDC42EP4", "RAB10", "SNX3", "STXBP3")	c("PDIA3", "ATP6V0E1", "ATP6V0B", "APPL2", "ATP6V0C")	0	c("IRGM", "B2M", "TAPBP", "VIM", "TLR2")	0	0	0	0	c("PDIA3", "TAPBP", "VAMP3", "GSN", "ITGAV", "ABCA1", "SYT11", "DNM2", "ATP6V0E1", "STX4", "RAB8A", "RAB31", "HVCN1", "ZDHHC5")	0	c("LTF", "PDIA3", "PIK3C3", "VAMP7", "ITGB5", "STXBP1", "ITGAV", "SNAP23", "SEC22B", "SNX3", "RAB11FIP1", "ATP6V0A2", "RAPGEF1", "RAB31", "ZDHHC5", "ANXA11", "RAB20", "RAB23")	0	0	0	0	c("CALR", "HLA-A")	0	0	0	0	0	0	0
2640	AZUROPHIL GRANULE	GO:0042582	GOCC	intracellular vesicle	Signaling	0	0	0	c("PADI2", "TUBB", "FTL", "SDCBP", "VCP", "NDUFC2", "CCT8", "GAA", "LAMP1", "TUBB4B")	0	c("PSAP", "PRDX6", "GM2A", "FTL", "PYGB", "ATP6V0C")	0	0	0	0	c("RAP1B", "NHLRC3", "GGH", "GDI2", "B4GALT1", "ARSB", "TUBB", "ACLY", "DNAJC3", "SDCBP", "NDUFC2", "MANBA", "LAMP2", "SNAP29")	0	0	c("HEXA", "PRCP", "NCSTN", "PSAP", "STOM", "TRAPPC1", "SURF4", "LAMTOR1", "PADI2", "PRDX6", "CYB5R3", "IST1", "FTL", "PYGB", "TMEM179B", "MAGT1", "DDOST", "LAMP1", "CD63", "RAB5C", "MGST1")	c("HEXA", "SYNGR1", "PSAP", "DNAJC13", "BST2", "PADI2", "CREG1", "PRDX6", "VAMP7", "TTR", "SNAP23", "TUBB", "FTL", "ANXA11", "RAB3D", "LPCAT1", "ABCA13", "TUBB4B", "FABP5", "CTSA")	0	0	0	0	0	0	0	0	0	0	0	0
2643	TRANSPORT VESICLE MEMBRANE	GO:0030658	GOCC	intracellular vesicle	Signaling	c("B2M", "SCG3")	0	0	0	0	0	0	0	0	0	0	0	0	0	c("SYNGR1", "SYT4", "SEC31A", "SH3GL2", "CA4", "VAMP7", "SREBF2", "SYT2", "UNC13A", "RAB3C", "HLA-DRA", "BSN", "SEC22B", "SYNDIG1", "SEPTIN8", "RPH3A", "PTPRS", "SYN3", "SYN1", "SYP", "SCAP", "SV2A", "SNTB2", "PTPRN2", "SCG3", "AMPH", "SYNPR", "SLC17A6", "CALM3", "MCFD2", "GAD2", "RAB3A", "SYT1")	0	c("SYT5", "SYT6", "SLC6A17", "FOLR1", "HLA-DQA2", "UNC13A", "SYT9", "SV2C", "SLC17A7", "TPRG1L", "SYT1")	0	0	c("HLA-A", "HLA-DRB4")	0	0	0	0	0	0	0
2655	PLATELET DENSE GRANULE	GO:0042827	GOCC	intracellular vesicle	Signaling	SELENOP	0	0	0	0	0	0	0	0	0	0	0	0	0	0	0	0	0	0	0	0	0	0	SELP	SELP	0	0
2657	CYTOPLASMIC VESICLE LUMEN	GO:0060205	GOCC	intracellular vesicle	Signaling	c("B2M", "SELENOP", "SCG3")	0	0	c("SRP14", "PPIA", "B2M", "PADI2", "MIF", "PSMA5", "HSP90AB1", "GSN", "GSTP1", "TUBB", "SDCBP", "APP", "SPARC", "CCT8", "HMGB1", "IMPDH2", "TUBB4B", "DBNL", "PKM", "PSMD3", "FTL", "ILF2", "EEF2", "HSP90B1", "VCP", "ITIH3", "ISLR")	c("PPIA", "MIF", "PGM2", "VTI1B", "SDCBP", "HMGB1", "FABP5", "ALDOA", "PGAM1", "FTL", "PSMB1")	c("CTSD", "APOE", "TIMP3", "PYGB", "ALDOA", "PRDX6", "CLU", "ALDOC", "HSPA8", "GPI", "GM2A", "FTL")	c("SERPINA3", "LRG1", "TIMP1", "ANXA2", "CHI3L1", "ACTN1", "ECM1", "PTX3", "LCN2", "SERPINE1", "C3", "SERPING1", "A2M", "S100A11")	c("SERPINA3", "B2M", "LRG1", "TIMP1", "CHI3L1", "CRISPLD2", "SRGN", "LCN2", "C3", "SERPING1", "A2M")	0	0	c("BACE1", "GYG1", "GGH", "PSMA2", "PGM2", "COMMD9", "CYFIP1", "ARSB", "DERA", "MAGED2", "TUBB", "AGL", "SDCBP", "PDXK", "DBNL", "PSMD11", "NHLRC3", "GDI2", "PSMD6", "TGFB2", "EEF1A1", "VCL", "ACLY", "DNAJC3", "PSMB7", "SERPING1")	c("VEGFB", "SRP14", "F8", "B2M", "CSNK2B", "NFKB1", "HYOU1", "NPC2", "IMPDH2", "GLB1", "CAP1", "PSMD13", "FAF2", "ALDOA", "PGAM1", "HSPA8", "PSMD3", "COTL1", "GM2A", "FUCA1", "PSMB1")	c("CSNK2B", "GLA", "GSN", "GNS", "XRCC6", "PPIE", "CSTB", "ACAA1", "DYNLT1", "HGF", "ATG7", "PRDX4", "DDX3X", "PSMD2", "PA2G4", "FUCA2", "ILF2", "VCP", "CTSA")	c("VEGFA", "CALR", "PADI2", "APOE", "TIMP3", "TIMP1", "GSTP1", "ADA", "LGALS3BP", "CHI3L1", "PYGB", "CAT", "TRAPPC1", "PRDX6", "CLU", "CYB5R3", "PNP", "ALDOC", "TGFB3", "IDH1", "IST1", "FTL", "CTSH", "TEX264")	0	0	0	c("APOE", "AGA", "A1BG", "APOH")	0	0	c("APRT", "APP", "DBH", "A2M")	c("ARSA", "EGF", "APRT", "ALB", "CAT", "DBH", "APAF1")	0	c("MIF", "GHRL", "ALB", "APP", "POMC", "FTL")	c("MIF", "GHRL", "ALB", "POMC", "FTL")	0	0
2679	SECRETORY GRANULE MEMBRANE	GO:0030667	GOCC	intracellular vesicle	Signaling	c("CD38", "CD9", "SCG3", "BSG", "MGST1")	0	0	c("SRI", "CD9", "ANXA7", "RAB14", "PGRMC1", "SPARC", "KIF1A", "RHOA", "RAB18", "NDUFC2", "SCAMP1", "GAA", "LAMP1")	0	0	0	0	0	0	0	0	0	c("PRCP", "NCSTN", "PSAP", "STOM", "SURF4", "LAMTOR1", "CD38", "HMOX2", "CD9", "CYSTM1", "RHOA", "SIRPA", "LAMTOR2", "SLC44A2", "TMBIM1", "TMEM179B", "MAGT1", "DDOST", "LAMP1", "CD63", "RAB5C", "MGST1")	c("SYNGR1", "PSAP", "STING1", "DNAJC13", "BST2", "SERPINB6", "DSP", "CD47", "CD46", "SYT4", "CD44", "MOXD1", "CA4", "VAMP7", "SYT2", "SERPINA5", "CD9", "ITGAV", "SNAP25", "SNAP23", "PGRMC1", "ITPR2", "ENPP4", "FABP5", "PTPRN2", "KIF1A", "SCG3", "SLC2A3", "SIRPA", "CHRNB4", "CLEC12A", "RAB31", "TSPAN14", "RAB3D", "LPCAT1", "ABCA13", "RAB3A", "SYT1", "ABCA3")	0	0	0	0	c("TNFRSF1B", "ALDH3B1")	0	0	c("CD47", "SNAP25", "TRPM2")	0	0	0	0
2683	TERTIARY GRANULE LUMEN	GO:1904724	GOCC	intracellular vesicle	Signaling	0	0	0	c("GOLGA7", "B2M", "DBNL", "ILF2")	0	c("CTSD", "ALDOA", "ALDOC", "ASAH1", "CST3")	0	c("B2M", "LRG1")	0	0	0	0	0	c("METTL7A", "PGM1", "ALDOC", "CST3", "IDH1", "CTSH")	0	c("LTF", "FTH1", "TNFAIP6", "CXCL1")	0	0	ASAH1	0	0	0	0	0	0	0	0
2698	NEURONAL DENSE CORE VESICLE	GO:0098992	GOCC	intracellular vesicle	Signaling	0	0	0	0	0	0	0	0	0	0	0	0	0	0	c("SYT4", "NPY", "KIF1A", "CHGA")	0	c("STXBP5L", "PENK", "SYT5")	0	0	0	0	0	0	NPY	NPY	0	0
2706	PLATELET ALPHA GRANULE	GO:0031091	GOCC	intracellular vesicle	Signaling	0	0	0	0	0	c("APLP2", "SERPINE2", "ALDOA", "CLU")	c("THBS2", "SERPINA3", "CD109", "ACTN1", "SERPINE1", "TIMP1", "SERPING1", "A2M")	c("THBS2", "SERPINA3", "CD109", "TIMP1", "SRGN", "SERPING1", "A2M")	0	0	0	0	0	0	c("LEFTY2", "F13A1", "VAMP7", "APP", "TGFB2", "SERPINA5", "PROS1", "SERPING1", "CD9", "HGF", "THBS1", "STXBP1", "A2M")	c("SERPINA3", "SERPINE2", "SNCA", "ISLR", "SERPINA5", "STXBP1")	0	0	0	0	c("APP", "A2M")	c("ALB", "EGF")	0	c("SELP", "ALB", "APP")	c("SELP", "ALB")	0	0
2714	EARLY ENDOSOME	GO:0005769	GOCC	intracellular vesicle	Signaling	0	c("ABCB9", "EGFR", "LDLR", "AKT2", "WLS", "TLR3", "ANK2", "RAB31")	0	c("B2M", "EPHB1", "HMGB1", "GRIA1", "HSPD1", "MLC1", "CHMP1A", "SNX1", "SNX4", "STX6", "SNX6", "RAB14", "APP", "MR1", "DBNL", "SH3GL1", "VPS41", "PDLIM4")	0	0	0	0	c("MON2", "PICALM", "ARF6", "NIPA2", "VPS8", "PACSIN2", "TRAK2", "MAPK1", "APPL1", "RAB21", "SORT1", "RAB5A", "STX7", "STAM2", "KIF16B", "PPP1R21", "VPS41", "SNX27")	0	c("BACE1", "SLC11A2", "VPS33B", "KIAA0319", "COMMD1", "TGFBRAP1", "TMEM165", "SNX19", "ANKRD27", "TRAK1", "TMEM9B", "RCC2", "STAMBP", "ANKFY1", "WDFY2", "CLCN3", "SNX3", "STX6", "SNX6", "NUMB", "DNER", "FKBP15", "STX12", "DBNL", "GGA2", "SLC15A4", "INPP5B")	0	c("VAMP3", "EGFR", "NRP1", "IGF2R", "LAPTM4B", "HSPD1", "RND2", "NTRK2", "TM9SF4", "CMTM6", "SGK3", "RAB5B", "RAB4A", "TLR4", "SLC30A10", "VPS11", "LITAF", "VPS4A", "RAB31")	c("GJA1", "HLA-A", "TFRC", "ADRB2", "EPHB1", "APOE", "WLS", "CD4", "ASTN2", "HSD17B6", "SNX12", "EHD2", "SORCS2", "SNX21", "SNX17", "PHB", "MLC1", "RHOB", "RAB5C", "NCSTN", "APH1A", "CXCR4", "WASF2", "MR1", "ADRB1", "APOC2", "DERL2", "RAB32", "LRP1")	c("GJA1", "TFRC", "SH3GL2", "EPHB1", "APOE", "ASTN2", "HLA-DRA", "PICALM", "RUSC1", "SYNDIG1", "OR51E2", "NIPA1", "TMEM165", "CLIP3", "VPS8", "ARRDC4", "RHOB", "TRAK1", "TRAK2", "CACNG7", "NTRK2", "CNTNAP2", "STAMBP", "SAMD9L", "ST8SIA2", "DNAJC13", "LTF", "MTMR4", "MARCHF1", "ANXA1", "HAP1", "TBC1D16", "NEURL1B", "SLC1A1", "NSG1", "NSG2", "CXCR4", "CLCN4", "GPNMB", "CHMP1A", "SNX3", "MYO1D", "MY…	c("SLC39A14", "VAMP3", "TF", "F2RL1", "SH3GL3", "SAMD9L", "ST8SIA2", "LTF", "CD274", "SORL1", "MR1", "EPHA3", "MYO5A", "VCAM1", "RAB31")	0	0	c("MLC1", "ASAH1")	c("HLA-A", "NTRK2")	0	0	0	0	0	0	0
2740	COATED VESICLE	GO:0030135	GOCC	intracellular vesicle	Signaling	0	0	0	c("ERGIC3", "B2M", "SAR1A", "AP2M1", "SPG21", "CD9", "STX6", "RAB14", "APP", "DBNL", "GRIA1", "HSPD1", "MLC1", "VPS41", "SYT11", "SCAMP1")	0	0	0	0	c("CLTC", "SEC24B", "TBC1D5", "TGOLN2", "TMED2", "PICALM", "SORT1", "RAB5A", "RAB8B", "NECAP1", "VTI1A", "ADAM10", "VPS41", "ARCN1", "STX17")	c("MYO6", "VPS33A", "SEC23A", "KLHL12", "SEC31A", "VAMP7", "AP2B1", "YIPF6", "AP1G1", "SYNRG", "VTI1B", "RAB14", "ARF1", "SNX18", "SNX9", "AP3B1", "SEC23IP", "DENND1A", "VMA21", "TMED5", "COPB1", "TMEM199", "LMBRD1")	c("VPS33B", "HIP1", "PDCD6", "SAR1B", "HBEGF", "KIAA0319", "SEC16A", "SEC22B", "GOSR2", "SNX3", "STX6", "NUMB", "CPNE6", "DBNL", "GGA2", "SEC13", "TMED9", "COPB2", "MCFD2", "PIK3C2A")	c("F8", "HLA-A", "B2M", "CD59", "SCARB2", "SEC23B", "SEC31B", "ADCY8", "SPG21", "SREBF2", "M6PR", "SYT9", "LMAN1", "RAB13", "CNIH4", "HSPA8", "COPA", "TMED10", "KDELR2", "COPG1", "TMED7", "WIPI1", "GPR107")	c("SEC24C", "VAMP3", "EGFR", "AP2S1", "TMED3", "FZD4", "IGF2R", "HAX1", "NECAP2", "CCDC115", "RAB8A", "ACTR1A", "HSPD1", "VPS11", "STON2", "TMED4", "SYT11", "DNM2")	c("ERGIC3", "HLA-A", "TFRC", "SREBF1", "ADRB2", "APOE", "ASTN1", "LMAN2L", "FZD2", "CD4", "ASTN2", "CD9", "BCAP31", "AP1B1", "TEX261", "SCAP", "ECE1", "MLC1", "SLC2A4", "ERGIC1", "KDELR1", "COPZ2", "COPZ1", "LRP1")	c("CHRM2", "TFRC", "SNAP91", "SEC31A", "SH3GL2", "SGIP1", "VAMP7", "LRP2", "SREBF2", "APOE", "ASTN1", "SYT2", "ASTN2", "EPGN", "HLA-DRA", "CD9", "PICALM", "SEC22B", "SNX3", "ARF1", "MYO1E", "APP", "TEX261", "SCAP", "CLVS2", "CLVS1", "AP3B1", "GAD1", "ERGIC2", "VPS41", "COPZ2", "MCFD2", "DIPK2A", "GAD2", "RAB3A", "SYT1", "DAB2")	0	0	c("BTC", "AVP", "APOE")	0	c("HLA-A", "HLA-DRB4")	c("CHRM2", "ADCY8", "APP")	c("AVP", "EGFR", "EGF", "CTLA4")	c("SERPINA1", "GAD1", "GAD2")	0	0	c("GAD1", "GAD2", "EDN1")	0
2751	COATED VESICLE MEMBRANE	GO:0030662	GOCC	intracellular vesicle	Signaling	c("B2M", "CD9")	0	0	0	0	c("MYO6", "HSPA8", "SREBF1", "APOE", "TMED10", "KDELR2")	0	0	c("CLTC", "SEC24B", "TBC1D5", "TGOLN2", "TMED2", "PICALM", "RAB5A", "NECAP1", "VTI1A", "ARCN1", "STX17")	c("MYO6", "AP3B1", "SEC23A", "KLHL12", "SEC23IP", "SEC31A", "VAMP7", "DENND1A", "AP2B1", "VMA21", "AP1G1", "SYNRG", "VTI1B", "COPB1", "TMEM199")	0	c("HLA-A", "B2M", "CD59", "SCARB2", "SEC23B", "SEC31B", "HSPA8", "ADCY8", "SREBF2", "M6PR", "SYT9", "LMAN1", "COPA", "TMED10", "KDELR2", "COPG1", "TMED7")	0	0	c("CHRM2", "TFRC", "AP3B1", "SH3GL2", "SEC31A", "SGIP1", "VAMP7", "GAD1", "LRP2", "SREBF2", "APOE", "SYT2", "EPGN", "HLA-DRA", "CD9", "PICALM", "SEC22B", "COPZ2", "MCFD2", "DIPK2A", "GAD2", "RAB3A", "SYT1", "SCAP", "DAB2")	0	0	c("BTC", "AVP", "APOE")	0	c("HLA-A", "HLA-DRB4")	0	c("AVP", "EGFR", "EGF")	0	0	0	c("GAD1", "GAD2")	0
2754	SECRETORY GRANULE LUMEN	GO:0034774	GOCC	intracellular vesicle	Signaling	c("B2M", "SELENOP", "SCG3")	0	0	c("SRP14", "PPIA", "B2M", "PADI2", "MIF", "PSMA5", "HSP90AB1", "GSN", "GSTP1", "TUBB", "SDCBP", "APP", "SPARC", "CCT8", "HMGB1", "IMPDH2", "TUBB4B", "DBNL", "PKM", "PSMD3", "FTL", "ILF2", "EEF2", "VCP", "ITIH3", "ISLR")	c("PPIA", "MIF", "PGM2", "VTI1B", "SDCBP", "HMGB1", "FABP5", "ALDOA", "PGAM1", "FTL", "PSMB1")	c("CTSD", "TIMP3", "PYGB", "ALDOA", "PRDX6", "CLU", "ALDOC", "HSPA8", "GPI", "GM2A", "FTL")	c("SERPINA3", "LRG1", "TIMP1", "ANXA2", "CHI3L1", "ACTN1", "ECM1", "PTX3", "LCN2", "SERPINE1", "C3", "SERPING1", "A2M", "S100A11")	c("SERPINA3", "B2M", "LRG1", "TIMP1", "CHI3L1", "CRISPLD2", "SRGN", "LCN2", "C3", "SERPING1", "A2M")	0	0	c("GYG1", "GGH", "PSMA2", "PGM2", "COMMD9", "CYFIP1", "ARSB", "DERA", "MAGED2", "TUBB", "AGL", "SDCBP", "PDXK", "DBNL", "PSMD11", "NHLRC3", "GDI2", "PSMD6", "TGFB2", "EEF1A1", "VCL", "ACLY", "DNAJC3", "PSMB7", "SERPING1")	c("VEGFB", "SRP14", "F8", "B2M", "CSNK2B", "NFKB1", "NPC2", "IMPDH2", "GLB1", "CAP1", "PSMD13", "FAF2", "ALDOA", "PGAM1", "HSPA8", "PSMD3", "COTL1", "GM2A", "FUCA1", "PSMB1")	c("CSNK2B", "GLA", "GSN", "GNS", "XRCC6", "PPIE", "CSTB", "ACAA1", "DYNLT1", "HGF", "ATG7", "PRDX4", "DDX3X", "PSMD2", "PA2G4", "FUCA2", "ILF2", "VCP", "CTSA")	c("VEGFA", "PADI2", "TIMP3", "TIMP1", "GSTP1", "LGALS3BP", "CHI3L1", "PYGB", "CAT", "TRAPPC1", "PRDX6", "CLU", "CYB5R3", "PNP", "ALDOC", "TGFB3", "IDH1", "IST1", "FTL", "CTSH", "TEX264")	0	0	0	0	0	0	c("APRT", "APP", "DBH", "A2M")	c("ARSA", "EGF", "APRT", "ALB", "CAT", "DBH", "APAF1")	0	c("MIF", "GHRL", "ALB", "APP", "POMC", "FTL")	c("MIF", "GHRL", "ALB", "POMC", "FTL")	0	0
2762	RECYCLING ENDOSOME MEMBRANE	GO:0055038	GOCC	intracellular vesicle	Signaling	0	0	0	c("PLEKHB2", "SYT11", "B2M", "GRIA1", "RAB14", "PDLIM4", "SCAMP1")	0	0	0	0	c("PLEKHB2", "RAB8B", "RAC1", "ARF6", "PACSIN2", "RAB11A")	0	0	0	c("CMTM6", "RAB4A", "PDIA3", "SYT11", "RAB8A", "VAMP3", "SCAMP3")	0	0	0	0	0	0	0	0	0	0	0	0	0	0
2785	FICOLIN-1-RICH GRANULE	GO:0101002	GOCC	intracellular vesicle	Signaling	0	0	0	c("SRP14", "PPIA", "DBNL", "PKM", "MIF", "PSMA5", "RHOA", "HSP90AB1", "GSN", "PSMD3", "GSTP1", "ILF2", "EEF2", "VCP", "CCT8", "HMGB1", "IMPDH2", "GAA", "LAMP1")	c("PPIA", "MIF", "ALDOA", "PGM2", "RHOA", "PGAM1", "PLEKHO2", "FTH1", "PSMB1", "HMGB1")	c("CTSD", "CTSB", "ALDOA", "ALDOC", "HSPA8", "ASAH1", "SIRPA", "CST3", "GPI", "ATP6V0C")	0	0	c("RAC1", "PSMD12", "MAPK14", "ARPC5", "MAPK1", "HUWE1", "KPNB1", "PSMC2", "ENPP4", "CAND1")	0	c("ATP6AP2", "PSMD11", "DBNL", "GYG1", "PSMA2", "PGM2", "COMMD9", "LTA4H", "PSMD6", "EEF1A1", "ARSB", "VCL", "DERA", "DYNLL1", "AGL", "ACLY", "PSMB7", "COMMD3", "UBR4", "LAMP2")	c("SRP14", "GLB1", "PSMD13", "CSNK2B", "ALDOA", "LGALS3", "PGAM1", "HSPA8", "ASAH1", "PSMD3", "COTL1", "YPEL5", "FTH1", "PSMB1", "IMPDH2")	c("SERPINB6", "ATG7", "CSNK2B", "PRDX4", "DDX3X", "TNFAIP6", "GSN", "GNS", "PSMD2", "XRCC6", "PPIE", "CSTB", "ILF2", "VCP", "DYNLT1")	c("PRCP", "CAT", "LAMTOR1", "PGM1", "PNP", "RHOA", "ALDOC", "SIRPA", "CST3", "PLEKHO2", "IDH1", "GSTP1", "APEH", "HSPA1B", "HSPA1A", "TMEM179B", "CTSH", "LAMP1")	0	0	0	0	0	0	0	0	0	0	c("MIF", "FTH1")	0	0
2788	ENDOCYTIC VESICLE LUMEN	GO:0071682	GOCC	intracellular vesicle	Signaling	0	0	0	0	0	0	0	0	0	0	0	0	0	0	0	0	0	0	0	CALR	0	0	0	0	0	MPO	0
2791	TRANSPORT VESICLE	GO:0030133	GOCC	intracellular vesicle	Signaling	0	0	0	c("B2M", "SPG21", "PTPRS", "GRIA1", "KIF1A", "RABAC1", "SYT11", "SAR1A", "STX6", "RAB14", "APP", "PLIN3", "SCAMP1", "LAMP1")	0	0	0	0	c("CLTC", "TGOLN2", "UNC13B", "PICALM", "SNTB2", "ADAM10", "ARCN1", "SEC24B", "TMED2", "SORT1", "RAB5A", "RAB8B", "STX7", "VTI1A", "RAB11A", "MFF", "STX17")	0	c("BACE1", "PTPRS", "ERP29", "ANKRD27", "SPRED2", "SLC17A5", "RAB10", "DTNBP1", "COPB2", "MCFD2", "DPYSL3", "RABEPK", "PDCD6", "SAR1B", "SSPN", "CLCN3", "GOSR1", "YIPF1", "SEC16A", "SEC22B", "GOSR2", "STX6", "STX2", "STX12", "SEC13", "TMEM168", "TMED9")	c("HLA-A", "B2M", "SPG21", "SREBF2", "M6PR", "SYT9", "GABRA2", "TRAPPC4", "SNCAIP", "PSEN1", "COPA", "KDELR2", "COPG1", "TMED7", "RAB3D", "CD59", "SEC23B", "SEC31B", "TOR1A", "SORL1", "PLEKHF2", "LMAN1", "YKT6", "RAB13", "TMED10", "RAB9A")	0	0	c("SLC4A8", "SH3GL2", "CA4", "VAMP7", "SREBF2", "PCSK2", "SYT2", "UNC13A", "HLA-DRA", "PICALM", "BSN", "SYNDIG1", "SEPTIN8", "PTPRS", "SYN3", "SYN1", "SNTB2", "APBA1", "PTPRN2", "KIF1B", "KIF1A", "DLG4", "CHGA", "SLC17A6", "COPZ2", "MCFD2", "BRSK1", "GAD2", "SYTL5", "SYTL2", "RAB3D", "SYNGR1", "SYT4", "SNAP91", "SEC31A", "HAP1", "SSPN", "CLCN4", "RAB3C", "SNAP25", "STX1B", "SEC22B", "RPH3A", "RAB…	0	c("SLC6A17", "FOLR1", "HLA-DQA2", "IL33", "UNC13A", "SYT9", "SPX", "SLC17A7", "TPRG1L", "SNCAIP", "BRSK1", "SYT5", "SYT6", "SV2C", "PENK", "BDNF", "SYT1")	0	0	c("HLA-A", "HLA-DRB4")	c("DRD2", "DLG4", "APP", "DBH", "BDNF")	c("DDC", "DRD2", "DLG4", "DBH", "BDNF")	c("GRIN2A", "PDE4B", "GAD2", "SNAP25", "BDNF", "INS")	c("DISC1", "PDCD6", "SNAP25", "APP", "BDNF")	c("DISC1", "SNAP25", "BDNF")	0	0
2792	EXOCYTIC VESICLE	GO:0070382	GOCC	intracellular vesicle	Signaling	0	0	0	c("STX6", "PTPRS", "APP", "GRIA1", "KIF1A", "RABAC1", "SYT11", "SCAMP1", "LAMP1")	c("CLTB", "CLTA", "VTI1B", "VDAC2", "RAB10", "CALM3")	0	0	0	0	0	0	0	0	0	c("SYNGR1", "SLC4A8", "SYT4", "SNAP91", "SH3GL2", "HAP1", "VAMP7", "SYT2", "CLCN4", "UNC13A", "RAB3C", "PICALM", "BSN", "SNAP25", "STX1B", "SEC22B", "SYNDIG1", "SEPTIN8", "RPH3A", "RAB15", "PTPRS", "SYN3", "SYN1", "APP", "SYP", "SV2A", "APBA1", "PTPRN2", "KIF1B", "KIF1A", "DLG4", "AMPH", "SYNPR", "SLC17A6", "CALM3", "BRSK1", "GAD2", "SYTL5", "SYTL2", "RAB3D", "RAB3A", "SYT13", "SYT1")	0	c("SYT5", "SYT6", "SLC6A17", "UNC13A", "SYT9", "SV2C", "PENK", "SLC17A7", "TPRG1L", "SNCAIP", "BRSK1", "BDNF", "SYT1")	0	0	0	c("APP", "DRD2", "DLG4", "BDNF")	c("DDC", "DRD2", "DLG4", "BDNF")	c("SNAP25", "GRIN2A", "PDE4B", "BDNF", "GAD2")	c("SNAP25", "APP", "DISC1", "BDNF")	c("SNAP25", "DISC1", "BDNF")	0	0
2795	CLATHRIN-COATED VESICLE	GO:0030136	GOCC	intracellular vesicle	Signaling	0	0	0	c("AP2M1", "SPG21", "CD9", "STX6", "RAB14", "DBNL", "MLC1", "VPS41", "SYT11", "SCAMP1")	0	0	0	0	c("CLTC", "TBC1D5", "TGOLN2", "PICALM", "SORT1", "RAB5A", "RAB8B", "NECAP1", "VTI1A", "ADAM10", "VPS41")	0	0	0	c("VAMP3", "EGFR", "AP2S1", "FZD4", "IGF2R", "HAX1", "NECAP2", "RAB8A", "VPS11", "STON2", "SYT11", "DNM2")	c("TFRC", "ADRB2", "APOE", "ASTN1", "FZD2", "CD4", "ASTN2", "CD9", "BCAP31", "AP1B1", "ECE1", "MLC1", "SLC2A4", "LRP1")	c("CHRM2", "TFRC", "SNAP91", "SH3GL2", "SGIP1", "VAMP7", "LRP2", "APOE", "ASTN1", "SYT2", "ASTN2", "EPGN", "HLA-DRA", "CD9", "PICALM", "SNX3", "MYO1E", "CLVS2", "CLVS1", "AP3B1", "GAD1", "VPS41", "GAD2", "RAB3A", "SYT1", "DAB2")	0	0	c("BTC", "AVP", "APOE")	0	0	0	c("AVP", "EGFR", "EGF", "CTLA4")	0	0	0	c("GAD1", "GAD2", "EDN1")	0
2803	LATE ENDOSOME	GO:0005770	GOCC	intracellular vesicle	Signaling	0	0	0	c("TSPAN15", "PRKAR1A", "ANXA6", "CHMP1A", "RAB14", "SDF4", "MR1", "VPS41", "SQSTM1", "MAP1LC3A", "LAMP1")	0	0	0	0	0	0	c("BACE1", "INSR", "SLC11A2", "VPS33B", "CLCN3", "YIPF1", "GOSR2", "TMEM165", "GFRA1", "CHMP7", "ANKRD27", "NBR1", "VPS39", "MON1B", "OSBPL11", "SNF8", "WDR48", "RNF13", "LAMP2")	c("SLC39A14", "SCARB2", "SLC29A3", "MTM1", "TTPA", "M6PR", "SORL1", "TMEM59", "CHMP1B", "TSG101", "LGMN", "ABHD6", "SLC31A1", "FYCO1", "HSPA8", "VPS26B", "TMEM192", "CHMP5", "TPT1", "RAB9A", "DERL1")	c("EGFR", "IGF2R", "LAPTM4B", "CHMP2A", "ATP10B", "VPS11", "DDIT3", "SLC9A9", "LITAF", "CHMP4A", "VPS4A", "SPPL2A", "HDAC6", "SQSTM1")	0	c("PSAP", "BST2", "GJA1", "MARCHF1", "VAMP7", "SLC1A1", "NSG1", "CYB561A3", "NSG2", "CXCR4", "CLCN4", "ASTN2", "HLA-DRA", "CHMP1A", "SRC", "GRIN2B", "ARF1", "MMD", "TMEM165", "ABHD6", "MVB12B", "ATP10B", "VPS36", "VPS39", "PIK3C3", "DDIT3", "RHOB", "VAMP5", "RNF128", "NEDD4L", "CHMP3", "VPS41", "RAPGEF2", "OSBPL9", "ABCA3")	0	0	0	0	0	0	c("EGFR", "CRHBP", "ATP7B")	0	0	0	0	0
2805	PLATELET ALPHA GRANULE LUMEN	GO:0031093	GOCC	intracellular vesicle	Signaling	0	0	0	0	0	0	c("SERPINA3", "ACTN1", "SERPINE1", "TIMP1", "SERPING1", "A2M")	c("SERPINA3", "TIMP1", "SRGN", "SERPING1", "A2M")	0	0	0	0	0	0	0	0	0	0	0	0	c("APP", "A2M")	c("ALB", "EGF")	0	c("ALB", "APP")	0	0	0
2806	FICOLIN-1-RICH GRANULE LUMEN	GO:1904813	GOCC	intracellular vesicle	Signaling	0	0	0	c("SRP14", "PPIA", "DBNL", "PKM", "MIF", "PSMA5", "HSP90AB1", "GSN", "PSMD3", "GSTP1", "ILF2", "EEF2", "VCP", "CCT8", "HMGB1", "IMPDH2")	c("PPIA", "MIF", "ALDOA", "PGM2", "PGAM1", "PLEKHO2", "FTH1", "PSMB1", "HMGB1")	c("CTSD", "CTSB", "ALDOA", "ALDOC", "HSPA8", "ASAH1", "CST3", "GPI")	0	0	c("PSMD12", "MAPK14", "ARPC5", "MAPK1", "HUWE1", "KPNB1", "PSMC2", "CAND1")	0	c("PSMD11", "DBNL", "GYG1", "PSMA2", "PGM2", "COMMD9", "LTA4H", "PSMD6", "EEF1A1", "ARSB", "VCL", "DERA", "AGL", "ACLY", "PSMB7", "COMMD3")	c("SRP14", "GLB1", "PSMD13", "CSNK2B", "ALDOA", "PGAM1", "HSPA8", "ASAH1", "PSMD3", "COTL1", "YPEL5", "FTH1", "PSMB1", "IMPDH2")	c("ATG7", "CSNK2B", "PRDX4", "DDX3X", "TNFAIP6", "GSN", "GNS", "PSMD2", "XRCC6", "PPIE", "CSTB", "ILF2", "VCP", "DYNLT1")	c("CAT", "PGM1", "PNP", "ALDOC", "CST3", "PLEKHO2", "IDH1", "GSTP1", "APEH", "HSPA1B", "HSPA1A", "CTSH")	0	0	0	c("ASAH1", "A1BG")	0	0	0	c("CAT", "APAF1")	0	c("MIF", "FTH1")	c("MIF", "FTH1")	0	0
2809	EARLY ENDOSOME MEMBRANE	GO:0031901	GOCC	intracellular vesicle	Signaling	0	0	0	c("B2M", "GRIA1", "EPHB1", "SH3GL1", "SNX1", "SNX4", "SNX6", "RAB14", "PDLIM4", "MR1")	0	0	c("ANXA1", "STEAP4", "LITAF", "CAV1", "SPHK1")	0	c("KIF16B", "MON2", "RAB21", "SNX27", "RAB5A", "STX7", "ARF6", "STAM2", "APPL1")	0	c("STX12", "VPS33B", "GGA2", "SLC15A4", "CLCN3", "KIAA0319", "TMEM9B", "SNX3", "SNX6", "RCC2", "INPP5B", "TMEM165", "SNX19")	0	0	0	c("DNAJC13", "CLVS2", "CLVS1", "MTMR4", "MARCHF1", "ANXA1", "SLC1A1", "EPHB1", "NSG1", "NAPEPLD", "PMEPA1", "NSG2", "CLCN4", "GPNMB", "HLA-DRA", "NTRK2", "SYNDIG1", "SNX3", "OR51E2", "TMEM165", "RAB31", "CLIP3", "LLGL1")	0	0	0	0	c("HLA-A", "NTRK2")	0	0	0	0	0	0	0
2816	ENDOSOME LUMEN	GO:0031904	GOCC	intracellular vesicle	Signaling	0	0	0	c("PDLIM4", "APP", "B2M")	0	0	0	0	0	0	0	0	0	0	0	0	0	0	0	0	0	0	0	0	0	0	0
2825	ENDOCYTIC VESICLE	GO:0030139	GOCC	intracellular vesicle	Signaling	0	c("RAB34", "EGFR", "LDLR", "WLS", "GRIA2", "RAB31")	0	c("LPAR1", "B2M", "AP2M1", "GSN", "CD9", "STX6", "RAB14", "SPARC", "UBB", "GRIA1", "VIM", "SYT11", "HSP90B1", "ATP6V0E2", "LAMP1")	c("CDC42EP4", "CLTB", "CLTA", "SNX3", "UBB", "RAB10", "STXBP3")	0	0	c("IRGM", "B2M", "TAPBP", "VIM", "TLR2")	c("CLTC", "TBC1D5", "TGOLN2", "PICALM", "RAB5A", "RAB8B", "STX7", "ARF6", "STAM2", "RAB11A", "RALA", "HEATR5B", "HSP90B1", "APPL1")	0	0	0	c("PDIA3", "TAPBP", "VAMP3", "GSN", "EGFR", "AP2S1", "CAMK2G", "FZD4", "IGF2R", "RAB5B", "ITGAV", "STX4", "RAB8A", "VPS11", "HEATR5A", "ABCA1", "SYT11", "DNM2", "ATP6V0E1", "RAB31", "HVCN1", "ZDHHC5")	c("CALR", "HLA-A", "TFRC", "RAB34", "CDC42EP4", "ADRB2", "APOE", "WLS", "FZD2", "CD4", "CD9", "ITGB5", "EHD2", "UBB", "UBC", "PTCH1", "PLA2G5", "ATP6V0B", "WNT7B", "RAB32", "NLGN3", "LRP1", "LAMP1", "RAB5C")	c("LTF", "PDIA3", "CHRM2", "TFRC", "SH3GL2", "SGIP1", "VAMP7", "LRP2", "APOE", "SYT2", "RAB11FIP4", "EPGN", "HLA-DRA", "CD9", "ITGB5", "PICALM", "STXBP1", "ITGAV", "SNAP23", "SEC22B", "SNX3", "DAB2IP", "MYO1E", "ANXA11", "MTSS1", "PIK3C3", "GRIA2", "PTCH1", "DLG4", "RAPGEF2", "CACNG2", "GPR161", "RAB11FIP1", "ATP6V0A2", "HSP90B1", "RAPGEF1", "WNT7B", "WNT7A", "RAB31", "ZDHHC5", "GRIA4", "WNT4", "…	0	c("CTSS", "TRIM14", "LRP2", "HLA-DQA2", "SYT9", "HYOU1", "EHD4", "PLD1", "CEMIP", "AMOT", "CACNG4", "RAB23", "SYT1")	c("BTC", "AVP", "APOE", "AVPR1A", "ABCA1")	0	c("CALR", "HLA-A", "HLA-DRB4")	c("CHRM2", "DPP4", "DRD2", "DRD3", "DLG4", "ARRB2", "CAMK2A")	c("AVP", "EGFR", "EGF", "DRD2", "DRD3", "DLG4", "CTLA4", "CAMK2A")	0	0	0	0	0
2828	RECYCLING ENDOSOME	GO:0055037	GOCC	intracellular vesicle	Signaling	0	0	0	c("TUBA1A", "B2M", "GRIA1", "MLC1", "TBC1D17", "PLEKHB2", "SYT11", "RAB14", "PDLIM4", "APP", "SCAMP1")	0	0	0	0	0	0	0	0	c("CMTM6", "PDIA3", "SLC30A10", "SLC9A9", "VAMP3", "VPS52", "SGK3", "RAB4A", "SYT11", "RAB8A", "SCAMP3")	0	0	c("ST8SIA2", "TUBA1A", "LTF", "VAMP3", "RAB11FIP4", "TF", "CD274", "SORL1", "MYO5A")	0	0	0	0	0	0	0	0	0	0	0
2832	GOLGI-ASSOCIATED VESICLE	GO:0005798	GOCC	intracellular vesicle	Signaling	0	0	0	c("ERGIC3", "B2M", "GRIA1", "SAR1A", "SPG21", "VPS41", "RAB14", "APP")	0	c("ITM2B", "SREBF1", "CSPG5", "TMED10", "KDELR2", "CCDC88A")	0	0	c("ADAM10", "CLTC", "SEC24B", "TGOLN2", "TMED2", "VPS41", "SORT1", "RAB8B", "VTI1A", "ARCN1", "STX17")	c("ITM2B", "RHOQ", "SEC23A", "KLHL12", "SEC23IP", "SEC31A", "YIPF6", "VMA21", "TMED5", "AP1G1", "SYNRG", "VTI1B", "RAB14", "ARF1", "COPB1", "TMEM199")	0	c("F8", "CNIH4", "HLA-A", "B2M", "CD59", "SEC23B", "SEC31B", "SPG21", "SPPL3", "SREBF2", "LMAN1", "RAB13", "COPA", "TMED10", "KDELR2", "COPG1", "TMED7")	0	c("ERGIC3", "GJA1", "HLA-A", "SLC2A4", "SREBF1", "LMAN2L", "ERGIC1", "CSPG5", "KDELR1", "COPZ2", "COPZ1", "TEX261", "SCAP")	0	0	0	0	0	c("HLA-A", "HLA-DRB4")	0	0	0	0	0	0	0
2833	AZUROPHIL GRANULE LUMEN	GO:0035578	GOCC	intracellular vesicle	Signaling	0	0	0	c("TUBB", "PADI2", "FTL", "SDCBP", "VCP", "CCT8", "TUBB4B")	0	c("PRDX6", "FTL", "PYGB", "GM2A")	c("SERPINA3", "ANXA2", "C3")	0	0	0	c("TUBB", "NHLRC3", "GGH", "ACLY", "GDI2", "DNAJC3", "SDCBP", "ARSB")	0	c("FUCA2", "GLA", "GNS", "VCP", "PA2G4", "CTSA")	0	0	0	0	0	0	0	0	0	0	0	0	0	0
2843	GOLGI-ASSOCIATED VESICLE MEMBRANE	GO:0030660	GOCC	intracellular vesicle	Signaling	0	0	0	0	0	c("ITM2B", "SREBF1", "CSPG5", "TMED10", "KDELR2")	0	0	0	c("ITM2B", "RHOQ", "SEC23A", "KLHL12", "SEC23IP", "SEC31A", "VMA21", "AP1G1", "SYNRG", "VTI1B", "COPB1", "TMEM199")	c("PDCD6", "SAR1B", "SEC13", "GPR89A", "SEC16A", "SEC22B", "GOSR2", "COPB2", "MCFD2", "ZDHHC13")	c("HLA-A", "B2M", "CD59", "SEC23B", "SEC31B", "SPPL3", "SREBF2", "LMAN1", "COPA", "TMED10", "KDELR2", "COPG1", "TMED7")	0	0	0	0	0	0	0	c("HLA-A", "HLA-DRB4")	0	0	0	0	0	0	0
2865	SODIUM CHANNEL ACTIVITY	GO:0005272	GOMF	ion channel activity	Signaling	0	0	0	0	0	0	0	0	0	0	0	0	0	0	c("SCN9A", "SCN3B", "SCN3A", "SCN2A", "NALCN", "PKD2", "TPCN1", "GRIK5", "GRIK3", "GRIK1")	0	0	0	0	0	0	0	c("SCN2A", "GRIK4", "GRIK2", "TRPM2")	0	0	0	0
2870	TRANSMITTER-GATED ION CHANNEL ACTIVITY INVOLVED IN REGULATION OF POSTSYNAPTIC MEMBRANE POTENTIAL	GO:1904315	GOMF	ion channel activity	Signaling	0	0	0	0	0	0	0	0	0	0	0	0	0	0	c("CHRNA1", "GABRB2", "CHRNA3", "GLRA2", "CHRNA6", "GRID2", "CHRNB4", "GRIK5", "GRIK3", "GRIK1", "GABRA3", "GABRG2")	c("CHRNA3", "CHRNA7", "CHRNA9", "CHRNB2", "GABRA3")	0	0	0	0	c("CHRNA2", "CHRNA4", "CHRNB3")	0	c("GRIK4", "GRIK2")	0	0	0	0
2873	LIGAND-GATED CATION CHANNEL ACTIVITY	GO:0099094	GOMF	ion channel activity	Signaling	0	0	0	0	0	0	0	0	0	0	0	0	0	0	c("CHRNA1", "CHRNA3", "CHRNA6", "CHRNB4", "TPCN1", "GRIN2B", "KCNJ3", "KCNJ4", "KCNJ9", "KCNJ16", "GRIA2", "ITPR2", "TRPM8", "GRIA4", "PKD2", "GRIK5", "GRIK3", "GRIK1")	c("CHRNA3", "CHRNA7", "CHRNA9", "CHRNB2", "GRIN2B", "KCNJ10", "KCNJ16", "CNGA4", "GRIA2", "KCNJ8")	0	0	0	0	c("CHRNA2", "CHRNA4", "CHRNB3")	0	c("GRIN2A", "GRIK4", "GRIK2", "TRPM2")	0	0	0	0
2879	VOLTAGE-GATED POTASSIUM CHANNEL ACTIVITY	GO:0005249	GOMF	ion channel activity	Signaling	0	0	0	0	0	0	0	0	0	0	0	0	0	0	c("KCNQ3", "KCNJ3", "KCNJ4", "KCNJ9", "KCNJ16", "KCNC1", "KCNC2", "KCNK3", "KCND2", "KCNA1", "KCNA2", "KCNB1", "KCNH5", "KCNH8", "LRRC55", "PKD2", "SNAP25")	c("HCN3", "KCNQ3", "KCNJ10", "KCNJ16", "KCNB2", "KCNV1", "KCNJ8")	0	0	0	0	0	0	0	c("KCNK2", "SNAP25")	c("KCNK2", "SNAP25")	0	0
2902	VOLTAGE-GATED SODIUM CHANNEL ACTIVITY	GO:0005248	GOMF	ion channel activity	Signaling	0	0	0	0	0	0	0	0	0	0	0	0	0	0	c("SCN3A", "SCN2A", "PKD2", "SCN9A", "TPCN1", "SCN3B")	0	0	0	0	0	0	0	0	0	0	0	0
2928	ACETYLCHOLINE-GATED CATION-SELECTIVE CHANNEL ACTIVITY	GO:0022848	GOMF	ion channel activity	Signaling	0	0	0	0	0	0	0	0	0	0	0	0	0	0	c("CHRNA6", "CHRNB4", "CHRNA1", "CHRNA3")	c("CHRNA9", "CHRNB2", "CHRNA3", "CHRNA7")	0	0	0	0	c("CHRNB3", "CHRNA2", "CHRNA4")	0	0	0	0	0	0
2934	LIGAND-GATED ION CHANNEL ACTIVITY	GO:0015276	GOMF	ion channel activity	Signaling	0	0	c("GABRG1", "KCNJ16")	0	0	0	0	0	0	0	0	0	0	0	c("GABRQ", "CHRNA1", "GABRB2", "CHRNA3", "CHRNA6", "GRID2", "CHRNB4", "TPCN1", "GABRA3", "GABRG2", "GABRB3", "GRIN2B", "KCNJ3", "KCNJ4", "GLRA2", "GLRA3", "KCNJ9", "KCNJ16", "GRIA2", "ITPR2", "TRPM8", "GRIA4", "PKD2", "GRIK5", "GRIK3", "GRIK1")	c("CHRNA3", "CHRNA7", "CHRNA9", "CHRNB2", "GABRA3", "CHRFAM7A", "GRIN2B", "KCNJ10", "KCNJ16", "CNGA4", "GRIA2", "KCNJ8")	0	0	0	0	c("CHRNA2", "CHRNA4", "CHRNB3")	0	c("GRIN2A", "GRIK4", "GRIK2", "TRPM2")	0	0	0	0
2938	VOLTAGE-GATED ANION CHANNEL ACTIVITY	GO:0008308	GOMF	ion channel activity	Signaling	0	0	0	0	0	0	0	0	0	0	c("CLCN3", "GPR89A", "ANO6")	0	0	0	c("CLCN6", "CLCN4", "VDAC3", "ANO1")	0	0	0	0	0	0	0	0	0	0	0	0
2984	CATION CHANNEL ACTIVITY	GO:0005261	GOMF	ion channel activity	Signaling	0	0	0	0	0	0	0	0	0	0	0	0	0	0	c("KCNK12", "CACNA2D2", "KCNQ3", "SCN3B", "SCN3A", "SCN2A", "KCNC1", "KCNC2", "TPCN1", "KCND2", "ANO1", "KCNA1", "KCNA2", "KCNB1", "SCN9A", "KCNH5", "KCNH8", "CACNB3", "CACNA1B", "LRRC55", "CACNA1E", "NALCN", "SNAP25", "CACNA1C", "CACNG7", "CNR1", "CACNG2", "KCNJ3", "KCNJ4", "KCNJ9", "KCNJ16", "KCNK3", "FAM155B", "FAM155A", "GRIK5", "GRIK3", "GRIK1", "CHRNA1", "CHRNA3", "CHRNA6", "CHRNB4", "GRIN2…	c("KCNK12", "CACNA2D3", "KCNQ3", "SCN3B", "KCNB2", "CACNB3", "CACNA1E", "KCNV1", "HCN3", "CACNG8", "CACNG2", "CACNG4", "KCNJ10", "KCNJ16", "CNGA4", "FAM155A", "KCNJ8", "SLC4A11", "CALHM5", "CHRNA3", "CHRNA7", "CHRNA9", "CHRNB2", "GRIN2B", "GRIA2", "TRPM3", "SLC24A2")	0	0	0	0	c("CACNA1C", "CNR1", "CHRNA2", "CHRNA4", "CHRNB3")	0	c("GRIN2A", "SCN2A", "SNAP25", "CACNA1D", "CACNA1C", "GRIK4", "GRIK2", "TRPM2", "TRPC3")	0	0	0	0
2997	LIGAND-GATED ANION CHANNEL ACTIVITY	GO:0099095	GOMF	ion channel activity	Signaling	0	0	GABRG1	0	0	0	0	0	0	0	0	c("GABRA2", "GABRG1", "GABRB1")	0	0	c("GABRB3", "GABRA3", "GABRG2", "GABRB2", "GLRA2", "GLRA3")	0	0	0	0	0	0	0	0	0	0	0	0
3029	VOLTAGE-GATED CALCIUM CHANNEL ACTIVITY	GO:0005245	GOMF	ion channel activity	Signaling	0	0	0	0	0	0	0	0	0	0	0	0	0	0	c("ITGAV", "CACNA1C", "CACNG7", "CACNA2D2", "CNR1", "CACNG2", "CACNB3", "CACNA1B", "CACNA1E", "PKD2", "TPCN1")	c("CACNA2D3", "CACNG8", "CACNG2", "CACNG4", "CACNB3", "CACNA1E")	0	c("CACNA1C", "CACNA1B", "CACNA1F")	0	0	c("CACNA1C", "CNR1")	c("CACNA1C", "CNR1")	c("CACNA1D", "CACNA1C")	0	0	0	0
3047	EXTRACELLULAR LIGAND-GATED ION CHANNEL ACTIVITY	GO:0005230	GOMF	ion channel activity	Signaling	0	0	0	0	0	0	0	0	0	0	0	0	0	0	c("GABRQ", "CHRNA1", "GABRB2", "CHRNA3", "GLRA2", "GLRA3", "CHRNA6", "GRID2", "CHRNB4", "GABRA3", "GABRG2", "GRIA2", "GRIA4", "GABRB3", "GRIN2B", "GRIK5", "GRIK3", "GRIK1")	c("CHRNA3", "CHRNA7", "CHRNA9", "CHRNB2", "GABRA3", "GRIA2", "CHRFAM7A", "GRIN2B")	0	0	0	0	c("CHRNA2", "CHRNA4", "CHRNB3")	0	c("GRIN2A", "GRIK4", "GRIK2")	0	0	0	0
3052	VOLTAGE-GATED CATION CHANNEL ACTIVITY	GO:0022843	GOMF	ion channel activity	Signaling	0	0	0	0	0	0	0	0	0	0	0	0	0	0	c("CACNA2D2", "KCNQ3", "KCNC1", "KCNC2", "TPCN1", "KCND2", "KCNA1", "KCNA2", "KCNB1", "KCNH5", "KCNH8", "CACNB3", "CACNA1B", "LRRC55", "CACNA1E", "GRIN2B", "SNAP25", "CACNA1C", "CACNG7", "CNR1", "CACNG2", "KCNJ3", "KCNJ4", "KCNJ9", "KCNJ16", "KCNK3", "ITGAV", "PKD2")	c("CACNA2D3", "KCNQ3", "KCNB2", "CACNB3", "CACNA1E", "KCNV1", "GRIN2B", "HCN3", "CACNG8", "CACNG2", "CACNG4", "KCNJ10", "KCNJ16", "KCNJ8")	0	c("CACNA1B", "CACNA1F", "CACNA1C")	0	0	0	0	c("GRIN2A", "SNAP25", "CACNA1D", "CACNA1C")	c("SNAP25", "KCNK2")	c("SNAP25", "KCNK2")	0	0
3095	PROTON-TRANSPORTING ATP SYNTHASE ACTIVITY, ROTATIONAL MECHANISM	GO:0046933	GOMF	ion channel activity	Signaling	0	0	0	0	c("ATP5F1D", "ATP5PO")	c("ATP5PF", "ATP5PD", "ATP5F1C", "MT-ATP8", "ATP5F1E", "ATP6V0C", "ATP5MG", "MT-ATP6", "ATP5ME", "ATP5F1A", "ATP5F1B")	0	0	0	0	0	0	0	0	0	0	0	0	0	0	0	0	0	0	0	0	0
3096	ANION CHANNEL ACTIVITY	GO:0005253	GOMF	ion channel activity	Signaling	0	0	0	0	0	c("LRRC8A", "GABRB1", "TTYH3", "SLC1A4")	0	0	0	0	0	0	0	0	c("GABRQ", "LRRC8D", "VDAC3", "GABRB2", "GLRA2", "GLRA3", "TTYH3", "CLIC4", "CLCN6", "CLCN4", "GABRA3", "GABRG2", "ANO1", "SLC1A4", "GABRB3", "ANO4", "SLC1A1", "TTYH1", "CLIC6")	0	0	0	0	0	0	0	0	0	0	0	0
3102	INHIBITORY EXTRACELLULAR LIGAND-GATED ION CHANNEL ACTIVITY	GO:0005237	GOMF	ion channel activity	Signaling	0	0	GABRG1	0	0	0	0	0	0	0	0	0	0	0	c("GABRA3", "GABRG2", "GABRB2", "GLRA2", "GLRA3")	0	0	0	0	0	0	0	0	0	0	0	0
3104	EXCITATORY EXTRACELLULAR LIGAND-GATED ION CHANNEL ACTIVITY	GO:0005231	GOMF	ion channel activity	Signaling	0	0	0	0	0	0	0	0	0	0	0	0	0	0	c("CHRNA1", "CHRNA3", "GLRA2", "GLRA3", "CHRNA6", "CHRNB4")	c("CHRNA3", "CHRNA7", "CHRNA9", "CHRNB2")	0	0	0	0	c("CHRNA2", "CHRNA4", "CHRNB3")	0	0	0	0	0	0
3139	GABA-GATED CHLORIDE ION CHANNEL ACTIVITY	GO:0022851	GOMF	ion channel activity	Signaling	0	0	GABRG1	0	0	0	0	0	0	0	0	c("GABRA2", "GABRG1", "GABRB1")	0	0	c("GABRB3", "GABRA3", "GABRG2", "GABRB2")	0	0	0	0	0	0	0	0	0	0	0	0
3154	LIGAND-GATED CALCIUM CHANNEL ACTIVITY	GO:0099604	GOMF	ion channel activity	Signaling	0	0	0	0	0	0	0	0	0	0	0	0	0	0	0	0	0	0	0	0	0	0	c("GRIN2A", "TRPM2")	0	0	0	0
3159	HIGH VOLTAGE-GATED CALCIUM CHANNEL ACTIVITY	GO:0008331	GOMF	ion channel activity	Signaling	0	0	0	0	0	0	0	0	0	0	0	0	0	0	c("CACNA1B", "CACNB3", "CACNA1C")	0	0	c("CACNA1B", "CACNA1F", "CACNA1C")	0	0	CACNA1C	CACNA1C	c("CACNA1D", "CACNA1C")	0	0	CACNA1C	0
3162	IONOTROPIC GLUTAMATE RECEPTOR ACTIVITY	GO:0004970	GOMF	ion channel activity	Signaling	0	0	0	0	0	0	0	0	0	0	0	0	0	0	c("GRIA4", "GRID2", "GRIN2B", "GRIK5", "GRIK3", "GRIK1", "GRIA2")	0	0	0	0	0	0	0	c("GRIK4", "GRIK2", "GRIN2A")	0	0	0	0
3173	CALCIUM CHANNEL ACTIVITY	GO:0005262	GOMF	ion channel activity	Signaling	0	0	0	0	0	0	0	0	0	0	0	0	0	0	c("CACNA2D2", "TPCN1", "CACNB3", "CACNA1B", "CACNA1E", "GRIN2B", "CACNA1C", "CACNG7", "CNR1", "CACNG2", "TRPC4", "ORAI2", "ITPR2", "TRPM8", "ITGAV", "GPM6A", "TRPM7", "TRPM3", "FAM155B", "FAM155A", "PKD2")	c("CACNA2D3", "CHRNA7", "CHRNA9", "CACNB3", "CACNA1E", "GRIN2B", "CACNG8", "CACNG2", "CACNG4", "TRPM3", "FAM155A", "SLC24A2")	0	c("CACNA1B", "CACNA1F", "CACNA1C")	0	0	c("CACNA1C", "CNR1")	c("CACNA1C", "CNR1")	c("GRIN2A", "CACNA1D", "CACNA1C", "TRPC3", "TRPM2")	0	0	0	0
3184	POTASSIUM CHANNEL ACTIVITY	GO:0005267	GOMF	ion channel activity	Signaling	0	0	0	0	0	0	0	0	0	0	0	0	0	0	c("KCNK12", "KCNQ3", "KCNC1", "KCNC2", "KCND2", "KCNA1", "KCNA2", "KCNB1", "KCNH5", "KCNH8", "LRRC55", "KCNMB4", "SNAP25", "KCNJ3", "KCNJ4", "KCNJ9", "KCNJ16", "KCNK3", "PKD2", "GRIK5", "GRIK3", "GRIK1")	c("KCNK12", "KCNQ3", "KCNB2", "KCNV1", "HCN3", "KCNJ10", "KCNJ16", "KCNJ8")	0	0	0	0	0	0	c("SNAP25", "GRIK4", "GRIK2")	c("SNAP25", "KCNK2")	c("SNAP25", "KCNK2")	0	0
303	NEGATIVE REGULATION OF MAPK CASCADE	GO:0043409	GOBP	MAPK cascade	Signaling	0	c("FLCN", "SMPD1", "EZR", "DUSP6")	c("DUSP1", "SLC9A3R1")	0	0	c("APOE", "NDRG2", "DAG1", "SIRPA", "SPRY2", "TIMP3")	0	0	0	0	0	0	0	c("PHB", "ABL1", "APOE", "BMP7", "DUSP1", "IL1B", "NDRG2", "GSTP1", "DAG1", "SIRPA", "SPRY2", "GBA", "AGT", "SMPD1", "SLC9A3R1", "TIMP3", "EZR", "VRK3", "FBLN1")	0	c("DUSP4", "EMILIN1", "F2RL1", "SIRPA", "RGS3", "CHRNA9", "PRKCD", "SORL1", "DACT1")	c("DUSP4", "RGS4", "SPRY2", "ATF3", "MYC", "SPRY1", "SPRED3", "DUSP5", "DUSP6")	0	0	0	c("AGT", "ATF3", "AKT1")	0	0	0	0	0	0
587	ACTIVATION OF MAPKK ACTIVITY	GO:0000186	GOBP	MAPK cascade	Signaling	0	c("EGFR", "TNIK")	0	0	0	0	0	0	c("ADAM9", "MAPK1", "KIDINS220", "ERCC6", "MAP3K7", "MAP3K13")	0	0	0	0	0	0	0	0	0	0	0	0	c("EGFR", "EGF")	0	0	0	0	0
635	ACTIVATION OF MAPK ACTIVITY	GO:0000187	GOBP	MAPK cascade	Signaling	0	0	0	0	0	0	0	0	c("UBE2V1", "MAP3K7", "MAPK14", "SOD1", "MAP2K5", "MAP3K13", "TRAF6", "MAPK1", "ERCC6")	0	0	0	0	c("IL1B", "SHC1", "TGFB3", "CXCR4", "MUL1", "AGT", "PRDX2", "UBB", "UBC", "ADORA2B", "MAPKAPK3", "CD81")	c("PAK3", "MDFIC", "TLR4", "SHC1", "MAP4K5", "FGF1", "DAB2IP", "PKN1", "MAP3K9", "CXCR4", "MAP3K7", "HGF", "STK39", "MADD", "MAP2K6", "GNG3", "PRDX2", "GRM1", "THBS1", "PLCE1", "KIT", "NTRK3", "FGF2", "EPGN", "PEA15", "ARRB1")	0	0	0	0	0	0	c("DRD4", "EGF", "ARRB1")	0	c("SOD1", "GHRL", "FGF2")	c("SOD1", "GHRL", "FGF2")	0	0
949	ERK1 AND ERK2 CASCADE	GO:0070371	GOBP	MAPK cascade	Signaling	0	0	0	0	0	0	0	0	0	0	0	0	0	0	0	0	0	0	0	0	0	c("AVP", "EGF")	0	0	0	0	0
1140	POSITIVE REGULATION OF ERK1 AND ERK2 CASCADE	GO:0070374	GOBP	MAPK cascade	Signaling	0	0	0	0	0	0	c("TLR4", "CHI3L1", "ICAM1", "AKAP12", "CD44", "P2RY6", "TNFSF11", "CCL2")	c("ANGPT1", "CHI3L1", "ICAM1", "CD44")	0	0	0	0	c("NRP1", "TLR4", "EGFR", "DDT", "FERMT2", "NTRK2", "PHB2", "SLC30A10", "PDGFC", "ATP6AP1", "P2RY1", "FGF2")	c("PHB", "ABL1", "MT3", "CHI3L1", "CIB1", "PDGFRB", "CD4", "NOTCH2", "APOE", "FGFR2", "SHC1", "FGFR3", "CCL3", "SPRY2", "CCL4", "LRP1", "PLA2G5")	c("ANGPT1", "RAPGEF1", "TLR4", "KDR", "CHI3L1", "FERMT2", "PDE8A", "SRC", "NPNT", "GCNT2", "PDGFD", "NTRK2", "NTRK3", "AKAP12", "GPNMB", "APOE", "ERBB4", "SHC1", "NOTCH1", "CD44", "ROR1", "NDRG4", "P2RY1", "APP", "FGF2", "RAPGEF2", "ADCYAP1", "CCN2", "MTURN", "HTR2C", "CCL2", "ARRB1")	0	0	c("AGER", "APOE", "ADRA1A", "ADCYAP1")	0	0	c("DRD2", "APP", "ADCYAP1", "ARRB2")	c("EGFR", "DRD2", "ADRA1A", "ARRB1")	c("NTRK1", "NTRK2", "HTR2A")	c("APP", "FGF2", "MIF")	0	0	0
1321	REGULATION OF JNK CASCADE	GO:0046328	GOBP	MAPK cascade	Signaling	0	c("TLR3", "EGFR", "TNIK", "SPAG9")	0	c("DBNL", "GSTP1", "SDCBP", "HMGB1", "PINK1", "PDCD4", "APP", "EPHB1", "GADD45G")	0	0	c("TLR4", "TNFSF11", "GADD45B", "GADD45A", "EDA2R")	0	c("MAP4K4", "HIPK3", "MAP3K7", "MAP3K13", "TRAF6", "ZMYND11", "FKTN", "ERCC6", "CYLD")	0	0	0	0	0	c("MDFIC", "RAPGEF1", "TLR4", "PHLPP1", "GSTP1", "MAP4K5", "WNT7B", "DAB2IP", "WNT7A", "PKN1", "SIRPA", "MAP3K9", "MAP3K7", "MAP3K4", "ZNF675", "WNT16", "TGFBR3", "APP", "FZD10", "CCN2", "EPHB1", "MAPK8IP2", "MTURN", "MAPK8IP1", "SFRP2", "FZD7", "EDA2R")	0	0	0	0	0	0	0	0	0	0	0	0
1384	NEGATIVE REGULATION OF MAP KINASE ACTIVITY	GO:0043407	GOBP	MAPK cascade	Signaling	0	0	0	0	0	0	0	0	c("NF1", "STK38", "DUSP16", "HIPK3", "PPP2CA")	0	0	0	0	c("DUSP1", "APOE", "BMP7", "IL1B", "GSTP1", "SMPD1", "SPRY2", "GBA", "AGT")	c("DUSP1", "APOE", "DUSP4", "DUSP8", "GSTP1", "STK38", "DUSP16", "PPP2R1A", "DAB2IP", "ZNF675", "MAPK8IP1", "SFRP2")	0	c("DUSP4", "RGS4", "SPRY2", "SPRY1", "SPRED3", "DUSP5", "DUSP6")	0	0	0	0	0	0	0	0	0	0
1475	REGULATION OF STRESS-ACTIVATED MAPK CASCADE	GO:0032872	GOBP	MAPK cascade	Signaling	0	c("TLR3", "EGFR", "TNIK", "SPAG9", "EZR")	0	c("DBNL", "DUSP1", "GSTP1", "PPIA", "SDCBP", "HMGB1", "PINK1", "PDCD4", "APP", "EPHB1", "GADD45G")	c("PPIA", "SDCBP", "HMGB1", "DNAJA1", "PINK1", "PDCD10")	0	c("SPHK1", "TLR4", "TNFSF11", "GADD45B", "GADD45A", "EDA2R")	0	c("MAP4K4", "HIPK3", "MAP3K7", "MAP3K13", "TRAF6", "ZMYND11", "MAPK1", "FKTN", "ERCC6", "PDCD10", "CYLD")	0	0	0	0	0	c("DUSP1", "MDFIC", "RAPGEF1", "TLR4", "PHLPP1", "GSTP1", "MAP4K5", "WNT7B", "DAB2IP", "WNT7A", "FAS", "PKN1", "SIRPA", "MAP3K9", "MAP3K7", "MAP3K4", "HGF", "ZNF675", "FOXO1", "TGFB2", "WNT16", "GREM1", "TGFBR3", "APP", "FZD10", "CCN2", "EPHB1", "MAPK8IP2", "MTURN", "MAPK8IP1", "SFRP2", "FZD7", "EDA2R")	0	0	c("FAS", "AGER", "AKT1")	0	0	0	0	0	0	0	c("EDN1", "XDH")	0
1588	INACTIVATION OF MAPK ACTIVITY	GO:0000188	GOBP	MAPK cascade	Signaling	0	0	DUSP1	0	0	0	0	0	0	0	0	0	0	0	0	0	c("DUSP4", "SPRED3", "DUSP5", "DUSP6", "RGS4")	0	0	0	0	0	0	0	0	0	0
1740	NEGATIVE REGULATION OF ERK1 AND ERK2 CASCADE	GO:0070373	GOBP	MAPK cascade	Signaling	0	c("FLCN", "EZR", "DUSP6")	c("DUSP1", "SLC9A3R1")	0	0	c("NDRG2", "SIRPA", "SPRY2", "TIMP3")	0	0	0	0	0	0	0	c("PHB", "ABL1", "DUSP1", "NDRG2", "GSTP1", "SIRPA", "SPRY2", "SLC9A3R1", "TIMP3", "EZR", "VRK3", "FBLN1")	c("DUSP1", "DUSP26", "RAPGEF1", "DUSP4", "TLR4", "GSTP1", "DAB2IP", "ERRFI1", "GBP1", "SIRPA", "ARRB1")	0	c("DUSP4", "ATF3", "SPRY2", "SPRY1", "SPRED3", "DUSP6")	0	0	0	0	0	0	0	0	0	0
1921	POSITIVE REGULATION OF STRESS-ACTIVATED MAPK CASCADE	GO:0032874	GOBP	MAPK cascade	Signaling	0	0	0	0	0	0	c("SPHK1", "TLR4", "TNFSF11", "GADD45B", "GADD45A", "EDA2R")	0	0	0	0	0	0	0	c("MDFIC", "TLR4", "MAP4K5", "WNT7B", "DAB2IP", "WNT7A", "PKN1", "MAP3K9", "MAP3K7", "MAP3K4", "TGFB2", "WNT16", "APP", "FZD10", "CCN2", "MAPK8IP2", "MTURN", "MAPK8IP1", "FZD7", "EDA2R")	0	0	0	0	0	0	0	0	0	0	c("EDN1", "XDH")	0
1994	REGULATION OF MAP KINASE ACTIVITY	GO:0043405	GOBP	MAPK cascade	Signaling	0	c("EGFR", "TNIK", "SPAG9", "SMPD1", "ADORA2B", "DUSP6")	0	0	c("PPIA", "DNAJA1", "PEA15", "CRK", "SOD1", "UBB", "PDCD10")	0	c("TLR4", "CD24", "GDF15", "CAV1", "TNFSF11", "GADD45B", "GADD45A", "AJUBA")	0	c("ADAM9", "STK38", "KIDINS220", "HIPK3", "MAP3K7", "MAP2K5", "MAP3K13", "TRAF6", "MAPK1", "NF1", "DUSP16", "ERCC6", "IQGAP1", "UBE2V1", "MAPK14", "SOD1", "PPP2CA", "PDCD10")	0	0	0	0	c("DUSP1", "IL1B", "GSTP1", "VEGFA", "TGFB3", "CXCR4", "ARAF", "MUL1", "GBA", "AGT", "LAMTOR2", "PDGFRB", "SMPD1", "ADORA2B", "MAPKAPK3", "APOE", "BMP7", "SHC1", "TRIB1", "SPRY2", "PRDX2", "UBB", "UBC", "GADD45B", "CD81")	c("DUSP1", "MAP3K1", "MDFIC", "RAPGEF1", "DUSP4", "DUSP8", "TLR4", "GSTP1", "MAP4K5", "STK38", "CD24", "DAB2IP", "PKN1", "MAP3K9", "CXCR4", "MAP3K7", "MAP3K4", "HGF", "ZNF675", "STK39", "KITLG", "SRC", "MAP2K6", "GNG3", "THBS1", "DUSP16", "KIT", "PDGFD", "NTRK3", "TRIB2", "EPGN", "PEA15", "PAK3", "APOE", "SHC1", "KSR1", "FGF1", "PPP2R1A", "DIRAS1", "DIRAS2", "MADD", "PRDX2", "GRM1", "PLCE1", "FZD…	0	c("DUSP4", "ARHGEF5", "MAP2K5", "ERN1", "RASGRP1", "PDGFB", "SPRED3", "DIRAS2", "RGS4", "NRG1", "SPRY2", "SPRY1", "DUSP5", "DUSP6")	c("AGER", "ALK", "ADORA1", "APOE", "ADRA2A")	0	0	0	c("EGFR", "EGF", "BMP7", "DRD4", "ARRB1")	0	c("FGFR1", "SOD1", "GHRL", "FGF2")	c("FGFR1", "SOD1", "GHRL", "FGF2")	0	0
2031	REGULATION OF ERK1 AND ERK2 CASCADE	GO:0070372	GOBP	MAPK cascade	Signaling	0	c("EGFR", "FLCN", "NDRG4", "EZR", "DUSP6")	0	c("DUSP1", "GSTP1", "HMGB1", "GNAI2", "NOTCH2", "YWHAZ", "ATP6AP1", "APP", "MIF", "EPHB1", "BMPER")	0	0	c("TLR4", "CHI3L1", "ICAM1", "AKAP12", "LIF", "CD44", "P2RY6", "TNFSF11", "CCL2")	c("ANGPT1", "CHI3L1", "ICAM1", "CD44")	0	0	0	0	c("NRP1", "TLR4", "EGFR", "DDT", "FERMT2", "NTRK2", "PHB2", "SLC30A10", "PDGFC", "PRMT5", "ATP6AP1", "P2RY1", "FGF2", "SPRY1", "LYN")	c("PHB", "ABL1", "DUSP1", "IL1B", "MT3", "GSTP1", "SIRPA", "CHI3L1", "CIB1", "TGFBR3", "PDGFRB", "CD4", "SLC9A3R1", "NOTCH2", "VRK3", "FBLN1", "APOE", "NDRG2", "FGFR2", "SHC1", "FGFR3", "CCL3", "SPRY2", "CCL4", "EPHB1", "TIMP3", "LRP1", "PLA2G5", "EZR")	c("DUSP1", "ANGPT1", "RAPGEF1", "DUSP4", "TLR4", "GSTP1", "KDR", "DAB2IP", "GBP1", "SIRPA", "CHI3L1", "FERMT2", "PDE8A", "SRC", "NPNT", "GCNT2", "TGFBR3", "DUSP26", "PDGFD", "NTRK2", "NTRK3", "AKAP12", "GPNMB", "APOE", "ERBB4", "SHC1", "NOTCH1", "CD44", "ROR1", "NDRG4", "P2RY1", "ERRFI1", "APP", "FGF2", "RAPGEF2", "ADCYAP1", "CCN2", "EPHB1", "MTURN", "HTR2C", "CCL2", "EPHA7", "ARRB1")	0	c("DUSP4", "ARHGEF5", "CHI3L1", "RASGRP1", "OPRM1", "ATF3", "PDGFB", "SPRED3", "SPRY2", "SPRY1", "DUSP6")	c("AGER", "APOE", "ADRA1A", "ADCYAP1")	0	c("NTRK2", "YWHAZ")	c("ATF3", "DRD2", "APP", "ADCYAP1", "ARRB2")	c("EGFR", "DRD2", "ADRA1A", "ARRB1")	c("NTRK1", "NTRK2", "HTR2A")	c("APP", "FGF2", "MIF")	0	0	0
2051	POSITIVE REGULATION OF JNK CASCADE	GO:0046330	GOBP	MAPK cascade	Signaling	0	c("TLR3", "TNIK", "SPAG9")	0	0	0	0	c("TLR4", "TNFSF11", "GADD45B", "GADD45A", "EDA2R")	0	0	0	0	0	0	0	c("MDFIC", "TLR4", "MAP4K5", "WNT7B", "DAB2IP", "WNT7A", "PKN1", "MAP3K9", "MAP3K7", "MAP3K4", "WNT16", "APP", "FZD10", "CCN2", "MTURN", "MAPK8IP1", "FZD7", "EDA2R")	0	0	0	0	0	0	0	0	0	0	0	0
2173	POSITIVE REGULATION OF MAP KINASE ACTIVITY	GO:0043406	GOBP	MAPK cascade	Signaling	0	c("EGFR", "TNIK", "SPAG9", "ADORA2B", "DUSP6")	0	0	c("PPIA", "PEA15", "CRK", "SOD1", "UBB", "PDCD10")	0	c("TLR4", "CD24", "GDF15", "TNFSF11", "GADD45B", "GADD45A", "AJUBA")	0	c("ADAM9", "KIDINS220", "MAP3K7", "MAP2K5", "MAP3K13", "TRAF6", "MAPK1", "ERCC6", "IQGAP1", "UBE2V1", "MAPK14", "SOD1", "PDCD10")	0	0	0	0	0	c("MAP3K1", "MDFIC", "RAPGEF1", "TLR4", "MAP4K5", "CD24", "DAB2IP", "PKN1", "MAP3K9", "CXCR4", "MAP3K7", "MAP3K4", "HGF", "STK39", "KITLG", "SRC", "MAP2K6", "GNG3", "THBS1", "KIT", "PDGFD", "NTRK3", "EPGN", "PEA15", "PAK3", "SHC1", "KSR1", "FGF1", "DIRAS1", "DIRAS2", "MADD", "PRDX2", "GRM1", "PLCE1", "FZD10", "FGF2", "ARRB1")	0	0	c("AGER", "ALK", "ADORA1", "ADRA2A")	0	0	c("AGT", "ALK", "ADRA2A")	c("EGFR", "EGF", "DRD4", "ARRB1")	0	c("FGFR1", "SOD1", "GHRL", "FGF2")	c("FGFR1", "SOD1", "GHRL", "FGF2")	c("EDN1", "HTR2A")	0
2364	POSITIVE REGULATION OF P38MAPK CASCADE	GO:1900745	GOBP	MAPK cascade	Signaling	0	0	0	0	0	0	c("SPHK1", "GADD45B", "GADD45A")	0	0	0	0	0	0	c("PRMT1", "IL1B", "GADD45B", "VEGFA")	0	0	0	0	LEP	0	0	0	0	0	0	XDH	0
2377	REGULATION OF P38MAPK CASCADE	GO:1900744	GOBP	MAPK cascade	Signaling	0	0	0	0	0	0	c("SPHK1", "GADD45B", "GADD45A")	0	0	0	0	0	0	c("PRMT1", "DUSP1", "IL1B", "EZR", "GADD45B", "VEGFA")	0	0	0	0	LEP	0	0	0	0	0	0	XDH	0
77	REGULATION OF LONG-TERM SYNAPTIC POTENTIATION	GO:1900271	GOBP	modulation of chemical synaptic transmission	Signaling	0	0	0	0	0	c("APOE", "PTN", "IGSF11")	0	0	0	0	0	0	0	c("ABL1", "APOE", "FAM107A", "NCSTN", "PTN", "IGSF11")	0	0	0	c("APOE", "ADORA1", "AGER", "ADORA2A")	0	0	c("ADCY8", "APP", "DRD2", "CREB1")	c("ADORA2A", "DRD2", "CREB1")	c("GSK3B", "INS", "RELN")	c("GSK3B", "APP", "ADORA2A", "RELN")	c("GSK3B", "ADORA2A", "RELN")	0	0
135	POSITIVE REGULATION OF NEUROTRANSMITTER SECRETION	GO:0001956	GOBP	modulation of chemical synaptic transmission	Signaling	0	0	0	0	0	0	0	0	0	0	0	0	0	0	c("CNR1", "SYT1", "STXBP1", "STX1B", "SLC4A8")	0	c("KMO", "CNR1", "SYT1", "SYT9")	ADORA2A	0	0	0	c("CNR1", "ADORA2A")	KMO	ADORA2A	ADORA2A	0	0
383	TRANS-SYNAPTIC SIGNALING, MODULATING SYNAPTIC TRANSMISSION	GO:0099550	GOBP	modulation of chemical synaptic transmission	Signaling	0	0	0	0	0	c("CSPG5", "NTRK2")	0	0	0	0	0	0	0	0	c("EFNB3", "NTRK2", "CNR1")	0	0	0	0	NTRK2	CNR1	CNR1	NTRK2	0	0	0	0
394	POSITIVE REGULATION OF SYNAPTIC TRANSMISSION, GLUTAMATERGIC	GO:0051968	GOBP	modulation of chemical synaptic transmission	Signaling	NRXN1	0	0	0	0	0	c("CACNG5", "CCL2")	0	0	0	0	0	0	0	c("NRXN1", "CACNG7", "SHANK2", "OXTR", "ADCYAP1", "STXBP1", "CACNG2", "CCL2", "TNR", "NLGN2")	c("CACNG8", "SHANK2", "STXBP1", "CACNG2", "CACNG4")	0	c("ADCYAP1", "ADORA2A")	0	0	c("ADCYAP1", "DRD1")	c("EGFR", "ADORA2A")	c("NTRK1", "KMO", "DRD1", "RELN")	c("ADORA2A", "RELN")	c("ADORA2A", "RELN")	RELN	0
484	REGULATION OF SYNAPTIC TRANSMISSION, GABAERGIC	GO:0032228	GOBP	modulation of chemical synaptic transmission	Signaling	0	0	0	0	0	0	0	0	0	0	0	0	0	0	c("HAP1", "SYN3", "PLCL2", "OXTR", "STXBP1", "TAC1", "PRKCE", "PLCL1", "CNR1", "NLGN2")	c("PLCL2", "STXBP1", "PRKCE")	c("TAC1", "PLCL1", "CNR1")	c("ADORA1", "ADRA1A")	0	0	c("DRD2", "CNR2", "CNR1")	c("ADRA1A", "DRD2", "CNR2", "CNR1")	0	0	0	TAC1	0
584	POSITIVE REGULATION OF SYNAPTIC TRANSMISSION	GO:0050806	GOBP	modulation of chemical synaptic transmission	Signaling	0	0	0	0	0	0	0	0	0	0	0	0	0	0	c("DLG4", "SHANK2", "ADCY1", "WNT7A", "RASGRF2", "PTN", "NLGN2", "RIMS3", "CACNG7", "SLC1A1", "CACNG2", "PRKCE", "LRRTM2", "SYT1", "SNAP25", "CLSTN1", "NETO1", "GRIN2B", "CNR1", "STX1B", "SLC4A8", "NTRK2", "HAP1", "APP", "NRXN1", "OXTR", "ADCYAP1", "LGI1", "CACNB3", "STXBP1", "CUX2", "TAC1", "CCL2", "TNR", "CLSTN3", "SLC8A2")	c("SHANK2", "CACNG8", "CACNG2", "CACNG4", "PRKCE", "GRIN2B", "CHRNA7", "SERPINE2", "CACNB3", "STXBP1", "NTSR1", "SLC24A2", "SLC8A2")	c("RGS4", "KMO", "CACNG4", "LRRTM2", "SYT1", "SYT9", "CNR1", "IGSF11", "LGI1", "TAC1", "SLC24A1")	c("AGER", "ADRA1A", "ADORA2A", "ADORA1", "ADCYAP1")	0	0	c("DLG4", "CRH", "DRD1", "DRD2", "CREB1", "CNR1", "ADCY8", "CRHR2", "APP", "ADCYAP1", "ARRB2")	c("DLG4", "EGFR", "CRH", "DRD2", "DRD4", "CREB1", "ADRA1A", "ADORA2A", "CNR1")	c("NTRK1", "KMO", "DRD1", "RELN", "SNAP25", "NTRK2", "INS", "GRIN2A", "TAC1", "GRIK2")	c("CRH", "RELN", "SNAP25", "ADORA2A", "APP")	c("CRH", "RELN", "SNAP25", "ADORA2A")	c("RELN", "TAC1")	0
628	REGULATION OF SYNAPTIC VESICLE EXOCYTOSIS	GO:2000300	GOBP	modulation of chemical synaptic transmission	Signaling	0	0	0	0	0	0	0	0	c("GSK3B", "ATP2A2", "RAB3GAP1", "UNC13B", "RAB5A")	0	0	0	0	0	c("SYP", "NAPB", "ADCY1", "WNT7A", "APBA1", "CNR1", "P2RY1", "RAB3A", "CALM3", "PRKCB", "STX1B", "SLC4A8", "RIMS4", "RIMS3", "PPFIA2", "STXBP1", "CPLX2", "SYT1", "GRIK5")	0	c("CNR1", "STXBP5L", "RIMS4", "SYT1", "SYT9")	c("ATP2A2", "ADRA1A", "ADRA2A", "ADORA2A")	0	0	c("ATP2A2", "ADRA2A", "CNR1", "DRD2")	c("ADRA1A", "ADORA2A", "CNR1", "DRD2")	c("GSK3B", "HTR2A")	c("GSK3B", "ADORA2A")	c("GSK3B", "ADORA2A")	0	0
685	POSITIVE REGULATION OF EXCITATORY POSTSYNAPTIC POTENTIAL	GO:2000463	GOBP	modulation of chemical synaptic transmission	Signaling	NRXN1	0	0	0	0	0	0	0	0	0	0	0	0	0	c("NRXN1", "DLG4", "SHANK2", "CACNB3", "CUX2", "NETO1", "WNT7A", "NLGN2", "STX1B")	c("CHRNA7", "SHANK2", "CACNB3")	0	0	0	0	0	0	0	0	0	RELN	0
785	POSITIVE REGULATION OF LONG-TERM SYNAPTIC POTENTIATION	GO:1900273	GOBP	modulation of chemical synaptic transmission	Signaling	0	0	0	0	0	0	0	0	0	0	0	0	0	0	0	0	0	0	0	0	c("ADCY8", "APP", "DRD2", "CREB1")	c("DRD2", "CREB1", "ADORA2A")	c("RELN", "INS")	c("APP", "RELN", "ADORA2A")	c("RELN", "ADORA2A")	RELN	0
946	NEGATIVE REGULATION OF SYNAPTIC TRANSMISSION	GO:0050805	GOBP	modulation of chemical synaptic transmission	Signaling	0	0	0	0	0	0	0	0	0	0	0	0	0	0	c("SHANK2", "CBLN1", "GRIK3", "PCDH17", "ABHD6", "SLC30A1", "STXBP1", "GNAI1", "TNR", "SYT4", "ARF1")	c("SHANK2", "SNCA", "STXBP1", "SLC24A2")	0	c("ADORA1", "ACHE")	0	0	c("DRD2", "DRD3", "CNR2")	c("DRD2", "DRD3", "CNR2", "DRD5")	c("HTR2A", "SLC6A4", "GRIK2", "DRD5")	c("SLC6A4", "CNR2", "DRD5")	c("SLC6A4", "CNR2", "DRD5")	c("HTR2A", "SLC6A4")	0
1087	LONG-TERM SYNAPTIC DEPRESSION	GO:0060292	GOBP	modulation of chemical synaptic transmission	Signaling	CD38	0	0	0	0	0	0	0	0	0	0	0	0	0	c("ABHD6", "SHANK2", "STXBP1", "ARF1")	c("SHANK2", "STXBP1", "SLC24A2")	c("ABHD6", "SLC24A1")	0	0	0	0	DRD5	DRD5	DRD5	DRD5	0	0
1136	REGULATION OF LONG-TERM NEURONAL SYNAPTIC PLASTICITY	GO:0048169	GOBP	modulation of chemical synaptic transmission	Signaling	0	0	0	0	0	0	0	0	0	0	0	0	0	0	c("NETO1", "SYP", "APP", "DLG4", "KIT", "SYNGR1")	0	0	0	0	0	c("APP", "DRD2", "DLG4")	c("DRD2", "DLG4")	0	APP	0	0	0
1288	REGULATION OF NEURONAL SYNAPTIC PLASTICITY	GO:0048168	GOBP	modulation of chemical synaptic transmission	Signaling	0	0	0	0	0	0	0	0	0	0	0	0	0	0	c("SHISA9", "APOE", "SYP", "APP", "DLG4", "SYNGR1", "NETO1", "KIT", "RAB3A", "JPH3", "SLC8A2")	c("SLC4A10", "EGR2", "RAB3A", "KCNJ10", "SLC8A2")	0	0	0	0	c("APP", "DLG4", "DRD2", "CAMK2A")	c("DLG4", "DRD2", "CAMK2A")	0	0	0	0	0
1374	LONG-TERM SYNAPTIC POTENTIATION	GO:0060291	GOBP	modulation of chemical synaptic transmission	Signaling	0	0	0	0	0	c("SERPINE2", "PTN", "NTRK2")	0	0	0	0	0	0	0	0	c("SNAP25", "SHANK2", "SLC1A1", "GRIN2B", "TNR", "LRRTM2", "RASGRF2", "PTN", "SLC8A2", "NTRK2")	c("SHANK2", "SERPINE2", "GRIN2B", "SLC24A2", "SLC8A2")	0	0	0	NTRK2	c("CRHR2", "CRH")	0	c("SNAP25", "GRIN2A", "NTRK2")	c("SNAP25", "CRH")	c("SNAP25", "CRH")	0	NR2E1
1474	REGULATION OF SYNAPTIC PLASTICITY	GO:0048167	GOBP	modulation of chemical synaptic transmission	Signaling	0	0	0	c("PAIP2", "MAPT", "YWHAH", "SQSTM1", "KCNJ10", "APP", "GRIA1", "MAP1B")	0	0	0	0	0	0	0	0	0	c("ABL1", "APOE", "CD38", "PTN", "SORCS2", "FAM107A", "GRIN2C", "EIF4EBP2", "KCNJ10", "IGSF11", "CDK5", "SERPINE2", "NFATC4", "NCSTN")	c("APOE", "SYP", "DLG4", "SHANK2", "MAPT", "ADCY1", "CBLN1", "RASGRF2", "RAB3A", "PTN", "YWHAH", "RIMS3", "BRSK1", "SLC1A1", "CPLX2", "LRRTM2", "CPEB3", "KCNB1", "SNAP25", "GRID2", "ERC2", "FAM107A", "HRH1", "NSG1", "NETO1", "GRIN2B", "KIT", "JPH3", "MEF2C", "NTRK2", "ABHD6", "SHISA9", "APP", "SYNGR1", "RAPGEF2", "STXBP1", "TNR", "SLC8A2", "ARF1", "CALB1")	c("SHANK2", "RAB3A", "YWHAG", "EGR2", "SLC4A10", "GRIN2B", "KCNJ10", "CHRNA7", "SERPINE2", "STXBP1", "SLC24A2", "CX3CL1", "SLC8A2")	c("BRSK1", "LRRTM2", "GRID2", "KCNJ10", "IGSF11", "ABHD6", "CDC20", "LZTS1", "SLC24A1")	c("APOE", "AGER", "ATF4", "ADORA2A", "ADORA1")	0	0	c("DLG4", "CRH", "DRD2", "ATF4", "CREB1", "CAMK2A", "ADCY8", "CRHR2", "APP")	c("DLG4", "CRH", "DRD2", "CREB1", "ADORA2A", "CAMK2A", "DRD5")	c("RELN", "SNAP25", "GSK3B", "NTRK2", "INS", "GRIN2A", "GRIK2", "DRD5")	c("CRH", "RELN", "SNAP25", "GSK3B", "ADORA2A", "APP", "DRD5")	c("CRH", "RELN", "SNAP25", "GSK3B", "ADORA2A", "DRD5")	0	0
1498	PRESYNAPTIC MODULATION OF CHEMICAL SYNAPTIC TRANSMISSION	GO:0099171	GOBP	modulation of chemical synaptic transmission	Signaling	0	0	0	0	0	0	0	0	0	0	0	0	0	0	0	0	c("SYT1", "SYT9", "CNR1")	0	0	0	CNR1	CNR1	0	0	0	0	0
1525	POSTSYNAPTIC MODULATION OF CHEMICAL SYNAPTIC TRANSMISSION	GO:0099170	GOBP	modulation of chemical synaptic transmission	Signaling	0	0	0	0	0	0	0	0	0	0	0	0	0	0	0	0	0	0	0	0	DRD2	DRD2	0	GHRL	GHRL	0	0
1686	POSITIVE REGULATION OF SYNAPTIC TRANSMISSION, GABAERGIC	GO:0032230	GOBP	modulation of chemical synaptic transmission	Signaling	0	0	0	0	0	0	0	0	0	0	0	0	0	0	c("PRKCE", "HAP1", "NLGN2", "TAC1", "OXTR")	0	0	ADRA1A	0	0	0	ADRA1A	TAC1	0	0	TAC1	0
1723	REGULATION OF NEUROTRANSMITTER SECRETION	GO:0046928	GOBP	modulation of chemical synaptic transmission	Signaling	0	0	0	0	0	0	0	0	0	0	0	0	0	0	c("SYP", "NAPB", "ADCY1", "WNT7A", "APBA1", "CNR1", "P2RY1", "RAB3A", "CALM3", "MEF2C", "PRKCB", "STX1B", "SLC4A8", "RIMS4", "RIMS3", "PPFIA2", "CHRNB4", "SLC30A1", "CHRNA3", "STXBP1", "CPLX2", "KCNMB4", "SYT4", "SYT1", "GRIK5")	0	c("SNCAIP", "CNR1", "STXBP5L", "RIMS4", "KMO", "SYT1", "SYT9")	c("ATP2A2", "ADRA1A", "ADRA2A", "ADORA2A")	0	0	c("ATP2A2", "ADRA2A", "CAMK2A", "CNR1", "DRD2")	c("ADRA1A", "ADORA2A", "CAMK2A", "CNR1", "DRD2")	c("GSK3B", "HTR2A", "KMO")	c("GSK3B", "ADORA2A")	c("GSK3B", "ADORA2A")	0	0
1900	REGULATION OF SYNAPTIC TRANSMISSION, GLUTAMATERGIC	GO:0051966	GOBP	modulation of chemical synaptic transmission	Signaling	0	0	0	0	0	c("ATP1A2", "SERPINE2", "CDH2", "GRM3")	0	0	0	0	0	0	0	0	c("GRM1", "SHANK2", "GRIK3", "GRIK1", "CNR1", "ATP1A2", "MEF2C", "UNC13A", "NLGN2", "GRM8", "NRXN1", "CACNG7", "OXTR", "ADCYAP1", "STXBP1", "CACNG2", "MAPK8IP2", "CCL2", "TNR", "GRM3", "SYT1")	c("SHANK2", "GRM2", "CACNG8", "SERPINE2", "STXBP1", "CACNG2", "CACNG4")	c("CNR1", "UNC13A", "TPRG1L", "KMO", "CACNG4", "SYT1")	c("ADORA2A", "ADORA1", "ADCYAP1")	0	0	c("CNR1", "ADCYAP1", "DRD1", "DRD2", "DRD3")	c("EGFR", "ADORA2A", "CNR1", "DRD2", "DRD3")	c("HTR2A", "NTRK1", "KMO", "DRD1", "RELN", "GRIK2")	c("ADORA2A", "DISC1", "RELN")	c("ADORA2A", "DISC1", "RELN")	c("HTR2A", "RELN")	0
1915	MODULATION OF EXCITATORY POSTSYNAPTIC POTENTIAL	GO:0098815	GOBP	modulation of chemical synaptic transmission	Signaling	0	0	0	0	0	0	0	0	0	0	0	0	0	0	c("APP", "NRXN1", "DLG4", "SHANK2", "CACNB3", "CUX2", "CBLN1", "NETO1", "WNT7A", "SLC8A2", "NLGN2", "STX1B")	c("CHRNA7", "SHANK2", "CACNB3", "SLC8A2")	0	0	0	0	c("APP", "DLG4")	0	0	c("APP", "RELN")	0	RELN	0
2102	NEGATIVE REGULATION OF LONG-TERM SYNAPTIC POTENTIATION	GO:1900272	GOBP	modulation of chemical synaptic transmission	Signaling	0	0	0	0	0	c("APOE", "PTN")	0	0	0	0	0	0	0	c("ABL1", "FAM107A", "APOE", "PTN")	c("FAM107A", "APOE", "PTN", "APP")	0	0	c("APOE", "ADORA1", "AGER")	0	0	APP	0	0	APP	0	0	0
2353	REGULATION OF SYNAPTIC TRANSMISSION, DOPAMINERGIC	GO:0032225	GOBP	modulation of chemical synaptic transmission	Signaling	0	0	0	0	0	0	0	0	0	0	0	0	0	0	0	c("CHRNB2", "SNCA")	0	0	0	0	c("DRD1", "DRD2", "DRD3", "ARRB2")	c("DRD2", "DRD3", "DRD4")	c("DRD1", "SLC6A4")	SLC6A4	SLC6A4	SLC6A4	0
2385	REGULATION OF LONG-TERM SYNAPTIC DEPRESSION	GO:1900452	GOBP	modulation of chemical synaptic transmission	Signaling	0	0	0	0	0	0	0	0	0	0	0	0	0	0	c("CBLN1", "GRID2", "KCNB1", "MAPT")	0	0	c("ADORA1", "AGER")	0	0	ADCY8	0	0	0	0	0	0
29	EXCITATORY POSTSYNAPTIC POTENTIAL	GO:0060079	GOBP	regulation of membrane potential	Signaling	0	0	0	0	0	0	0	0	0	0	0	0	0	0	c("GRID2", "CHRNA6", "GLRA2", "GLRA3", "GRIN2B", "MEF2C", "CHRNB4", "CHRNA3", "MAPK8IP2", "CHRNA1", "GRIK5")	c("CHRNB2", "GRIN2B", "CHRNA7", "CHRNA3", "CHRNA9")	0	c("ADORA2A", "ADORA1", "AKT1")	0	0	c("CHRNB3", "CHRNA2", "CHRNA4", "AKT1", "DRD2", "ARRB2")	c("ADORA2A", "DRD2")	c("GSK3B", "GRIN2A", "GSK3A", "GRIK2")	c("GSK3B", "ADORA2A", "GHRL", "GSK3A")	c("GSK3B", "ADORA2A", "GHRL", "GSK3A")	0	0
41	NEURONAL ACTION POTENTIAL	GO:0019228	GOBP	regulation of membrane potential	Signaling	0	0	0	0	0	0	0	0	0	0	0	0	0	0	c("ANK3", "KCND2", "KCNA2", "SCN3A", "SCN2A", "KCNMB4", "KCNA1", "CHRNA1")	0	0	0	0	0	0	0	c("ANK3", "SCN2A", "GRIK2")	0	0	0	0
163	POSITIVE REGULATION OF ACTION POTENTIAL	GO:0045760	GOBP	regulation of membrane potential	Signaling	0	0	0	0	0	0	0	0	0	0	0	0	0	0	0	0	0	c("ANK3", "ADRA1A")	0	0	0	ADRA1A	c("ANK3", "TAC1")	0	0	TAC1	0
598	MEMBRANE DEPOLARIZATION	GO:0051899	GOBP	regulation of membrane potential	Signaling	0	0	0	0	0	0	0	0	0	0	0	0	0	0	c("CACNA1C", "SCN3A", "SCN2A", "CACNA1B", "CACNA1E", "ATP1A2", "YWHAH", "CACNB3", "CACNG2", "SCN3B")	c("CHRNB2", "CACNA1E", "CACNB3", "CACNG2", "CACNG4", "SCN3B")	0	c("CACNA1C", "ADORA2A", "CACNA1B")	0	0	c("CACNA1C", "CHRNA4")	c("CACNA1C", "ADORA2A")	c("CACNA1C", "SCN2A", "CACNA1D")	0	0	c("EDN1", "CACNA1C")	0
685	POSITIVE REGULATION OF EXCITATORY POSTSYNAPTIC POTENTIAL	GO:2000463	GOBP	regulation of membrane potential	Signaling	NRXN1	0	0	0	0	0	0	0	0	0	0	0	0	0	c("NRXN1", "DLG4", "SHANK2", "CACNB3", "CUX2", "NETO1", "WNT7A", "NLGN2", "STX1B")	c("CHRNA7", "SHANK2", "CACNB3")	0	0	0	0	0	0	0	0	0	RELN	0
725	REGULATION OF POSTSYNAPTIC MEMBRANE POTENTIAL	GO:0060078	GOBP	regulation of membrane potential	Signaling	0	0	0	0	0	0	0	0	0	0	0	0	0	0	c("GRID2", "CHRNA6", "GRM1", "KCND2", "GLRA2", "GLRA3", "GRIK3", "GABRG2", "GRIN2B", "GRIK1", "KCNA1", "GABBR1", "MEF2C", "CHRNB4", "CHRNA3", "ADCYAP1", "MAPK8IP2", "GABRA3", "GABRB2", "CHRNA1", "GRIK5")	c("CHRNB2", "GRIN2B", "CHRNA7", "CHRNA3", "CHRNA9", "GABRA3", "RGS7BP")	0	c("ADORA2A", "ADORA1", "AKT1", "ADCYAP1")	0	0	c("ADRB1", "CHRNB3", "CHRNA2", "CHRNA4", "AKT1", "ADCYAP1", "DRD2", "ARRB2")	c("ADORA2A", "DRD2", "DRD4")	c("GSK3B", "GRIK4", "GRIN2A", "GSK3A", "GRIK2")	c("GSK3B", "ADORA2A", "GHRL", "GSK3A")	c("GSK3B", "ADORA2A", "GHRL", "GSK3A")	0	0
730	POSITIVE REGULATION OF MEMBRANE DEPOLARIZATION	GO:1904181	GOBP	regulation of membrane potential	Signaling	0	0	0	0	0	0	0	c("DCN", "TSPO")	0	0	0	0	0	0	c("MLLT11", "PARP1", "ANK3", "KDR")	0	0	c("ALOX12", "ANK3")	0	0	0	0	ANK3	0	0	0	0
1224	REGULATION OF MEMBRANE DEPOLARIZATION	GO:0003254	GOBP	regulation of membrane potential	Signaling	0	0	0	0	0	0	0	c("DCN", "TSPO")	0	0	0	0	0	0	c("ANK3", "FGF12", "MLLT11", "NEDD4L", "KDR", "BCL2", "GCLM", "PARP1", "SCN3B", "SRC")	c("ANK3", "NTSR1", "GCLM", "SCN3B")	0	c("ANK3", "ALOX12", "BCL2")	0	0	0	0	0	0	0	IFI6	BCL2
1244	CARDIAC MUSCLE CELL ACTION POTENTIAL INVOLVED IN CONTRACTION	GO:0086002	GOBP	regulation of membrane potential	Signaling	0	0	0	0	0	0	0	0	0	0	0	0	0	0	c("CACNA1C", "GJA1", "FGF12", "NEDD4L", "KCNJ3", "SCN3B", "GJC1")	0	0	0	0	0	0	0	c("CACNA1C", "CACNA1D")	0	0	CACNA1C	0
1250	REGULATION OF CARDIAC MUSCLE CELL ACTION POTENTIAL	GO:0098901	GOBP	regulation of membrane potential	Signaling	0	0	0	0	0	0	c("FLNA", "CAV1")	0	0	0	0	0	0	0	c("DSC2", "CACNA1C", "ANK3", "FGF13", "DSP", "DSG2", "CXADR", "CALM3", "TBX18")	c("ANK3", "FGF13", "TBX18")	0	c("CACNA1C", "ATP2A2", "ANK3")	0	0	c("CACNA1C", "ATP2A2")	0	c("CACNA1C", "ANK3")	0	0	CACNA1C	0
1495	REGULATION OF ACTION POTENTIAL	GO:0098900	GOBP	regulation of membrane potential	Signaling	0	0	0	0	0	0	0	0	0	0	0	0	0	0	c("CACNA1C", "ANK3", "FGF12", "FGF13", "CXADR", "CNR1", "CALM3", "TBX18", "DSC2", "CACNB3", "DSP", "DSG2", "TAC1", "KCNB1", "SLC8A2")	c("CHRNB2", "ANK3", "FGF13", "TBX18", "CACNB3", "NTSR1", "SLC8A2")	0	c("CACNA1C", "ATP2A2", "ANK3", "ADRA1A")	0	0	c("CACNA1C", "ATP2A2", "CNR1", "CNR2")	c("CACNA1C", "ADRA1A", "CNR1", "CNR2")	c("CACNA1C", "ANK3", "TAC1")	0	0	c("CACNA1C", "TAC1")	0
1671	MEMBRANE DEPOLARIZATION DURING ACTION POTENTIAL	GO:0086010	GOBP	regulation of membrane potential	Signaling	0	0	0	0	0	0	0	0	0	0	0	0	0	0	c("CACNA1C", "SCN3A", "SCN2A", "SCN3B", "ATP1A2", "YWHAH")	0	0	0	0	0	0	0	c("CACNA1C", "SCN2A", "CACNA1D")	0	0	CACNA1C	0
1719	MEMBRANE DEPOLARIZATION DURING CARDIAC MUSCLE CELL ACTION POTENTIAL	GO:0086012	GOBP	regulation of membrane potential	Signaling	0	0	0	0	0	0	0	0	0	0	0	0	0	0	0	0	0	CACNA1C	0	0	CACNA1C	CACNA1C	c("CACNA1C", "CACNA1D")	0	0	CACNA1C	0
1729	REGULATION OF MITOCHONDRIAL MEMBRANE POTENTIAL	GO:0051881	GOBP	regulation of membrane potential	Signaling	0	0	0	c("SPART", "MAPT", "PINK1", "VCP", "PARK7", "UBB", "RACK1", "BCL2")	c("PINK1", "BNIP3L", "UBB", "SOD1")	0	0	c("DCN", "TSPO")	0	0	0	0	0	0	0	0	0	c("ALOX12", "ADORA2A", "AKT1", "BCL2", "BID")	0	0	0	0	0	c("ADORA2A", "SOD1")	c("ADORA2A", "SOD1")	0	BCL2
1841	NEGATIVE REGULATION OF MITOCHONDRIAL MEMBRANE POTENTIAL	GO:0010917	GOBP	regulation of membrane potential	Signaling	0	0	0	0	0	0	0	0	0	0	0	0	0	0	0	0	0	0	0	0	0	0	0	0	0	0	0
1850	REGULATION OF MITOCHONDRIAL DEPOLARIZATION	GO:0051900	GOBP	regulation of membrane potential	Signaling	0	0	0	0	0	0	0	c("DCN", "TSPO")	0	0	0	0	0	0	c("BCL2", "GCLM", "PARP1", "MLLT11", "SRC", "KDR")	0	0	c("BCL2", "ALOX12")	0	0	0	0	0	0	0	IFI6	BCL2
1915	MODULATION OF EXCITATORY POSTSYNAPTIC POTENTIAL	GO:0098815	GOBP	regulation of membrane potential	Signaling	0	0	0	0	0	0	0	0	0	0	0	0	0	0	c("APP", "NRXN1", "DLG4", "SHANK2", "CACNB3", "CUX2", "CBLN1", "NETO1", "WNT7A", "SLC8A2", "NLGN2", "STX1B")	c("CHRNA7", "SHANK2", "CACNB3", "SLC8A2")	0	0	0	0	c("APP", "DLG4")	0	0	c("APP", "RELN")	0	RELN	0
1982	ACTION POTENTIAL	GO:0001508	GOBP	regulation of membrane potential	Signaling	0	0	0	0	0	0	0	0	0	0	0	0	0	0	c("CACNA1C", "ANK3", "FGF12", "KCND2", "KCNA2", "NEDD4L", "SCN3A", "SCN2A", "KCNC2", "KCNA1", "KCNJ3", "ATP1A2", "YWHAH", "GJC1", "NTRK2", "AKAP6", "GJA1", "ATP1B1", "KCNMB4", "SCN3B", "KCNB1", "CHRNA1")	0	0	c("CACNA1C", "ANK3")	0	0	c("CACNA1C", "CHRNA4")	0	c("CACNA1C", "ANK3", "SCN2A", "NTRK2", "CACNA1D", "GRIK2")	0	0	0	0
2147	NEGATIVE REGULATION OF MEMBRANE POTENTIAL	GO:0045837	GOBP	regulation of membrane potential	Signaling	0	0	0	0	0	0	0	0	0	0	0	0	0	0	0	0	0	0	0	0	0	0	0	0	0	0	0
79	NEUROTRANSMITTER METABOLIC PROCESS	GO:0042133	GOBP	regulation of neurotransmitter levels	Signaling	0	0	0	0	0	0	0	0	0	0	0	0	0	c("PHGDH", "CHDH", "NQO1", "GLDC", "SDS", "ALDH7A1", "SHMT2", "CYB5R3")	0	0	0	c("AKT1", "ACHE")	0	0	c("DBH", "COMT", "AKT1", "CHAT")	c("DBH", "DDC", "COMT")	c("GAD1", "GAD2", "COMT", "MAOA", "SLC6A4", "GRIN2A", "HTR1A")	c("NOS1", "TPH2", "SLC6A4")	c("NOS1", "TPH2", "SLC6A4")	c("GAD1", "GAD2", "TPH2", "SLC6A4")	0
135	POSITIVE REGULATION OF NEUROTRANSMITTER SECRETION	GO:0001956	GOBP	regulation of neurotransmitter levels	Signaling	0	0	0	0	0	0	0	0	0	0	0	0	0	0	c("CNR1", "SYT1", "STXBP1", "STX1B", "SLC4A8")	0	c("KMO", "CNR1", "SYT1", "SYT9")	ADORA2A	0	0	0	c("CNR1", "ADORA2A")	KMO	ADORA2A	ADORA2A	0	0
628	REGULATION OF SYNAPTIC VESICLE EXOCYTOSIS	GO:2000300	GOBP	regulation of neurotransmitter levels	Signaling	0	0	0	0	0	0	0	0	c("GSK3B", "ATP2A2", "RAB3GAP1", "UNC13B", "RAB5A")	0	0	0	0	0	c("SYP", "NAPB", "ADCY1", "WNT7A", "APBA1", "CNR1", "P2RY1", "RAB3A", "CALM3", "PRKCB", "STX1B", "SLC4A8", "RIMS4", "RIMS3", "PPFIA2", "STXBP1", "CPLX2", "SYT1", "GRIK5")	0	c("CNR1", "STXBP5L", "RIMS4", "SYT1", "SYT9")	c("ATP2A2", "ADRA1A", "ADRA2A", "ADORA2A")	0	0	c("ATP2A2", "ADRA2A", "CNR1", "DRD2")	c("ADRA1A", "ADORA2A", "CNR1", "DRD2")	c("GSK3B", "HTR2A")	c("GSK3B", "ADORA2A")	c("GSK3B", "ADORA2A")	0	0
687	NEUROTRANSMITTER UPTAKE	GO:0001504	GOBP	regulation of neurotransmitter levels	Signaling	0	0	0	c("SLC38A1", "KCNJ10", "PARK7")	0	c("SLC1A2", "SLC1A3", "SLC1A4", "ATP1A2", "SLC6A1")	0	0	0	0	0	0	0	c("SLC6A11", "SLC1A2", "SLC1A3", "SLC1A4", "GLUL", "KCNJ10", "ATP1A2")	c("SNAP25", "SLC22A3", "SLC38A1", "GRM1", "SLC29A4", "SLC1A1", "SLC1A4", "SLC1A6", "CLN8", "GLUL", "ATP1A2")	c("SLC22A3", "NTSR1", "KCNJ10", "SLC7A11", "SNCA")	0	0	0	0	0	0	c("SNAP25", "SLC6A4")	c("SNAP25", "SLC6A4")	c("SNAP25", "SLC6A4")	SLC6A4	0
807	NEUROTRANSMITTER SECRETION	GO:0007269	GOBP	regulation of neurotransmitter levels	Signaling	c("NRXN1", "NAAA")	0	0	0	0	0	0	0	0	0	0	c("SNAP23", "NAPA", "PDZD11", "PSEN1", "LIN7C", "HSPA8", "SYT9")	0	0	c("SNAP25", "SNAP23", "SYN3", "ERC2", "WNT7A", "GAD1", "GAD2", "SV2A", "RAB3A", "RPH3A", "UNC13A", "STX1B", "RIMS3", "CADPS2", "NRXN1", "NRXN2", "BRSK1", "STXBP1", "CPLX2", "PTPRN2", "SYT2", "SYT1", "DOC2B", "PCLO")	c("SEPTIN5", "RAB3A", "SNCA", "STXBP1", "PCLO")	c("UNC13A", "CADPS2", "BRSK1", "LIN7A", "SYT5", "SYT1", "SYT9")	0	0	0	0	0	c("SNAP25", "GAD1", "GAD2")	0	0	c("GAD1", "GAD2")	0
1111	NEUROTRANSMITTER CATABOLIC PROCESS	GO:0042135	GOBP	regulation of neurotransmitter levels	Signaling	GLDC	0	0	0	0	0	0	0	0	c("ABAT", "SLC44A1", "DLD")	0	0	c("MAOA", "AMT", "LRTOMT")	c("CHDH", "ALDH7A1", "GLDC")	0	0	0	ACHE	0	0	0	0	c("MAOA", "COMT")	0	0	0	0
1497	REGULATION OF NEUROTRANSMITTER UPTAKE	GO:0051580	GOBP	regulation of neurotransmitter levels	Signaling	ARL6IP1	0	0	0	0	0	0	0	0	0	0	c("GPM6B", "TOR1A", "ARL6IP1", "PSEN1")	0	0	0	0	0	0	0	0	c("DRD1", "DRD2", "DRD3")	c("DRD2", "DRD3", "DRD4")	0	NOS1	NOS1	0	0
1629	NEUROTRANSMITTER REUPTAKE	GO:0098810	GOBP	regulation of neurotransmitter levels	Signaling	0	0	0	0	0	0	0	0	0	0	0	0	0	0	0	c("SLC22A3", "KCNJ10", "SNCA")	0	0	0	0	0	0	0	SLC6A4	SLC6A4	SLC6A4	0
1723	REGULATION OF NEUROTRANSMITTER SECRETION	GO:0046928	GOBP	regulation of neurotransmitter levels	Signaling	0	0	0	0	0	0	0	0	0	0	0	0	0	0	c("SYP", "NAPB", "ADCY1", "WNT7A", "APBA1", "CNR1", "P2RY1", "RAB3A", "CALM3", "MEF2C", "PRKCB", "STX1B", "SLC4A8", "RIMS4", "RIMS3", "PPFIA2", "CHRNB4", "SLC30A1", "CHRNA3", "STXBP1", "CPLX2", "KCNMB4", "SYT4", "SYT1", "GRIK5")	0	c("SNCAIP", "CNR1", "STXBP5L", "RIMS4", "KMO", "SYT1", "SYT9")	c("ATP2A2", "ADRA1A", "ADRA2A", "ADORA2A")	0	0	c("ATP2A2", "ADRA2A", "CAMK2A", "CNR1", "DRD2")	c("ADRA1A", "ADORA2A", "CAMK2A", "CNR1", "DRD2")	c("GSK3B", "HTR2A", "KMO")	c("GSK3B", "ADORA2A")	c("GSK3B", "ADORA2A")	0	0
2207	NEUROTRANSMITTER BIOSYNTHETIC PROCESS	GO:0042136	GOBP	regulation of neurotransmitter levels	Signaling	0	0	0	0	0	0	0	0	0	0	0	0	0	0	0	0	0	c("AKT1", "ACHE")	0	TPH2	c("DBH", "AKT1", "CHAT")	c("DBH", "DDC")	c("SLC6A4", "GAD1", "GAD2")	c("TPH2", "NOS1", "SLC6A4")	c("TPH2", "NOS1", "SLC6A4")	c("TPH2", "SLC6A4", "GAD1", "GAD2")	0
2279	SYNAPTIC VESICLE EXOCYTOSIS	GO:0016079	GOBP	regulation of neurotransmitter levels	Signaling	0	0	0	0	0	0	0	0	0	0	0	0	0	0	c("SNAP25", "SNAP23", "ERC2", "SV2A", "RAB3A", "UNC13A", "STX1B", "RIMS3", "CADPS2", "STXBP1", "CPLX2", "SYT2", "SYT1", "DOC2B", "PCLO")	c("SEPTIN5", "RAB3A", "SNCA", "STXBP1", "PCLO")	c("UNC13A", "CADPS2", "SYT5", "SYT1", "SYT9")	0	0	0	0	0	0	0	0	0	0
33	REGULATION OF TYROSINE PHOSPHORYLATION OF STAT PROTEIN	GO:0042509	GOBP	regulation of protein phosphorylation	Signaling	0	0	c("HES5", "STAT3")	0	0	0	c("LIF", "CLCF1", "IL6", "IL6R", "CAV1", "SOCS3")	0	0	0	0	0	0	0	0	0	0	0	LEP	c("IL2", "IFNG")	0	0	0	c("IFNA2", "IL6")	c("IFNA2", "IL6")	0	0
234	POSITIVE REGULATION OF PEPTIDYL-THREONINE PHOSPHORYLATION	GO:0010800	GOBP	regulation of protein phosphorylation	Signaling	0	0	0	0	0	0	c("SPHK1", "CHI3L1")	c("IRGM", "CHI3L1")	0	0	0	0	0	0	0	0	c("TRIM6", "CEMIP", "CHI3L1")	0	0	0	c("APP", "CALM2")	c("BMP7", "EGF")	0	c("APP", "GSK3A")	0	0	0
303	NEGATIVE REGULATION OF MAPK CASCADE	GO:0043409	GOBP	regulation of protein phosphorylation	Signaling	0	c("FLCN", "SMPD1", "EZR", "DUSP6")	c("DUSP1", "SLC9A3R1")	0	0	c("APOE", "NDRG2", "DAG1", "SIRPA", "SPRY2", "TIMP3")	0	0	0	0	0	0	0	c("PHB", "ABL1", "APOE", "BMP7", "DUSP1", "IL1B", "NDRG2", "GSTP1", "DAG1", "SIRPA", "SPRY2", "GBA", "AGT", "SMPD1", "SLC9A3R1", "TIMP3", "EZR", "VRK3", "FBLN1")	0	c("DUSP4", "EMILIN1", "F2RL1", "SIRPA", "RGS3", "CHRNA9", "PRKCD", "SORL1", "DACT1")	c("DUSP4", "RGS4", "SPRY2", "ATF3", "MYC", "SPRY1", "SPRED3", "DUSP5", "DUSP6")	0	0	0	c("AGT", "ATF3", "AKT1")	0	0	0	0	0	0
318	NEGATIVE REGULATION OF PROTEIN PHOSPHORYLATION	GO:0001933	GOBP	regulation of protein phosphorylation	Signaling	0	c("SMPD1", "EZR", "KIRREL2", "FLCN", "SPAG9", "DUSP6")	0	0	0	c("DAG1", "PLPP3", "PRNP", "CDKN1B", "APOE", "NDRG2", "SPRY2", "CALM1", "TIMP3", "SIRPA")	c("SOCS3", "LIF", "CD109", "IGFBP3", "CDKN1A", "GADD45A", "TLR4", "HSPB1", "BDKRB2", "CAV1")	c("PARP14", "CD109", "CDKN1A", "ANGPT1", "HSPB1")	0	0	0	0	0	c("DAG1", "CADM4", "AGT", "SMPD1", "VRK3", "APOE", "BMP7", "NDRG2", "RGN", "SPRY2", "CDKN1A", "TIMP3", "EZR", "PHB", "ABL1", "DUSP1", "IL1B", "GSTP1", "SIRPA", "GBA", "CTDSP2", "CIB1", "PPP1R15B", "VPS25", "CDKN2C", "CASP3", "SLC9A3R1", "FBLN1", "SIRT2", "TRIB1", "DDIT4", "PPP1R1B")	c("INSM1", "NIBAN1", "CADM4", "PTPRT", "DUSP26", "DMTN", "NTRK3", "PTPRO", "TRIB2", "CDKN1B", "APOE", "CALM3", "CDKN2B", "CDKN2D", "MAPK8IP1", "SFRP2", "CDKN2A", "DUSP1", "ANGPT1", "RAPGEF1", "DUSP4", "DUSP8", "TLR4", "GSTP1", "STK38", "DAB2IP", "SEMA4D", "PPM1E", "PKN1", "GBP1", "HEG1", "SIRPA", "HGF", "ZNF675", "FOXO1", "PMEPA1", "SLIT2", "GREM1", "DUSP16", "PPP2R1A", "PPARGC1A", "PARVA", "CIT"…	c("EMILIN1", "CHRNA9", "PLPP3", "SNCA", "PTPRO", "RGN", "PRR5L", "WARS1", "KAT2B", "DUSP4", "SH3BP5", "F2RL1", "HEG1", "SIRPA", "RGS3", "YWHAG", "PRKCD", "DACT1", "MICAL1", "SORL1")	c("NIBAN1", "DMTN", "ATF3", "PTPRO", "SPRY2", "PRR5L", "CDKN1A", "MYC", "DUSP4", "SPRED3", "RGS4", "CIT", "SPRY1", "DUSP5", "DUSP6")	c("APOE", "APC", "ADARB1", "AKT1", "ADORA2A")	0	c("IL2", "IFNG")	c("AGT", "ATF3", "CALM2", "AKT1", "CDKN2A", "DRD2", "ARRB2")	c("BMP7", "CDKN2A", "BDKRB2", "DRD2", "ADORA2A", "ARRB1")	0	0	0	0	0
428	REGULATION OF TAU-PROTEIN KINASE ACTIVITY	GO:1902947	GOBP	regulation of protein phosphorylation	Signaling	0	0	0	0	0	0	0	0	0	0	0	0	0	0	0	0	0	0	0	IFNG	0	0	0	0	0	0	0
436	POSITIVE REGULATION OF PROTEIN AUTOPHOSPHORYLATION	GO:0031954	GOBP	regulation of protein phosphorylation	Signaling	0	0	0	0	c("TOM1L1", "CALM3")	0	0	0	0	0	0	0	0	0	0	0	0	0	ACE	0	0	0	0	0	0	0	0
587	ACTIVATION OF MAPKK ACTIVITY	GO:0000186	GOBP	regulation of protein phosphorylation	Signaling	0	c("EGFR", "TNIK")	0	0	0	0	0	0	c("ADAM9", "MAPK1", "KIDINS220", "ERCC6", "MAP3K7", "MAP3K13")	0	0	0	0	0	0	0	0	0	0	0	0	c("EGFR", "EGF")	0	0	0	0	0
589	POSITIVE REGULATION OF PROTEIN TYROSINE KINASE ACTIVITY	GO:0061098	GOBP	regulation of protein phosphorylation	Signaling	0	0	0	0	0	0	c("BDNF", "CD24", "EREG")	0	0	0	0	0	0	0	0	0	c("BDNF", "NRG1", "ACE", "LRP8", "PDGFB")	c("BDNF", "ADRA1A", "ADRA2A", "ADORA1", "BTC")	ACE	NTRK2	c("BDNF", "DLG4", "ADRA2A", "AGT")	c("BDNF", "DLG4", "ADRA1A", "DLG3", "ACE", "EGF", "ERBB3")	c("BDNF", "NTRK2", "RELN")	c("BDNF", "GHRL", "RELN")	c("BDNF", "GHRL", "RELN")	0	0
610	REGULATION OF HISTONE PHOSPHORYLATION	GO:0033127	GOBP	regulation of protein phosphorylation	Signaling	0	0	0	0	0	0	0	0	0	0	0	0	0	0	0	0	0	ATM	0	0	0	0	0	0	0	0	0
635	ACTIVATION OF MAPK ACTIVITY	GO:0000187	GOBP	regulation of protein phosphorylation	Signaling	0	0	0	0	0	0	0	0	c("UBE2V1", "MAP3K7", "MAPK14", "SOD1", "MAP2K5", "MAP3K13", "TRAF6", "MAPK1", "ERCC6")	0	0	0	0	c("IL1B", "SHC1", "TGFB3", "CXCR4", "MUL1", "AGT", "PRDX2", "UBB", "UBC", "ADORA2B", "MAPKAPK3", "CD81")	c("PAK3", "MDFIC", "TLR4", "SHC1", "MAP4K5", "FGF1", "DAB2IP", "PKN1", "MAP3K9", "CXCR4", "MAP3K7", "HGF", "STK39", "MADD", "MAP2K6", "GNG3", "PRDX2", "GRM1", "THBS1", "PLCE1", "KIT", "NTRK3", "FGF2", "EPGN", "PEA15", "ARRB1")	0	0	0	0	0	0	c("DRD4", "EGF", "ARRB1")	0	c("SOD1", "GHRL", "FGF2")	c("SOD1", "GHRL", "FGF2")	0	0
764	REGULATION OF EPIDERMAL GROWTH FACTOR-ACTIVATED RECEPTOR ACTIVITY	GO:0007176	GOBP	regulation of protein phosphorylation	Signaling	0	0	0	0	0	0	0	0	0	0	0	0	0	0	0	0	0	c("ADORA1", "BTC", "ADRA2A")	0	0	c("APP", "ADRA2A")	0	0	0	0	0	0
846	POSITIVE REGULATION OF PEPTIDYL-TYROSINE PHOSPHORYLATION	GO:0050731	GOBP	regulation of protein phosphorylation	Signaling	0	0	c("STAT3", "HES5")	0	0	0	c("LIF", "BDNF", "CD24", "CD44", "IL6", "IL6R", "ICAM1", "CLCF1", "EREG", "SOCS3")	c("ANGPT1", "CD44", "PARP14", "ICAM1")	0	0	0	0	0	0	0	0	c("EFNA5", "BDNF", "NRG1", "LRP8", "EHD4", "ACE", "PDGFB", "BANK1")	c("BDNF", "ADRA1A", "ADRA2A", "ADORA1", "BTC")	c("LEP", "ACE")	c("IL2", "IFNG", "NTRK2")	c("BDNF", "DLG4", "CNTF", "AGT", "ADRA2A", "ARRB2")	c("BDNF", "DLG4", "ERBB3", "ADRA1A", "DLG3", "CSF3", "ACE", "EGF")	c("BDNF", "RELN", "HTR2A", "NTRK2")	c("BDNF", "IFNA2", "GHRL", "IL6", "RELN", "CSF3", "MIF")	c("BDNF", "IFNA2", "GHRL", "IL6", "RELN", "CSF3", "MIF")	c("RELN", "HTR2A", "IL2")	0
933	POSITIVE REGULATION OF PROTEIN SERINE/THREONINE KINASE ACTIVITY	GO:0071902	GOBP	regulation of protein phosphorylation	Signaling	0	c("EGFR", "FAM20A", "TNIK", "SPAG9", "ADORA2B", "CCNT2", "DUSP6")	0	c("DBNL", "MAP3K1", "LPAR1", "PPIA", "RHOA", "CCND2", "PEA15", "HSP90AB1", "PRDX2", "CALM2", "UBB", "GADD45G")	c("FERMT2", "PPIA", "RHOA", "PEA15", "CRK", "SOD1", "CALM3", "UBB", "PDCD10")	c("FGFR1", "RGCC", "SLC27A1", "SPRY2", "DAZAP2", "CALM1", "UBC", "HACD3", "CD81")	c("TLR4", "CD24", "GDF15", "CCND1", "HMGA2", "TNFSF11", "GADD45B", "GADD45A", "AJUBA")	0	c("ADAM9", "KIDINS220", "MAP3K7", "MAP2K5", "MAP3K13", "TRAF6", "MAPK1", "ERCC6", "SYAP1", "STK4", "IQGAP1", "UBE2V1", "MAPK14", "SOD1", "PPP2CA", "CCNK", "PDCD10")	0	0	0	c("TLR4", "EGFR", "STRADA", "FGFR1", "HGF", "FERMT2", "DDX3X", "TPD52L1", "PHB2", "ADORA1", "CAMK1", "PDGFC", "FGF1", "DAZAP2", "FGF2", "FZD4")	c("IL1B", "ADRB2", "VEGFA", "TGFB3", "CXCR4", "ARAF", "MUL1", "AGT", "CIB1", "RHOA", "LAMTOR2", "PDGFRB", "ADORA2B", "MAPKAPK3", "CCND3", "SHC1", "SPRY2", "PRDX2", "UBB", "UBC", "GADD45B", "CD81")	c("MAP3K1", "MDFIC", "RAPGEF1", "TLR4", "MAP4K5", "CD24", "DAB2IP", "CDK5R1", "PKN1", "FAM20A", "MAP3K9", "CXCR4", "MAP3K7", "MAP3K4", "HGF", "FERMT2", "DIPK2A", "STK39", "KITLG", "SRC", "MAP2K6", "GNG3", "THBS1", "KIT", "PDGFD", "NTRK3", "EPGN", "RGCC", "PEA15", "PAK3", "CKS2", "HSP90AB1", "SHC1", "KSR1", "FGF1", "DIRAS1", "DIRAS2", "MADD", "DAZAP2", "LTF", "PRDX2", "GRM1", "TCIM", "PLCE1", "CAL…	0	c("ARHGEF5", "MAP2K5", "ERN1", "RASGRP1", "PDGFB", "DIRAS2", "NRG1", "PSRC1", "SPRY2", "HMGA2", "CEMIP", "DUSP5", "DUSP6")	c("AGER", "ALK", "ADORA1", "CCND1", "ADRA2A", "AKT1")	0	0	c("AGT", "ALK", "ADRA2A", "CALM2", "AKT1")	c("EGFR", "EGF", "CCND1", "DRD4", "ARRB1")	0	c("FGFR1", "SOD1", "GHRL", "FGF2")	c("FGFR1", "SOD1", "GHRL", "FGF2")	0	0
1140	POSITIVE REGULATION OF ERK1 AND ERK2 CASCADE	GO:0070374	GOBP	regulation of protein phosphorylation	Signaling	0	0	0	0	0	0	c("TLR4", "CHI3L1", "ICAM1", "AKAP12", "CD44", "P2RY6", "TNFSF11", "CCL2")	c("ANGPT1", "CHI3L1", "ICAM1", "CD44")	0	0	0	0	c("NRP1", "TLR4", "EGFR", "DDT", "FERMT2", "NTRK2", "PHB2", "SLC30A10", "PDGFC", "ATP6AP1", "P2RY1", "FGF2")	c("PHB", "ABL1", "MT3", "CHI3L1", "CIB1", "PDGFRB", "CD4", "NOTCH2", "APOE", "FGFR2", "SHC1", "FGFR3", "CCL3", "SPRY2", "CCL4", "LRP1", "PLA2G5")	c("ANGPT1", "RAPGEF1", "TLR4", "KDR", "CHI3L1", "FERMT2", "PDE8A", "SRC", "NPNT", "GCNT2", "PDGFD", "NTRK2", "NTRK3", "AKAP12", "GPNMB", "APOE", "ERBB4", "SHC1", "NOTCH1", "CD44", "ROR1", "NDRG4", "P2RY1", "APP", "FGF2", "RAPGEF2", "ADCYAP1", "CCN2", "MTURN", "HTR2C", "CCL2", "ARRB1")	0	0	c("AGER", "APOE", "ADRA1A", "ADCYAP1")	0	0	c("DRD2", "APP", "ADCYAP1", "ARRB2")	c("EGFR", "DRD2", "ADRA1A", "ARRB1")	c("NTRK1", "NTRK2", "HTR2A")	c("APP", "FGF2", "MIF")	0	0	0
1321	REGULATION OF JNK CASCADE	GO:0046328	GOBP	regulation of protein phosphorylation	Signaling	0	c("TLR3", "EGFR", "TNIK", "SPAG9")	0	c("DBNL", "GSTP1", "SDCBP", "HMGB1", "PINK1", "PDCD4", "APP", "EPHB1", "GADD45G")	0	0	c("TLR4", "TNFSF11", "GADD45B", "GADD45A", "EDA2R")	0	c("MAP4K4", "HIPK3", "MAP3K7", "MAP3K13", "TRAF6", "ZMYND11", "FKTN", "ERCC6", "CYLD")	0	0	0	0	0	c("MDFIC", "RAPGEF1", "TLR4", "PHLPP1", "GSTP1", "MAP4K5", "WNT7B", "DAB2IP", "WNT7A", "PKN1", "SIRPA", "MAP3K9", "MAP3K7", "MAP3K4", "ZNF675", "WNT16", "TGFBR3", "APP", "FZD10", "CCN2", "EPHB1", "MAPK8IP2", "MTURN", "MAPK8IP1", "SFRP2", "FZD7", "EDA2R")	0	0	0	0	0	0	0	0	0	0	0	0
1323	POSITIVE REGULATION OF PEPTIDYL-SERINE PHOSPHORYLATION OF STAT PROTEIN	GO:0033141	GOBP	regulation of protein phosphorylation	Signaling	0	0	0	0	0	0	0	0	0	0	0	0	0	0	0	0	0	0	0	IFNG	0	0	0	IFNA2	IFNA2	0	0
1384	NEGATIVE REGULATION OF MAP KINASE ACTIVITY	GO:0043407	GOBP	regulation of protein phosphorylation	Signaling	0	0	0	0	0	0	0	0	c("NF1", "STK38", "DUSP16", "HIPK3", "PPP2CA")	0	0	0	0	c("DUSP1", "APOE", "BMP7", "IL1B", "GSTP1", "SMPD1", "SPRY2", "GBA", "AGT")	c("DUSP1", "APOE", "DUSP4", "DUSP8", "GSTP1", "STK38", "DUSP16", "PPP2R1A", "DAB2IP", "ZNF675", "MAPK8IP1", "SFRP2")	0	c("DUSP4", "RGS4", "SPRY2", "SPRY1", "SPRED3", "DUSP5", "DUSP6")	0	0	0	0	0	0	0	0	0	0
1449	REGULATION OF PEPTIDYL-SERINE PHOSPHORYLATION OF STAT PROTEIN	GO:0033139	GOBP	regulation of protein phosphorylation	Signaling	0	0	0	0	0	0	c("LIF", "GADD45A")	0	0	0	0	0	0	0	0	0	0	0	0	IFNG	0	0	0	IFNA2	IFNA2	0	0
1475	REGULATION OF STRESS-ACTIVATED MAPK CASCADE	GO:0032872	GOBP	regulation of protein phosphorylation	Signaling	0	c("TLR3", "EGFR", "TNIK", "SPAG9", "EZR")	0	c("DBNL", "DUSP1", "GSTP1", "PPIA", "SDCBP", "HMGB1", "PINK1", "PDCD4", "APP", "EPHB1", "GADD45G")	c("PPIA", "SDCBP", "HMGB1", "DNAJA1", "PINK1", "PDCD10")	0	c("SPHK1", "TLR4", "TNFSF11", "GADD45B", "GADD45A", "EDA2R")	0	c("MAP4K4", "HIPK3", "MAP3K7", "MAP3K13", "TRAF6", "ZMYND11", "MAPK1", "FKTN", "ERCC6", "PDCD10", "CYLD")	0	0	0	0	0	c("DUSP1", "MDFIC", "RAPGEF1", "TLR4", "PHLPP1", "GSTP1", "MAP4K5", "WNT7B", "DAB2IP", "WNT7A", "FAS", "PKN1", "SIRPA", "MAP3K9", "MAP3K7", "MAP3K4", "HGF", "ZNF675", "FOXO1", "TGFB2", "WNT16", "GREM1", "TGFBR3", "APP", "FZD10", "CCN2", "EPHB1", "MAPK8IP2", "MTURN", "MAPK8IP1", "SFRP2", "FZD7", "EDA2R")	0	0	c("FAS", "AGER", "AKT1")	0	0	0	0	0	0	0	c("EDN1", "XDH")	0
1545	POSITIVE REGULATION OF TYROSINE PHOSPHORYLATION OF STAT PROTEIN	GO:0042531	GOBP	regulation of protein phosphorylation	Signaling	0	0	c("HES5", "STAT3")	0	0	0	c("LIF", "CLCF1", "IL6", "IL6R", "SOCS3")	0	0	0	0	0	0	0	0	0	0	0	LEP	c("IL2", "IFNG")	0	0	0	c("IFNA2", "IL6")	c("IFNA2", "IL6")	0	0
1588	INACTIVATION OF MAPK ACTIVITY	GO:0000188	GOBP	regulation of protein phosphorylation	Signaling	0	0	DUSP1	0	0	0	0	0	0	0	0	0	0	0	0	0	c("DUSP4", "SPRED3", "DUSP5", "DUSP6", "RGS4")	0	0	0	0	0	0	0	0	0	0
1624	REGULATION OF PEPTIDYL-SERINE PHOSPHORYLATION	GO:0033135	GOBP	regulation of protein phosphorylation	Signaling	0	c("BCAR3", "EGFR", "PFN2", "RAPGEF3")	0	c("HSP90AB1", "PARK7", "BCL2", "TXN", "PINK1", "APP", "MIF", "RACK1")	c("PFN2", "PINK1", "MIF", "PDCD10")	0	c("LIF", "BDNF", "CD44", "IL6", "CAV1", "BDKRB2", "GADD45A")	c("ANGPT1", "CD44", "IRGM")	0	0	0	0	0	0	0	0	0	c("BDNF", "BCL2", "AKT1", "AVP")	0	c("IFNG", "NTRK2")	c("BDNF", "APP", "AKT1", "ARRB2")	c("BDNF", "EGFR", "CSF3", "BDKRB2", "AVP")	c("BDNF", "NTRK2", "GSK3A", "STK4")	c("BDNF", "IFNA2", "IL6", "NOS1", "CSF3", "APP", "MIF", "GSK3A")	c("BDNF", "IFNA2", "IL6", "NOS1", "CSF3", "MIF", "GSK3A")	0	0
1633	REGULATION OF PEPTIDYL-THREONINE PHOSPHORYLATION	GO:0010799	GOBP	regulation of protein phosphorylation	Signaling	0	0	0	0	0	0	0	c("IRGM", "CHI3L1")	0	0	0	0	0	c("SIRT2", "BMP7", "SPRY2", "CADM4", "DDIT4", "CHI3L1")	0	0	c("TRIM6", "SPRY2", "SPRED3", "CEMIP", "DMTN", "CHI3L1")	0	0	0	c("APP", "CALM2")	c("BMP7", "EGF")	0	c("APP", "GSK3A")	0	0	0
1740	NEGATIVE REGULATION OF ERK1 AND ERK2 CASCADE	GO:0070373	GOBP	regulation of protein phosphorylation	Signaling	0	c("FLCN", "EZR", "DUSP6")	c("DUSP1", "SLC9A3R1")	0	0	c("NDRG2", "SIRPA", "SPRY2", "TIMP3")	0	0	0	0	0	0	0	c("PHB", "ABL1", "DUSP1", "NDRG2", "GSTP1", "SIRPA", "SPRY2", "SLC9A3R1", "TIMP3", "EZR", "VRK3", "FBLN1")	c("DUSP1", "DUSP26", "RAPGEF1", "DUSP4", "TLR4", "GSTP1", "DAB2IP", "ERRFI1", "GBP1", "SIRPA", "ARRB1")	0	c("DUSP4", "ATF3", "SPRY2", "SPRY1", "SPRED3", "DUSP6")	0	0	0	0	0	0	0	0	0	0
1811	ACTIVATION OF PROTEIN KINASE A ACTIVITY	GO:0034199	GOBP	regulation of protein phosphorylation	Signaling	0	0	0	0	0	0	0	0	0	0	0	c("ADCY8", "PRKACA", "PRKAR2A")	0	0	0	0	0	ADCY7	0	0	c("ADCY8", "ADCY5", "ADCY7")	c("ADCY5", "ADCY7")	ADCY2	0	0	0	0
1921	POSITIVE REGULATION OF STRESS-ACTIVATED MAPK CASCADE	GO:0032874	GOBP	regulation of protein phosphorylation	Signaling	0	0	0	0	0	0	c("SPHK1", "TLR4", "TNFSF11", "GADD45B", "GADD45A", "EDA2R")	0	0	0	0	0	0	0	c("MDFIC", "TLR4", "MAP4K5", "WNT7B", "DAB2IP", "WNT7A", "PKN1", "MAP3K9", "MAP3K7", "MAP3K4", "TGFB2", "WNT16", "APP", "FZD10", "CCN2", "MAPK8IP2", "MTURN", "MAPK8IP1", "FZD7", "EDA2R")	0	0	0	0	0	0	0	0	0	0	c("EDN1", "XDH")	0
1924	NEGATIVE REGULATION OF PROTEIN SERINE/THREONINE KINASE ACTIVITY	GO:0071901	GOBP	regulation of protein phosphorylation	Signaling	0	0	0	0	0	0	c("CAV1", "CDKN1A", "HSPB1", "GADD45A")	0	0	0	0	0	0	c("ABL1", "APOE", "BMP7", "DUSP1", "IL1B", "GSTP1", "SPRY2", "GBA", "AGT", "CIB1", "CDKN2C", "CASP3", "CDKN1A", "SMPD1")	c("CDKN1B", "APOE", "DUSP1", "DUSP4", "DUSP8", "GSTP1", "STK38", "PPP2R1A", "DAB2IP", "HEG1", "ZNF675", "CIT", "DUSP16", "CDKN2B", "PKIA", "LATS2", "CDKN2D", "MAPK8IP1", "SFRP2", "CDKN2A")	c("DUSP4", "HEG1", "RGS3", "YWHAG", "PRKCD", "SORL1", "KAT2B")	c("DUSP4", "RGS4", "SPRY2", "CIT", "CDKN1A", "SPRY1", "SPRED3", "DUSP5", "DUSP6")	c("APOE", "APC", "AKT1")	0	0	c("AGT", "AKT1", "CDKN2A")	0	0	0	0	0	0
1994	REGULATION OF MAP KINASE ACTIVITY	GO:0043405	GOBP	regulation of protein phosphorylation	Signaling	0	c("EGFR", "TNIK", "SPAG9", "SMPD1", "ADORA2B", "DUSP6")	0	0	c("PPIA", "DNAJA1", "PEA15", "CRK", "SOD1", "UBB", "PDCD10")	0	c("TLR4", "CD24", "GDF15", "CAV1", "TNFSF11", "GADD45B", "GADD45A", "AJUBA")	0	c("ADAM9", "STK38", "KIDINS220", "HIPK3", "MAP3K7", "MAP2K5", "MAP3K13", "TRAF6", "MAPK1", "NF1", "DUSP16", "ERCC6", "IQGAP1", "UBE2V1", "MAPK14", "SOD1", "PPP2CA", "PDCD10")	0	0	0	0	c("DUSP1", "IL1B", "GSTP1", "VEGFA", "TGFB3", "CXCR4", "ARAF", "MUL1", "GBA", "AGT", "LAMTOR2", "PDGFRB", "SMPD1", "ADORA2B", "MAPKAPK3", "APOE", "BMP7", "SHC1", "TRIB1", "SPRY2", "PRDX2", "UBB", "UBC", "GADD45B", "CD81")	c("DUSP1", "MAP3K1", "MDFIC", "RAPGEF1", "DUSP4", "DUSP8", "TLR4", "GSTP1", "MAP4K5", "STK38", "CD24", "DAB2IP", "PKN1", "MAP3K9", "CXCR4", "MAP3K7", "MAP3K4", "HGF", "ZNF675", "STK39", "KITLG", "SRC", "MAP2K6", "GNG3", "THBS1", "DUSP16", "KIT", "PDGFD", "NTRK3", "TRIB2", "EPGN", "PEA15", "PAK3", "APOE", "SHC1", "KSR1", "FGF1", "PPP2R1A", "DIRAS1", "DIRAS2", "MADD", "PRDX2", "GRM1", "PLCE1", "FZD…	0	c("DUSP4", "ARHGEF5", "MAP2K5", "ERN1", "RASGRP1", "PDGFB", "SPRED3", "DIRAS2", "RGS4", "NRG1", "SPRY2", "SPRY1", "DUSP5", "DUSP6")	c("AGER", "ALK", "ADORA1", "APOE", "ADRA2A")	0	0	0	c("EGFR", "EGF", "BMP7", "DRD4", "ARRB1")	0	c("FGFR1", "SOD1", "GHRL", "FGF2")	c("FGFR1", "SOD1", "GHRL", "FGF2")	0	0
2031	REGULATION OF ERK1 AND ERK2 CASCADE	GO:0070372	GOBP	regulation of protein phosphorylation	Signaling	0	c("EGFR", "FLCN", "NDRG4", "EZR", "DUSP6")	0	c("DUSP1", "GSTP1", "HMGB1", "GNAI2", "NOTCH2", "YWHAZ", "ATP6AP1", "APP", "MIF", "EPHB1", "BMPER")	0	0	c("TLR4", "CHI3L1", "ICAM1", "AKAP12", "LIF", "CD44", "P2RY6", "TNFSF11", "CCL2")	c("ANGPT1", "CHI3L1", "ICAM1", "CD44")	0	0	0	0	c("NRP1", "TLR4", "EGFR", "DDT", "FERMT2", "NTRK2", "PHB2", "SLC30A10", "PDGFC", "PRMT5", "ATP6AP1", "P2RY1", "FGF2", "SPRY1", "LYN")	c("PHB", "ABL1", "DUSP1", "IL1B", "MT3", "GSTP1", "SIRPA", "CHI3L1", "CIB1", "TGFBR3", "PDGFRB", "CD4", "SLC9A3R1", "NOTCH2", "VRK3", "FBLN1", "APOE", "NDRG2", "FGFR2", "SHC1", "FGFR3", "CCL3", "SPRY2", "CCL4", "EPHB1", "TIMP3", "LRP1", "PLA2G5", "EZR")	c("DUSP1", "ANGPT1", "RAPGEF1", "DUSP4", "TLR4", "GSTP1", "KDR", "DAB2IP", "GBP1", "SIRPA", "CHI3L1", "FERMT2", "PDE8A", "SRC", "NPNT", "GCNT2", "TGFBR3", "DUSP26", "PDGFD", "NTRK2", "NTRK3", "AKAP12", "GPNMB", "APOE", "ERBB4", "SHC1", "NOTCH1", "CD44", "ROR1", "NDRG4", "P2RY1", "ERRFI1", "APP", "FGF2", "RAPGEF2", "ADCYAP1", "CCN2", "EPHB1", "MTURN", "HTR2C", "CCL2", "EPHA7", "ARRB1")	0	c("DUSP4", "ARHGEF5", "CHI3L1", "RASGRP1", "OPRM1", "ATF3", "PDGFB", "SPRED3", "SPRY2", "SPRY1", "DUSP6")	c("AGER", "APOE", "ADRA1A", "ADCYAP1")	0	c("NTRK2", "YWHAZ")	c("ATF3", "DRD2", "APP", "ADCYAP1", "ARRB2")	c("EGFR", "DRD2", "ADRA1A", "ARRB1")	c("NTRK1", "NTRK2", "HTR2A")	c("APP", "FGF2", "MIF")	0	0	0
2051	POSITIVE REGULATION OF JNK CASCADE	GO:0046330	GOBP	regulation of protein phosphorylation	Signaling	0	c("TLR3", "TNIK", "SPAG9")	0	0	0	0	c("TLR4", "TNFSF11", "GADD45B", "GADD45A", "EDA2R")	0	0	0	0	0	0	0	c("MDFIC", "TLR4", "MAP4K5", "WNT7B", "DAB2IP", "WNT7A", "PKN1", "MAP3K9", "MAP3K7", "MAP3K4", "WNT16", "APP", "FZD10", "CCN2", "MTURN", "MAPK8IP1", "FZD7", "EDA2R")	0	0	0	0	0	0	0	0	0	0	0	0
2089	NEGATIVE REGULATION OF PROTEIN KINASE ACTIVITY	GO:0006469	GOBP	regulation of protein phosphorylation	Signaling	0	0	0	c("DUSP1", "GSTP1", "PPIA", "NPM1", "PDCD4", "SNX6", "RACK1", "PARK7", "PRKAR1A")	0	0	0	0	0	0	0	0	0	c("ABL1", "DUSP1", "IL1B", "GSTP1", "GBA", "AGT", "CIB1", "VPS25", "CDKN2C", "CASP3", "SMPD1", "APOE", "BMP7", "TRIB1", "RGN", "SPRY2", "CDKN1A", "PPP1R1B")	c("DUSP1", "DUSP4", "DUSP8", "GSTP1", "STK38", "DAB2IP", "PPM1E", "PKN1", "HEG1", "ZNF675", "PTPRT", "DUSP26", "DUSP16", "PTPRO", "TRIB2", "CDKN1B", "APOE", "PPP2R1A", "PARVA", "CIT", "ERRFI1", "CDKN2B", "PKIA", "LATS2", "CDKN2D", "MAPK8IP1", "SFRP2", "CDKN2A", "SRCIN1")	c("DUSP4", "SH3BP5", "HEG1", "RGS3", "YWHAG", "PRKCD", "SNCA", "PTPRO", "RGN", "SORL1", "WARS1", "KAT2B")	c("DUSP4", "PTPRO", "SPRED3", "RGS4", "SPRY2", "CIT", "CDKN1A", "SPRY1", "DUSP5", "DUSP6")	c("APOE", "APC", "ADARB1", "ADORA2A", "AKT1")	0	0	c("AGT", "AKT1", "CDKN2A")	c("BMP7", "ADORA2A", "CDKN2A")	0	0	0	0	0
2129	POSITIVE REGULATION OF PEPTIDYL-SERINE PHOSPHORYLATION	GO:0033138	GOBP	regulation of protein phosphorylation	Signaling	0	c("BCAR3", "EGFR", "PFN2", "RAPGEF3")	0	c("HSP90AB1", "PARK7", "BCL2", "TXN", "PINK1", "APP", "MIF")	c("PFN2", "PINK1", "MIF", "PDCD10")	0	c("LIF", "BDNF", "CD44", "IL6", "CAV1")	c("ANGPT1", "CD44", "IRGM")	0	0	0	0	0	0	0	0	0	c("BDNF", "BCL2", "AKT1", "AVP")	0	c("IFNG", "NTRK2")	c("BDNF", "APP", "AKT1", "ARRB2")	c("BDNF", "EGFR", "CSF3", "AVP")	c("BDNF", "NTRK2", "GSK3A", "STK4")	c("BDNF", "IFNA2", "IL6", "NOS1", "CSF3", "APP", "MIF", "GSK3A")	c("BDNF", "IFNA2", "IL6", "NOS1", "CSF3", "MIF", "GSK3A")	0	0
2168	REGULATION OF PEPTIDYL-TYROSINE PHOSPHORYLATION	GO:0050730	GOBP	regulation of protein phosphorylation	Signaling	0	0	0	0	0	0	c("BDNF", "CD24", "IL6", "IL6R", "ICAM1", "SOCS3", "LIF", "CD44", "CAV1", "CLCF1", "EREG")	c("ANGPT1", "PARP14", "ICAM1", "CD44")	0	0	0	0	0	0	0	0	c("BDNF", "EHD4", "DMTN", "PPP2R5B", "PDGFB", "BANK1", "EFNA5", "NRG1", "LRP8", "PDCL3", "ACE")	c("BDNF", "ADORA1", "BTC", "ADRA1A", "ADRA2A")	c("LEP", "ACE")	c("IL2", "NTRK2", "IFNG")	c("BDNF", "AGT", "DLG4", "CNTF", "ADRA2A", "APP", "ARRB2")	c("BDNF", "EGFR", "DLG3", "EGF", "DLG4", "ERBB3", "ADRA1A", "CSF3", "ACE")	c("BDNF", "NTRK2", "RELN", "HTR2A")	c("BDNF", "IFNA2", "IL6", "GHRL", "RELN", "CSF3", "APP", "MIF")	c("BDNF", "IFNA2", "IL6", "GHRL", "RELN", "CSF3", "MIF")	c("IL2", "RELN", "HTR2A")	0
2171	REGULATION OF PROTEIN TYROSINE KINASE ACTIVITY	GO:0061097	GOBP	regulation of protein phosphorylation	Signaling	0	0	0	0	0	0	c("BDNF", "CD24", "EREG", "CAV1")	0	0	0	0	0	0	0	0	0	c("BDNF", "NRG1", "ACE", "LRP8", "PDGFB")	c("BDNF", "ADRA1A", "ADRA2A", "ADORA1", "BTC")	0	0	c("BDNF", "DLG4", "ADRA2A", "APP", "AGT")	c("BDNF", "DLG4", "ADRA1A", "DLG3", "ACE", "EGF", "ERBB3")	c("BDNF", "NTRK2", "RELN")	c("BDNF", "APP", "GHRL", "RELN")	c("BDNF", "GHRL", "RELN")	0	0
2173	POSITIVE REGULATION OF MAP KINASE ACTIVITY	GO:0043406	GOBP	regulation of protein phosphorylation	Signaling	0	c("EGFR", "TNIK", "SPAG9", "ADORA2B", "DUSP6")	0	0	c("PPIA", "PEA15", "CRK", "SOD1", "UBB", "PDCD10")	0	c("TLR4", "CD24", "GDF15", "TNFSF11", "GADD45B", "GADD45A", "AJUBA")	0	c("ADAM9", "KIDINS220", "MAP3K7", "MAP2K5", "MAP3K13", "TRAF6", "MAPK1", "ERCC6", "IQGAP1", "UBE2V1", "MAPK14", "SOD1", "PDCD10")	0	0	0	0	0	c("MAP3K1", "MDFIC", "RAPGEF1", "TLR4", "MAP4K5", "CD24", "DAB2IP", "PKN1", "MAP3K9", "CXCR4", "MAP3K7", "MAP3K4", "HGF", "STK39", "KITLG", "SRC", "MAP2K6", "GNG3", "THBS1", "KIT", "PDGFD", "NTRK3", "EPGN", "PEA15", "PAK3", "SHC1", "KSR1", "FGF1", "DIRAS1", "DIRAS2", "MADD", "PRDX2", "GRM1", "PLCE1", "FZD10", "FGF2", "ARRB1")	0	0	c("AGER", "ALK", "ADORA1", "ADRA2A")	0	0	c("AGT", "ALK", "ADRA2A")	c("EGFR", "EGF", "DRD4", "ARRB1")	0	c("FGFR1", "SOD1", "GHRL", "FGF2")	c("FGFR1", "SOD1", "GHRL", "FGF2")	c("EDN1", "HTR2A")	0
2287	ACTIVATION OF PROTEIN KINASE B ACTIVITY	GO:0032148	GOBP	regulation of protein phosphorylation	Signaling	0	0	0	c("PPIA", "TXN", "PINK1", "PARK7")	c("PPIA", "PINK1")	0	0	0	0	0	0	0	0	0	0	0	0	c("AKT1", "ADRA2A")	0	0	c("AKT1", "ADRA2A")	0	0	0	0	0	0
2364	POSITIVE REGULATION OF P38MAPK CASCADE	GO:1900745	GOBP	regulation of protein phosphorylation	Signaling	0	0	0	0	0	0	c("SPHK1", "GADD45B", "GADD45A")	0	0	0	0	0	0	c("PRMT1", "IL1B", "GADD45B", "VEGFA")	0	0	0	0	LEP	0	0	0	0	0	0	XDH	0
2366	ACTIVATION OF PROTEIN KINASE ACTIVITY	GO:0032147	GOBP	regulation of protein phosphorylation	Signaling	0	c("TLR3", "EGFR", "TNIK", "SPAG9", "ADORA2B", "DUSP6")	0	c("DBNL", "MAP3K1", "LPAR1", "PPIA", "HMGB1", "PINK1", "EMP2", "PEA15", "PARK7", "RPLP1", "PRKAR1A", "PRDX2", "TXN", "UBB", "GADD45G")	c("PPIA", "HMGB1", "PINK1", "PEA15", "TOM1L1", "CRK", "SOD1", "RPLP1", "UBB")	0	0	0	c("ECT2", "ADAM9", "MAP4K4", "KIDINS220", "MAP3K7", "MAP2K5", "MAP3K13", "TRAF6", "MAPK1", "ERCC6", "STK4", "UBE2V1", "MAPKAP1", "MAPK14", "SOD1")	0	0	0	0	c("PHB", "ABL1", "IL1B", "MT3", "ADRB2", "VEGFA", "TGFB3", "CHI3L1", "CXCR4", "ARAF", "MUL1", "GPRC5B", "AGT", "LAMTOR2", "ADORA2B", "MAPKAPK3", "SHC1", "PRDX2", "UBB", "UBC", "GADD45B", "CD81")	c("MALT1", "MAP3K1", "ANGPT1", "MDFIC", "RAPGEF1", "FGF13", "TLR4", "ADCY7", "MAP4K5", "DAB2IP", "CDK5R1", "PKN1", "CHI3L1", "MAP3K9", "CXCR4", "MAP3K7", "MAP3K4", "HGF", "STK39", "TGFB2", "TGFBR2", "SRC", "MAP2K6", "GNG3", "GREM1", "THBS1", "KIT", "NTRK3", "EPGN", "RGCC", "PEA15", "AGAP2", "PAK3", "SHC1", "KSR1", "ADCY1", "FGF1", "CHRNA3", "SLC1A1", "MADD", "PRDX2", "GRM1", "PLCE1", "PAK5", "FGF…	0	0	c("ADCY7", "ALK", "ADORA1", "ADRA2A", "AKT1")	0	0	c("ADCY7", "AGT", "ALK", "DRD2", "ADRA2A", "ADCY8", "ADCY5", "AKT1")	c("ADCY7", "EGFR", "EGF", "DRD2", "DRD4", "ADCY5", "ARRB1")	c("NTRK1", "ADCY2", "INS", "STK4")	c("SOD1", "GHRL", "FGF2")	c("SOD1", "GHRL", "FGF2")	0	0
2370	REGULATION OF PROTEIN AUTOPHOSPHORYLATION	GO:0031952	GOBP	regulation of protein phosphorylation	Signaling	0	0	0	0	0	0	0	0	0	0	0	0	0	0	0	0	0	0	ACE	0	0	0	0	0	0	0	0
2377	REGULATION OF P38MAPK CASCADE	GO:1900744	GOBP	regulation of protein phosphorylation	Signaling	0	0	0	0	0	0	c("SPHK1", "GADD45B", "GADD45A")	0	0	0	0	0	0	c("PRMT1", "DUSP1", "IL1B", "EZR", "GADD45B", "VEGFA")	0	0	0	0	LEP	0	0	0	0	0	0	XDH	0
2870	TRANSMITTER-GATED ION CHANNEL ACTIVITY INVOLVED IN REGULATION OF POSTSYNAPTIC MEMBRANE POTENTIAL	GO:1904315	GOMF	signaling receptor activity	Signaling	0	0	0	0	0	0	0	0	0	0	0	0	0	0	c("CHRNA1", "GABRB2", "CHRNA3", "GLRA2", "CHRNA6", "GRID2", "CHRNB4", "GRIK5", "GRIK3", "GRIK1", "GABRA3", "GABRG2")	c("CHRNA3", "CHRNA7", "CHRNA9", "CHRNB2", "GABRA3")	0	0	0	0	c("CHRNA2", "CHRNA4", "CHRNB3")	0	c("GRIK4", "GRIK2")	0	0	0	0
2890	G PROTEIN-COUPLED PEPTIDE RECEPTOR ACTIVITY	GO:0008528	GOMF	signaling receptor activity	Signaling	0	0	0	0	0	c("NTSR2", "LGR4", "GPR37L1", "RAMP1", "EDNRB")	0	0	0	0	0	0	0	0	0	0	0	0	0	0	c("CRHR1", "CRHR2", "CMKLR1")	c("CCKAR", "BDKRB2", "CRHR1")	0	0	0	c("GALR3", "GAL", "GALR2", "GALR1", "CRHR1")	0
2923	POSTSYNAPTIC NEUROTRANSMITTER RECEPTOR ACTIVITY	GO:0098960	GOMF	signaling receptor activity	Signaling	0	0	0	0	0	0	0	0	0	0	0	0	0	0	c("CHRNA1", "GABRB2", "GRM1", "CHRNA3", "GLRA2", "CHRNA6", "GABBR1", "GRID2", "CHRNB4", "GABRA3", "GABRG2", "GRIK5", "GRIK3", "GRIK1")	c("CHRNA3", "CHRNA7", "CHRNA9", "CHRNB2", "GABRA3")	0	0	CHRM1	0	c("CHRNA2", "CHRNA4", "CHRNB3", "ADRB1")	0	c("GRIK4", "GRIK2")	0	0	0	0
2928	ACETYLCHOLINE-GATED CATION-SELECTIVE CHANNEL ACTIVITY	GO:0022848	GOMF	signaling receptor activity	Signaling	0	0	0	0	0	0	0	0	0	0	0	0	0	0	c("CHRNA6", "CHRNB4", "CHRNA1", "CHRNA3")	c("CHRNA9", "CHRNB2", "CHRNA3", "CHRNA7")	0	0	0	0	c("CHRNB3", "CHRNA2", "CHRNA4")	0	0	0	0	0	0
2929	PEPTIDE RECEPTOR ACTIVITY	GO:0001653	GOMF	signaling receptor activity	Signaling	0	0	0	0	0	c("NTSR2", "LGR4", "GPR37L1", "RAMP1", "EDNRB")	0	0	0	0	0	0	0	0	0	0	0	0	0	0	c("CRHR1", "CRHR2", "CMKLR1")	c("CCKAR", "BDKRB2", "CRHR1")	0	0	0	c("GALR3", "GAL", "GALR2", "GALR1", "CRHR1")	0
2937	BENZODIAZEPINE RECEPTOR ACTIVITY	GO:0008503	GOMF	signaling receptor activity	Signaling	0	0	GABRG1	0	0	0	0	TSPO	0	0	0	0	0	0	0	0	0	0	0	0	0	0	0	0	0	0	0
2987	TRANSMEMBRANE RECEPTOR PROTEIN TYROSINE KINASE ACTIVITY	GO:0004714	GOMF	signaling receptor activity	Signaling	0	0	0	0	0	0	0	0	0	0	0	0	c("DDR1", "EGFR", "NRP1", "FGFR1", "LYN", "DDR2", "NTRK2", "IGF2R")	c("DDR1", "EPHB1", "ABL1", "EFEMP1", "FGFR3", "PDGFRB", "AXL", "MERTK", "FGFR2", "TESK2", "FGFRL1")	c("EPHA5", "EPHA7", "EPHA10", "EFNB3", "DDR1", "SRC", "RYK", "EPHB1", "EPHA3", "MAP2K6", "EFEMP1", "KIT", "KDR", "ROR1", "DDR2", "NTRK2", "NTRK3", "ERBB4")	c("EPHA7", "EPHA6", "EPHA10", "EPHA3", "FLT3", "FLT1", "PDGFRA", "PRKCD", "CSF1R", "DDR2")	0	c("DDR1", "ALK")	0	0	0	c("EGFR", "ERBB3")	c("NTRK1", "NTRK2")	0	0	0	0
3014	G PROTEIN-COUPLED AMINE RECEPTOR ACTIVITY	GO:0008227	GOMF	signaling receptor activity	Signaling	0	0	0	0	0	0	0	0	0	0	0	0	0	0	0	0	0	c("ADRA2A", "ADRA1A")	CHRM1	0	c("ADRA2A", "ADRB1", "CHRM2")	c("ADRA1A", "DRD4")	c("HTR2A", "HTR1A")	0	0	0	0
3018	GABA RECEPTOR ACTIVITY	GO:0016917	GOMF	signaling receptor activity	Signaling	0	0	GABRG1	0	0	0	0	0	0	0	0	c("GABRA2", "GABBR1", "GABRG1", "GABRB1")	0	0	c("GABRB3", "GABRQ", "GABBR2", "GABBR1", "GABRA3", "GABRG2", "GABRB2")	0	0	0	0	0	0	0	0	0	0	0	0
3024	STEROID HORMONE RECEPTOR ACTIVITY	GO:0003707	GOMF	signaling receptor activity	Signaling	0	0	0	0	0	0	0	0	0	0	0	0	0	0	0	0	0	0	0	0	0	0	0	0	NR3C1	0	NR2E1
3027	TRANSMEMBRANE RECEPTOR PROTEIN KINASE ACTIVITY	GO:0019199	GOMF	signaling receptor activity	Signaling	0	0	0	0	0	0	0	0	0	0	0	0	0	c("DDR1", "EPHB1", "ABL1", "EFEMP1", "BMPR1B", "FGFR3", "PDGFRB", "LTBP1", "AXL", "MERTK", "FGFR2", "TESK2", "TGFBR3", "FGFRL1")	c("EPHA5", "EPHA7", "EPHA10", "EFNB3", "DDR1", "SRC", "RYK", "EPHB1", "EPHA3", "MAP2K6", "TGFBR2", "EFEMP1", "ACVR1B", "KIT", "KDR", "ROR1", "TGFBR3", "DDR2", "NTRK2", "NTRK3", "ERBB4", "ACVR2B")	c("EPHA7", "EPHA6", "EPHA10", "EPHA3", "ACVR1B", "FLT3", "FLT1", "PDGFRA", "PRKCD", "CSF1R", "DDR2", "ACVR1C")	0	0	0	0	0	0	0	0	0	0	0
3036	GLUTAMATE RECEPTOR ACTIVITY	GO:0008066	GOMF	signaling receptor activity	Signaling	0	0	0	0	0	0	0	0	0	0	0	0	0	0	c("GRIA4", "GRM3", "GRM8", "GRM1", "GRID2", "GRIN2B", "GRIK5", "GRIK3", "GRIK1", "GRIA2")	c("GRM2", "GRIN2B", "GRIA2")	0	0	0	0	0	0	c("GRIN2A", "GRIK4", "GRIK2")	0	0	0	0
3038	GABA-A RECEPTOR ACTIVITY	GO:0004890	GOMF	signaling receptor activity	Signaling	0	0	GABRG1	0	0	0	0	0	0	0	0	c("GABRA2", "GABRG1", "GABRB1")	0	0	c("GABRB3", "GABRQ", "GABRA3", "GABRG2", "GABRB2")	0	0	0	0	0	0	0	0	0	0	0	0
3039	PROTEIN-HORMONE RECEPTOR ACTIVITY	GO:0016500	GOMF	signaling receptor activity	Signaling	0	0	0	0	0	0	0	0	0	0	0	0	0	0	0	0	0	0	0	0	0	0	0	0	0	0	0
3080	DEATH RECEPTOR ACTIVITY	GO:0005035	GOMF	signaling receptor activity	Signaling	0	0	0	0	0	0	0	0	0	0	0	0	0	0	0	c("TNFRSF25", "NGFR")	0	FAS	0	TNFRSF1B	0	0	0	0	0	0	0
3101	G PROTEIN-COUPLED SEROTONIN RECEPTOR ACTIVITY	GO:0004993	GOMF	signaling receptor activity	Signaling	0	0	0	0	0	0	0	0	0	0	0	0	0	0	0	0	0	0	CHRM1	0	0	0	c("HTR2A", "HTR1A")	0	0	HTR2A	0
3121	NEUROTRANSMITTER RECEPTOR ACTIVITY INVOLVED IN REGULATION OF POSTSYNAPTIC MEMBRANE POTENTIAL	GO:0099529	GOMF	signaling receptor activity	Signaling	0	0	0	0	0	0	0	0	0	0	0	0	0	0	c("CHRNA1", "GABRB2", "CHRNA3", "GLRA2", "CHRNA6", "GABBR1", "GRID2", "CHRNB4", "GRIK5", "GRIK3", "GRIK1", "GABRA3", "GABRG2")	c("CHRNA3", "CHRNA7", "CHRNA9", "CHRNB2", "GABRA3")	0	0	CHRM1	0	c("CHRNA2", "CHRNA4", "CHRNB3", "ADRB1")	0	c("GRIK4", "GRIK2")	0	0	0	0
3131	G PROTEIN-COUPLED NEUROTRANSMITTER RECEPTOR ACTIVITY	GO:0099528	GOMF	signaling receptor activity	Signaling	0	0	0	0	0	0	0	0	0	0	0	0	0	0	c("HRH1", "HRH2", "HTR2C", "HTR5A", "CHRM3", "GRM1", "CHRM2", "GABBR2", "GABBR1")	0	0	0	CHRM1	0	c("CHRM2", "ADRB1")	0	c("HTR2A", "HTR1A")	0	0	HTR2A	0
3137	NEUROTRANSMITTER RECEPTOR ACTIVITY	GO:0030594	GOMF	signaling receptor activity	Signaling	0	0	0	0	0	0	0	0	0	0	0	0	0	0	c("GABRQ", "CHRNA1", "GABRB2", "GRM1", "CHRNA3", "CHRNA6", "GRID2", "CHRNB4", "GABRA3", "GABRG2", "HRH1", "HRH2", "HTR2C", "GABRB3", "HTR5A", "CHRM2", "GRIN2B", "CHRM3", "GLRA2", "GLRA3", "GABBR2", "GABBR1", "GRIA2", "GRIA4", "GRIK5", "GRIK3", "GRIK1")	c("CHRNA3", "CHRNA7", "CHRNA9", "CHRNB2", "GABRA3", "CHRFAM7A", "GRIN2B", "CHRM5", "GRIA2", "HTR1A")	0	0	0	0	c("CHRNA2", "CHRNA4", "CHRNB3", "DRD3", "CHRM2", "ADRB1", "DRD1", "DRD2")	c("DRD3", "DRD4", "DRD2", "DRD5")	c("GRIN2A", "HTR2A", "DRD1", "DRD5", "HTR1A", "GRIK4", "GRIK2")	c("DRD5", "HTR7")	c("DRD5", "HTR7")	0	0
3138	TRANSMITTER-GATED CHANNEL ACTIVITY	GO:0022835	GOMF	signaling receptor activity	Signaling	0	0	0	0	0	0	0	0	0	0	0	0	0	0	c("CHRNA1", "GABRB2", "CHRNA3", "GLRA2", "GLRA3", "CHRNA6", "GRID2", "CHRNB4", "GABRA3", "GABRG2", "GRIA2", "GRIA4", "GABRB3", "GRIN2B", "GRIK5", "GRIK3", "GRIK1")	c("CHRNA3", "CHRNA7", "CHRNA9", "CHRNB2", "GABRA3", "GRIA2", "GRIN2B")	0	0	0	0	c("CHRNA2", "CHRNA4", "CHRNB3")	0	c("GRIN2A", "GRIK4", "GRIK2")	0	0	0	0
3139	GABA-GATED CHLORIDE ION CHANNEL ACTIVITY	GO:0022851	GOMF	signaling receptor activity	Signaling	0	0	GABRG1	0	0	0	0	0	0	0	0	c("GABRA2", "GABRG1", "GABRB1")	0	0	c("GABRB3", "GABRA3", "GABRG2", "GABRB2")	0	0	0	0	0	0	0	0	0	0	0	0
3162	IONOTROPIC GLUTAMATE RECEPTOR ACTIVITY	GO:0004970	GOMF	signaling receptor activity	Signaling	0	0	0	0	0	0	0	0	0	0	0	0	0	0	c("GRIA4", "GRID2", "GRIN2B", "GRIK5", "GRIK3", "GRIK1", "GRIA2")	0	0	0	0	0	0	0	c("GRIK4", "GRIK2", "GRIN2A")	0	0	0	0
3165	ACETYLCHOLINE RECEPTOR ACTIVITY	GO:0015464	GOMF	signaling receptor activity	Signaling	0	0	0	0	0	0	0	0	0	0	0	0	0	0	c("CHRNA6", "CHRNB4", "CHRM3", "CHRNA1", "CHRNA3", "CHRM2")	c("CHRFAM7A", "CHRNB2", "CHRM5", "CHRNA3", "CHRNA7")	0	0	CHRM1	0	c("CHRNB3", "CHRNA2", "CHRM2", "CHRNA4")	0	0	0	0	0	0
3169	NEUROPEPTIDE RECEPTOR ACTIVITY	GO:0008188	GOMF	signaling receptor activity	Signaling	0	0	0	0	0	0	0	0	0	0	0	0	0	0	0	0	0	0	0	0	0	0	0	0	0	c("GALR3", "GALR2", "GALR1", "GAL")	0
2564	POSTSYNAPTIC SPECIALIZATION	GO:0099572	GOCC	synapse	Signaling	0	0	0	c("RPL8", "RPL6", "RPL7", "RPS14", "RPS19", "MAP1B", "PTPRS", "RPLP0", "DBNL", "GRIA1", "DAB1", "SH3GL1", "CNN3", "ATP1A1", "CACNG5", "SYT11")	c("CRYAB", "RPS14", "RPS19", "RPLP0", "CRIPT", "FABP5", "BAALC")	c("CDH2", "IQSEC1", "DCLK1", "CTNND2", "PRNP", "HSPA8", "IGSF11", "GRM3", "NTRK2")	0	0	0	0	0	0	0	0	c("DYNLL2", "CRYAB", "DMTN", "SRCIN1", "RPL8", "RUSC1", "RPL38", "BSN", "EPHA7", "MAPK8IP2", "EPB41", "SYNDIG1", "BCL11A", "SRC", "IQSEC3", "NETO2", "GRIN2B", "CPEB3", "PTPRT", "GABRB2", "ARF1", "PTPRS", "GRIK5", "PCLO", "KCND2", "SYN3", "SYN1", "ZDHHC15", "CNKSR2", "SYNPO", "ADCY1", "DRP2", "PAK3", "GABRA3", "FABP5", "ADGRL1", "CDK5R1", "CLSTN3", "CTNND2", "CLSTN1", "SLC8A2", "GRIP1", "BAALC", "…	c("EPHA7", "NGFR", "BCL11A", "GRIN2B", "PCLO", "LRRC7", "RGS7BP", "GABRA3", "SH3GL3", "SLC8A2", "GRIP1", "GRIA2", "CHRNA3", "CHRNA9", "DAB1", "LRRTM1", "SHANK2", "CACNG8", "SLITRK1", "CACNG2", "CACNG4", "ADD2")	c("DMTN", "MT-ND2", "ANKS1B", "LRRC7", "ACTN2", "LZTS1", "LIN7A", "IGSF11", "MYD88", "INSYN2A", "LRRTM2", "GRID2", "LRP8", "CACNG4", "MX2", "MX1")	0	c("CHRM1", "PDLIM5")	0	c("ADCY8", "CACNA1C", "DRD2", "DRD3", "DLG4", "ARRB2", "CAMK2A")	c("BCR", "CTNND2", "CACNA1C", "DRD2", "DRD3", "DLG2", "DLG4", "ARRB1", "ADORA2A", "CAMK2A")	c("GRIN2A", "GRIK2", "CACNA1C", "PDE4B", "ADD3", "NTRK2")	c("DISC1", "NOS1", "ADORA2A")	c("DISC1", "NOS1", "ADORA2A")	0	0
2569	INHIBITORY SYNAPSE	GO:0060077	GOCC	synapse	Signaling	0	0	0	0	0	0	0	0	0	0	0	0	0	0	0	0	0	0	0	0	0	0	c("GAD1", "GAD2")	0	0	c("GAD1", "GAD2")	0
2577	PRESYNAPTIC CYTOSOL	GO:0099523	GOCC	synapse	Signaling	0	0	TRIM9	0	0	0	0	0	0	0	0	0	0	0	0	0	0	0	0	0	0	0	0	0	0	0	0
2582	INTEGRAL COMPONENT OF POSTSYNAPTIC DENSITY MEMBRANE	GO:0099061	GOCC	synapse	Signaling	0	0	0	0	0	0	0	0	0	0	0	0	0	0	c("CACNG7", "CLSTN3", "SLITRK1", "LRFN5", "ERBB4", "SLITRK3", "CLSTN1", "CACNG2", "EPHA7", "NETO1", "LRRTM2", "SLC30A1", "SHISA9", "ADCY1", "GRID2", "DCC", "EFNB3", "PTPRT", "PTPRS", "GRIK5")	c("SLITRK1", "CACNG2", "CACNG4", "EPHA7")	0	0	CHRM1	0	0	0	0	0	0	0	0
2590	PRESYNAPTIC MEMBRANE	GO:0042734	GOCC	synapse	Signaling	0	0	0	0	0	0	0	0	0	0	0	0	0	0	c("SLC1A6", "SLC4A8", "NRXN1", "APBA1", "GRIK3", "CNTN5", "GPC4", "FBXO45", "GABBR1", "EFNB3", "SNAP91", "GRM3", "SCN2A", "NECTIN1", "KCTD16", "UNC13A", "NLGN2", "PICALM", "KCNA2", "STXBP1", "KCNC1", "KCNC2", "ERBB4", "P2RY1", "KCNA1", "SNAP25", "STX1B", "PCDH17", "RIMS3", "GPM6A", "PTPRS", "GRIK5", "CNR1", "GAD2", "SYP", "ERC2", "KCNJ3", "PCDH8", "SYT1", "ADGRL1")	c("CNTN5", "SNAP91", "GRM2", "NECTIN1", "CDH9", "STXBP1", "RGS7BP")	0	c("ADORA1", "ADORA2A", "ADRA1A")	0	0	c("DRD2", "ADCY8", "CNR1")	c("DRD2", "ADORA2A", "CNR1", "ADRA1A")	c("GRIK4", "SLC6A4", "SCN2A", "SNAP25", "GRIN2A", "GRIK2", "HTR2A", "GAD2")	c("SLC6A4", "ADORA2A", "SNAP25")	c("SLC6A4", "ADORA2A", "SNAP25")	c("SLC6A4", "HTR2A", "GAD2")	0
2598	INTEGRAL COMPONENT OF PRESYNAPTIC MEMBRANE	GO:0099056	GOCC	synapse	Signaling	0	0	0	0	0	c("SLC1A2", "GPM6A", "GRM3", "CDH2")	0	0	0	0	0	0	0	0	c("ERBB4", "P2RY1", "SLC1A6", "KCNA1", "EFNB3", "PCDH17", "PTPRS", "GPM6A", "GRIK5", "CNR1", "GRM3", "SCN2A", "NECTIN1", "KCNJ3")	0	0	c("ADORA1", "ADORA2A", "ADRA1A")	CHRM1	0	c("DRD2", "CNR1", "ADCY8")	c("DRD2", "CNR1", "ADORA2A", "ADRA1A")	c("GRIK4", "SLC6A4", "HTR2A", "SCN2A")	c("SLC6A4", "ADORA2A")	c("SLC6A4", "ADORA2A")	c("SLC6A4", "HTR2A")	0
2601	GLUTAMATERGIC SYNAPSE	GO:0098978	GOCC	synapse	Signaling	0	0	0	c("PRKAR1A", "ARPC2", "YWHAE", "ARF4", "PTPRS", "SPARC", "YWHAZ", "GRIA1", "RHOA", "PPP1CA", "SH3GL1", "CACNG5", "PORCN", "VCP")	0	c("APOE", "DAG1", "CSPG5", "GPM6A", "ACTB", "BCAN", "SPARCL1", "HSPA8", "GRM3")	0	0	0	0	0	0	c("GPC4", "FZD4", "PHB2", "LYN", "STX4", "GPM6A", "RAB8A", "ACTB", "OPHN1", "CAMK1", "PPP1CA", "P2RY1", "SLITRK2", "DNM2", "VCP")	0	c("SLC1A6", "SLC4A8", "GPC4", "DYNLL2", "SH3GL2", "TNR", "NSG1", "APOE", "CDH1", "CAMKV", "STXBP1", "NPTXR", "NPTX2", "LGI1", "BSN", "EPHA7", "SNAP25", "CPLX2", "SRC", "PTPRT", "ARF1", "GPM6A", "PTPRS", "GRIK5", "PCLO", "KCND2", "SYN3", "NPTX1", "CNKSR2", "ERC2", "ADCY1", "DRP2", "PAK3", "ABHD6", "CLSTN3", "CLSTN1", "GRIP1", "SV2A", "APBA1", "SHISA9", "BCAN", "GRIK3", "SPARCL1", "FBXO45", "EFNB3"…	c("STXBP1", "EPHA7", "PCLO", "RGS7BP", "SH3GL3", "GRIP1", "CAMK4", "LRRTM1", "CTTNBP2", "SLITRK1", "CACNG2", "CACNG4", "PPFIA2", "PTPRO")	c("SYT6", "PPM1H", "SLC6A17", "LGI1", "ACTN2", "ABHD6", "CADPS2", "LRRTM2", "GRID2", "CACNG4", "ADGRL2", "PCDH17", "CNR1", "PTPRO", "NRG3", "SYT1", "DGKB")	c("APOE", "ACTB", "ADORA2A", "ADRA1A")	0	0	c("ADCY8", "DRD2", "DRD3", "DLG4", "CNR1", "DGKB")	c("BCR", "DRD4", "DRD2", "DRD3", "DLG4", "ADORA2A", "CNR1", "ADRA1A")	c("SNAP25", "GRIN2A", "GRIK2", "GSK3B", "SCN2A", "HTR2A")	c("GHRL", "SNAP25", "GSK3B", "ADORA2A")	c("GHRL", "SNAP25", "GSK3B", "ADORA2A")	0	0
2605	ANCHORED COMPONENT OF SYNAPTIC MEMBRANE	GO:0099144	GOCC	synapse	Signaling	0	0	0	0	0	0	0	0	0	0	0	0	0	0	0	c("CNTN5", "RGS7BP", "CNTN2")	0	0	0	0	0	0	0	0	0	0	0
2606	CALYX OF HELD	GO:0044305	GOCC	synapse	Signaling	0	0	0	0	0	0	0	0	0	0	0	0	0	0	c("CPLX2", "KCNA1", "PRKCB", "CALB1")	0	0	ADORA1	0	0	0	0	0	KCNK2	KCNK2	0	0
2609	SYNAPTIC VESICLE	GO:0008021	GOCC	synapse	Signaling	0	0	0	c("STX6", "PTPRS", "APP", "GRIA1", "KIF1A", "RABAC1", "SYT11", "SCAMP1", "LAMP1")	c("CLTB", "CLTA", "VTI1B", "VDAC2", "RAB10", "CALM3")	0	0	0	0	0	0	0	0	0	c("SYNGR1", "SLC4A8", "SYT4", "SNAP91", "SH3GL2", "HAP1", "VAMP7", "SYT2", "CLCN4", "UNC13A", "RAB3C", "PICALM", "BSN", "SNAP25", "STX1B", "SEC22B", "SYNDIG1", "SEPTIN8", "RPH3A", "RAB15", "PTPRS", "SYN3", "SYN1", "APP", "SYP", "SV2A", "APBA1", "PTPRN2", "KIF1B", "KIF1A", "DLG4", "AMPH", "SYNPR", "SLC17A6", "CALM3", "BRSK1", "GAD2", "RAB3D", "RAB3A", "SYT1")	0	c("SYT5", "SYT6", "SLC6A17", "UNC13A", "SYT9", "SV2C", "PENK", "SLC17A7", "TPRG1L", "SNCAIP", "BRSK1", "BDNF", "SYT1")	0	0	0	c("APP", "DRD2", "DLG4", "BDNF")	c("DDC", "DRD2", "DLG4", "BDNF")	c("SNAP25", "GRIN2A", "PDE4B", "BDNF", "GAD2")	c("SNAP25", "APP", "DISC1", "BDNF")	c("SNAP25", "DISC1", "BDNF")	0	0
2613	NEURON TO NEURON SYNAPSE	GO:0098984	GOCC	synapse	Signaling	0	0	0	c("RPL8", "RPL6", "RPL7", "RPS14", "RPS19", "MAP1B", "PTPRS", "RPLP0", "DBNL", "GRIA1", "DAB1", "SH3GL1", "CNN3", "ATP1A1", "CACNG5", "SYT11")	c("CRYAB", "RPS14", "RPS19", "RPLP0", "CRIPT", "FABP5", "BAALC")	c("CDH2", "IQSEC1", "DCLK1", "ATP1B2", "CTNND2", "PRNP", "IGSF11", "GRM3", "NTRK2")	0	0	0	0	0	0	0	0	c("SLC4A8", "DYNLL2", "SH3GL2", "CRYAB", "VAMP7", "SLC1A1", "DMTN", "SRCIN1", "RPL8", "RUSC1", "RPL38", "BSN", "EPHA7", "MAPK8IP2", "EPB41", "SYNDIG1", "BCL11A", "SRC", "IQSEC3", "NETO2", "GRIN2B", "CPEB3", "PTPRT", "ARF1", "PTPRS", "GRIK5", "PCLO", "KCND2", "SYN3", "SYN1", "ZDHHC15", "CNKSR2", "SYNPO", "ADCY1", "DRP2", "PAK3", "FABP5", "ADGRL1", "CDK5R1", "CLSTN3", "ATP1B2", "CTNND2", "CLSTN1", …	c("EPHA7", "NGFR", "BCL11A", "GRIN2B", "NTSR1", "PCLO", "LRRC7", "RGS7BP", "SH3GL3", "SLC8A2", "GRIP1", "GRIA2", "CHRNA3", "ATP1A3", "DAB1", "NECTIN1", "SHANK2", "CACNG8", "SLITRK1", "CACNG2", "CACNG4", "ADD2")	c("DMTN", "SYT9", "MT-ND2", "ANKS1B", "LRRC7", "ACTN2", "LZTS1", "LIN7A", "IGSF11", "MYD88", "INSYN2A", "PENK", "LRRTM2", "GRID2", "LRP8", "CACNG4", "MX2", "MX1", "SYT1")	0	c("CHRM1", "PDLIM5")	0	c("ADCY8", "ATP1A3", "CACNA1C", "DRD2", "DRD3", "DLG4", "ARRB2", "CAMK2A")	c("BCR", "CTNND2", "CACNA1C", "DRD2", "DRD3", "DLG2", "DLG4", "ARRB1", "ADORA2A", "CAMK2A")	c("GRIK4", "GRIN2A", "GRIK2", "CACNA1C", "PDE4B", "ADD3", "NTRK2")	c("DISC1", "NOS1", "ADORA2A")	c("DISC1", "NOS1", "ADORA2A")	0	0
2615	ASYMMETRIC SYNAPSE	GO:0032279	GOCC	synapse	Signaling	0	0	0	c("RPL8", "RPL6", "RPL7", "RPS14", "RPS19", "MAP1B", "PTPRS", "RPLP0", "DBNL", "GRIA1", "DAB1", "SH3GL1", "CNN3", "ATP1A1", "CACNG5", "SYT11")	c("CRYAB", "RPS14", "RPS19", "RPLP0", "CRIPT", "FABP5", "BAALC")	c("CDH2", "IQSEC1", "DCLK1", "CTNND2", "PRNP", "IGSF11", "GRM3", "NTRK2")	0	0	0	0	0	0	0	0	c("SLC4A8", "DYNLL2", "CRYAB", "SLC1A1", "DMTN", "SRCIN1", "RPL8", "RUSC1", "RPL38", "BSN", "EPHA7", "MAPK8IP2", "EPB41", "SYNDIG1", "BCL11A", "SRC", "IQSEC3", "NETO2", "GRIN2B", "CPEB3", "PTPRT", "ARF1", "PTPRS", "GRIK5", "PCLO", "KCND2", "SYN3", "SYN1", "ZDHHC15", "CNKSR2", "SYNPO", "ADCY1", "DRP2", "PAK3", "FABP5", "ADGRL1", "CDK5R1", "CLSTN3", "CTNND2", "CLSTN1", "SLC8A2", "GRIP1", "BAALC", "…	c("EPHA7", "NGFR", "BCL11A", "GRIN2B", "PCLO", "LRRC7", "RGS7BP", "SH3GL3", "SLC8A2", "GRIP1", "GRIA2", "CHRNA3", "DAB1", "SHANK2", "CACNG8", "SLITRK1", "CACNG2", "CACNG4", "ADD2")	c("DMTN", "MT-ND2", "ANKS1B", "LRRC7", "ACTN2", "LZTS1", "LIN7A", "IGSF11", "MYD88", "INSYN2A", "LRRTM2", "GRID2", "LRP8", "CACNG4", "MX2", "MX1")	0	c("CHRM1", "PDLIM5")	0	c("ADCY8", "CACNA1C", "DRD2", "DRD3", "DLG4", "ARRB2", "CAMK2A")	c("BCR", "CTNND2", "CACNA1C", "DRD2", "DRD3", "DLG2", "DLG4", "ARRB1", "ADORA2A", "CAMK2A")	c("GRIN2A", "GRIK2", "CACNA1C", "PDE4B", "ADD3", "NTRK2")	c("DISC1", "NOS1", "ADORA2A")	c("DISC1", "NOS1", "ADORA2A")	0	0
2626	TERMINAL BOUTON	GO:0043195	GOCC	synapse	Signaling	0	0	0	0	0	0	0	0	0	0	0	0	0	0	c("KCNC2", "SLC4A8", "NTRK2", "PTPRN2", "CALB1", "CPLX2", "GRIK3", "PRSS12", "GRIK5", "ADCYAP1", "SYP", "RAB3A", "UNC13A")	0	0	c("ADORA1", "ADCYAP1")	0	NTRK2	0	0	c("NTRK2", "GRIK2")	0	0	0	0
2629	PRESYNAPTIC ACTIVE ZONE MEMBRANE	GO:0048787	GOCC	synapse	Signaling	0	0	0	0	0	c("CDH2", "GPM6A")	0	0	0	0	0	0	c("P2RY1", "SYT11", "STX4", "GPM6A")	0	c("P2RY1", "APBA1", "STX1B", "NECTIN1", "STXBP1", "GPM6A")	0	0	0	0	0	0	0	0	0	0	0	0
2636	PRESYNAPTIC ACTIVE ZONE	GO:0048786	GOCC	synapse	Signaling	0	0	0	0	0	0	0	0	0	0	0	0	c("P2RY1", "ADORA1", "SYT11", "STX4", "GPM6A", "PHB2")	0	c("P2RY1", "BSN", "SV2A", "PPFIA2", "APBA1", "STX1B", "RIMS3", "GPM6A", "PCLO", "PPFIBP1", "GAD1", "BRSK1", "SYN1", "APP", "NECTIN1", "SYP", "ERC2", "RIMS4", "RAB3A", "UNC13A", "STXBP1")	c("PPFIA2", "PCLO", "NECTIN1", "RAB3A", "STXBP1")	c("SLC17A7", "TPRG1L", "BRSK1", "RIMS4", "UNC13A")	c("ADORA1", "ADORA2A")	0	0	c("ADCY8", "APP")	0	0	c("APP", "ADORA2A")	0	0	0
2648	DENDRITIC SPINE	GO:0043197	GOCC	synapse	Signaling	0	0	0	c("LPAR1", "LAMA2", "GRIA1", "RHOA", "MAPT", "PPP1CA", "SRI", "NEDD4", "CNN3", "MAP1B", "SYT11", "ARF4", "PDLIM4", "APP")	c("RHOA", "CRYAB", "ABI2", "ARF4", "CRIPT")	0	0	0	0	0	0	0	c("ADORA1", "PPP1CA", "SRI", "NTRK2", "SYT11", "FBXO2", "DNM2", "STX4", "GPM6A", "RAB8A", "OPHN1")	0	c("CLSTN1", "SLC8A2", "APBA1", "SHISA9", "CTTN", "GRIA2", "MAPT", "HAP1", "CRYAB", "ZNF804A", "DLG4", "SLC1A1", "ARRB1", "ATP1A2", "GRM3", "GRID2", "SHANK2", "CNN3", "FARP1", "NTRK2", "PPFIA2", "SEPTIN11", "CALB1", "SYNDIG1", "RPH3A", "GPM6A", "KCND2", "PTPRO", "APP", "GRIA4", "SYNPO", "CDK5R1")	c("FRMPD4", "SLC8A2", "LPAR1", "GRIA2", "SLA", "CTTNBP2", "SHANK2", "FARP1", "PPFIA2", "NGFR", "NTSR1", "PTPRO", "DOCK10")	c("LZTS1", "GRID2", "OPRM1", "ANKS1B", "MX2", "MX1", "SEZ6", "DDN", "PTPRO", "ACTN2")	0	0	0	c("DRD2", "DLG4", "ARRB2", "CAMK2A", "DRD1", "APP")	c("DRD2", "DLG4", "ARRB1", "CAMK2A", "BCR")	c("PDE4B", "NTRK2", "GRIN2A", "DRD1")	0	0	0	0
2652	INTRINSIC COMPONENT OF POSTSYNAPTIC MEMBRANE	GO:0098936	GOCC	synapse	Signaling	0	c("CDH10", "SLITRK2", "ABHD6")	0	0	0	0	0	0	0	0	0	0	0	0	c("CLSTN3", "CLSTN1", "SLC30A1", "SHISA9", "CHRNA1", "CNTN2", "EFNB3", "LRFN5", "GRM3", "NETO1", "LRRTM2", "GRID2", "DCC", "NLGN2", "CACNG7", "SLITRK1", "ERBB4", "SLITRK3", "CACNG2", "KCNA1", "EPHA7", "HTR5A", "SLITRK2", "PCDH17", "PTPRT", "GABRB2", "PTPRS", "GRIK5", "KCND2", "ADCY1", "PCDH8", "ABHD6", "GABRA3")	c("CHRNA9", "CNTN2", "GRM2", "LRRTM1", "CDH9", "SLITRK1", "CACNG2", "CACNG4", "EPHA7", "RGS7BP", "GABRA3")	c("LRRTM2", "GRID2", "OPRM1", "CACNG4", "ADGRL2", "PCDH17", "ABHD6")	c("ADORA1", "ADORA2A", "ADRA1A")	0	0	c("DRD2", "DRD3")	c("DRD2", "DRD3", "ADORA2A", "ADRA1A")	c("GRIK4", "SLC6A4", "GRIN2A", "HTR2A")	c("SLC6A4", "ADORA2A")	c("SLC6A4", "ADORA2A")	c("SLC6A4", "HTR2A")	0
2664	INTRINSIC COMPONENT OF POSTSYNAPTIC DENSITY MEMBRANE	GO:0099146	GOCC	synapse	Signaling	0	0	0	0	0	0	0	0	0	0	0	0	0	0	c("CACNG7", "CLSTN3", "SLITRK1", "ERBB4", "SLITRK3", "CLSTN1", "CACNG2", "EPHA7", "SLC30A1", "SHISA9", "EFNB3", "PTPRT", "PTPRS", "GRIK5", "LRFN5", "NETO1", "LRRTM2", "ADCY1", "GRID2", "DCC")	c("SLITRK1", "CACNG2", "CACNG4", "EPHA7", "RGS7BP")	0	0	CHRM1	0	0	0	0	0	0	0	0
2668	INTEGRAL COMPONENT OF POSTSYNAPTIC MEMBRANE	GO:0099055	GOCC	synapse	Signaling	0	c("CDH10", "SLITRK2", "ABHD6")	0	0	0	0	0	0	0	0	0	0	0	0	c("CLSTN3", "CLSTN1", "SLC30A1", "SHISA9", "CHRNA1", "EFNB3", "LRFN5", "GRM3", "NETO1", "LRRTM2", "GRID2", "DCC", "NLGN2", "CACNG7", "SLITRK1", "ERBB4", "SLITRK3", "CACNG2", "KCNA1", "EPHA7", "HTR5A", "SLITRK2", "PCDH17", "PTPRT", "GABRB2", "PTPRS", "GRIK5", "KCND2", "ADCY1", "PCDH8", "ABHD6", "GABRA3")	c("CHRNA9", "GRM2", "LRRTM1", "CDH9", "SLITRK1", "CACNG2", "CACNG4", "EPHA7", "GABRA3")	c("LRRTM2", "GRID2", "OPRM1", "CACNG4", "ADGRL2", "PCDH17", "ABHD6")	c("ADORA1", "ADORA2A", "ADRA1A")	0	0	c("DRD2", "DRD3")	c("DRD2", "DRD3", "ADORA2A", "ADRA1A")	c("GRIK4", "SLC6A4", "GRIN2A", "HTR2A")	c("SLC6A4", "ADORA2A")	c("SLC6A4", "ADORA2A")	c("SLC6A4", "HTR2A")	0
2671	AXON TERMINUS	GO:0043679	GOCC	synapse	Signaling	0	0	0	0	0	0	0	0	0	0	0	0	0	0	c("SLC4A8", "SLC8A2", "ELK1", "PTPRN2", "GRIK3", "SLC1A1", "GAD1", "UNC13A", "ROR1", "KCNA2", "KCNC2", "ITGA2", "KCNA1", "NTRK2", "CALB1", "CPLX2", "PRSS12", "RNF40", "GRIK5", "ADCYAP1", "SYP", "RAB3A", "PRKCB")	c("SLC8A2", "HCN3", "NTS", "SLC4A10", "NTSR1", "SNCA", "RAB3A", "MICAL1")	0	c("ADORA1", "ADCYAP1")	0	0	c("DRD2", "CRHBP", "ADCYAP1", "CRHR2")	c("DRD2", "CRHBP")	c("GAD1", "NTRK2", "GRIK2")	0	0	0	0
2697	POSTSYNAPTIC DENSITY	GO:0014069	GOCC	synapse	Signaling	0	0	0	c("RPL8", "RPL6", "RPL7", "RPS14", "RPS19", "MAP1B", "PTPRS", "RPLP0", "DBNL", "GRIA1", "DAB1", "SH3GL1", "CNN3", "ATP1A1", "CACNG5", "SYT11")	c("CRYAB", "RPS14", "RPS19", "RPLP0", "CRIPT", "FABP5", "BAALC")	c("CDH2", "IQSEC1", "DCLK1", "CTNND2", "PRNP", "IGSF11", "GRM3", "NTRK2")	0	0	0	0	0	0	0	0	c("DYNLL2", "CRYAB", "DMTN", "SRCIN1", "RPL8", "RUSC1", "RPL38", "BSN", "EPHA7", "MAPK8IP2", "EPB41", "SYNDIG1", "BCL11A", "SRC", "IQSEC3", "NETO2", "GRIN2B", "CPEB3", "PTPRT", "ARF1", "PTPRS", "GRIK5", "PCLO", "KCND2", "SYN3", "SYN1", "ZDHHC15", "CNKSR2", "SYNPO", "ADCY1", "DRP2", "PAK3", "FABP5", "ADGRL1", "CDK5R1", "CLSTN3", "CTNND2", "CLSTN1", "SLC8A2", "GRIP1", "BAALC", "SLC30A1", "SHISA9", …	c("EPHA7", "NGFR", "BCL11A", "GRIN2B", "PCLO", "LRRC7", "RGS7BP", "SH3GL3", "SLC8A2", "GRIP1", "GRIA2", "CHRNA3", "DAB1", "SHANK2", "CACNG8", "SLITRK1", "CACNG2", "CACNG4", "ADD2")	c("DMTN", "MT-ND2", "ANKS1B", "LRRC7", "ACTN2", "LZTS1", "LIN7A", "IGSF11", "MYD88", "INSYN2A", "LRRTM2", "GRID2", "LRP8", "CACNG4", "MX2", "MX1")	0	c("CHRM1", "PDLIM5")	0	c("ADCY8", "CACNA1C", "DRD2", "DRD3", "DLG4", "ARRB2", "CAMK2A")	c("BCR", "CTNND2", "CACNA1C", "DRD2", "DRD3", "DLG2", "DLG4", "ARRB1", "ADORA2A", "CAMK2A")	c("GRIN2A", "GRIK2", "CACNA1C", "PDE4B", "ADD3", "NTRK2")	c("DISC1", "NOS1", "ADORA2A")	c("DISC1", "NOS1", "ADORA2A")	0	0
2707	INTRINSIC COMPONENT OF POSTSYNAPTIC SPECIALIZATION MEMBRANE	GO:0098948	GOCC	synapse	Signaling	0	0	0	0	0	0	0	0	0	0	0	0	0	0	c("CACNG7", "CLSTN3", "SLITRK1", "ERBB4", "SLITRK3", "CLSTN1", "CACNG2", "EPHA7", "HTR5A", "SLC30A1", "SHISA9", "CHRNA1", "EFNB3", "PTPRT", "GABRB2", "PTPRS", "GRIK5", "LRFN5", "KCND2", "NETO1", "LRRTM2", "ADCY1", "GRID2", "DCC", "GABRA3", "NLGN2")	c("SLITRK1", "CACNG2", "CACNG4", "EPHA7", "CHRNA9", "RGS7BP", "LRRTM1", "GABRA3")	0	0	CHRM1	0	0	0	0	0	0	0	0
2710	NEUROMUSCULAR JUNCTION	GO:0031594	GOCC	synapse	Signaling	0	0	0	c("TUBA1A", "LAMB2", "LAMA2", "APP", "PRKAR1A")	0	0	0	0	0	0	0	0	0	0	c("TUBA1A", "SYNGR1", "SPOCK1", "SV2A", "NEFL", "EPHA7", "STX1B", "CHRNA1", "FCHSD2", "POSTN", "COL4A5", "ANK3", "PTN", "DLG2", "DLG4", "APP", "SYP", "UNC13A", "SYNC", "LRP4", "CDK5R1")	0	0	c("ACHE", "ANK3")	0	0	c("DLG4", "APP")	c("DLG2", "DLG4")	0	0	0	0	0
2736	POSTSYNAPTIC DENSITY MEMBRANE	GO:0098839	GOCC	synapse	Signaling	0	0	0	0	0	0	0	0	0	0	0	0	0	0	c("CACNG7", "CLSTN3", "SLITRK1", "ERBB4", "SLITRK3", "CLSTN1", "CACNG2", "EPHA7", "ATP2B2", "SLC30A1", "SHISA9", "SYNDIG1", "GRIA2", "GRIN2B", "CACNA1C", "EFNB3", "PTPRT", "PTPRS", "GRIK5", "LRFN5", "DLG2", "DLG4", "CNKSR2", "GRM1", "NETO1", "LRRTM2", "ADCY1", "GRID2", "DCC")	c("CACNG8", "SLITRK1", "CACNG2", "CACNG4", "EPHA7", "GRIA2", "GRIN2B", "RGS7BP")	c("CACNG4", "LIN7A", "LRRTM2", "ACTN2", "GRID2")	0	CHRM1	0	c("CACNA1C", "DRD3", "DLG4")	c("CACNA1C", "DRD3", "DLG2", "DLG4")	c("GRIN2A", "CACNA1C")	0	0	0	0
2743	SYNAPTIC MEMBRANE	GO:0097060	GOCC	synapse	Signaling	0	c("KCNK1", "ABHD6", "ANK2", "GRIA2", "CDH10", "SLITRK2")	0	0	0	c("SLC1A2", "SYNE1", "CDH2", "DAG1", "CSPG5", "GPM6A", "HSPA8", "GRM3", "GABRB1")	0	0	0	0	0	0	0	0	c("SLC1A6", "SLC4A8", "SYNE1", "CHRM3", "GRIK1", "GPC4", "GABBR2", "GABBR1", "ANXA1", "CHRM2", "SNAP91", "CRYAB", "SSPN", "NSG1", "KCTD16", "UNC13A", "KCNA2", "PICALM", "STXBP1", "EPHA7", "SNAP25", "STX1B", "SYNDIG1", "RPH3A", "GRIN2B", "KCNJ4", "GABRG2", "PTPRT", "GABRB2", "RIMS3", "GPM6A", "PTPRS", "GRIK5", "KCND2", "GABRB3", "CNKSR2", "SYP", "ERC2", "ADCY1", "ABHD6", "GABRQ", "GABRA3", "ADGRL1…	c("SNAP91", "GRM2", "CHRM5", "CDH9", "STXBP1", "EPHA7", "GRIN2B", "RGS7BP", "GABRA3", "CHRNB2", "CHRNA7", "GRIP1", "CNTN5", "GRIA2", "CHRNA3", "CHRNA9", "CNTN2", "ANK3", "LRRTM1", "NECTIN1", "SHANK2", "CACNG8", "SLITRK1", "CACNG2", "CACNG4")	c("SYT6", "UNC13A", "ACTN2", "ABHD6", "GABRQ", "FAIM2", "LZTS1", "LIN7A", "LRRTM2", "RIMS4", "GRID2", "OPRM1", "CACNG4", "ADGRL2", "MX2", "SNCAIP", "MX1", "PCDH17", "CNR1", "DDN", "SYT1", "DGKB")	c("ADORA1", "CACNA1C", "ANK3", "ADORA2A", "ADRA1A")	0	0	c("CHRM2", "ADCY8", "CHRNB3", "CHRNA2", "CHRNA4", "CACNA1C", "DRD2", "DRD3", "DLG4", "ARRB2", "CNR1", "DGKB")	c("CACNA1C", "DRD2", "DRD3", "DLG2", "DLG4", "ARRB1", "ADORA2A", "CNR1", "ADRA1A")	c("GRIK4", "SNAP25", "GRIN2A", "GRIK2", "CACNA1C", "SLC6A4", "ANK3", "SCN2A", "HTR2A", "GAD2")	c("SNAP25", "SLC6A4", "ADORA2A")	c("SNAP25", "SLC6A4", "ADORA2A")	c("CACNA1C", "SLC6A4", "HTR2A", "GAD2")	0
2746	INTEGRAL COMPONENT OF SYNAPTIC MEMBRANE	GO:0099699	GOCC	synapse	Signaling	0	c("CDH10", "SLITRK2", "ABHD6")	0	0	0	c("SLC1A2", "GRM3", "CDH2", "CSPG5", "GPM6A")	0	0	0	0	0	0	0	0	c("CLSTN3", "CLSTN1", "SLC1A6", "SLC30A1", "SHISA9", "CHRNA1", "EFNB3", "LRFN5", "GRM3", "NETO1", "SCN2A", "NECTIN1", "LRRTM2", "GRID2", "DCC", "NLGN2", "CACNG7", "SLITRK1", "ERBB4", "SLITRK3", "P2RY1", "CACNG2", "KCNA1", "EPHA7", "HTR5A", "SLITRK2", "PCDH17", "PTPRT", "GABRB2", "GPM6A", "PTPRS", "GRIK5", "CNR1", "KCND2", "ADCY1", "KCNJ3", "PCDH8", "ABHD6", "GABRA3")	c("CHRNA9", "GRM2", "LRRTM1", "NECTIN1", "CDH9", "SLITRK1", "CACNG2", "CACNG4", "EPHA7", "GABRA3")	c("SYT6", "LRRTM2", "GRID2", "OPRM1", "CACNG4", "ADGRL2", "PCDH17", "CNR1", "ABHD6")	c("ADORA1", "ADORA2A", "ADRA1A")	0	0	c("DRD2", "DRD3", "ADCY8", "CNR1")	c("DRD2", "DRD3", "ADORA2A", "CNR1", "ADRA1A")	c("GRIK4", "SLC6A4", "SCN2A", "GRIN2A", "HTR2A")	c("SLC6A4", "ADORA2A")	c("SLC6A4", "ADORA2A")	c("SLC6A4", "HTR2A")	0
2752	SYNAPTIC CLEFT	GO:0043083	GOCC	synapse	Signaling	0	0	0	c("LAMB2", "LAMA2")	0	0	0	0	0	0	0	0	0	0	c("PRSS12", "LGI1", "ADGRB3", "SLC1A1", "APOE", "CBLN1")	0	0	c("ACHE", "APOE")	0	0	0	0	0	0	0	0	0
2757	INTRINSIC COMPONENT OF SYNAPTIC MEMBRANE	GO:0099240	GOCC	synapse	Signaling	0	c("CDH10", "SLITRK2", "ABHD6")	0	0	0	c("SLC1A2", "GRM3", "CDH2", "CSPG5", "GPM6A")	0	0	0	0	0	0	0	0	c("CLSTN3", "CLSTN1", "SLC1A6", "SLC30A1", "SHISA9", "CHRNA1", "CNTN5", "GPC4", "CNTN2", "EFNB3", "LRFN5", "GRM3", "NETO1", "SCN2A", "NECTIN1", "LRRTM2", "GRID2", "DCC", "NLGN2", "CACNG7", "SLITRK1", "ERBB4", "SLITRK3", "P2RY1", "CACNG2", "KCNA1", "EPHA7", "HTR5A", "SLITRK2", "PCDH17", "PTPRT", "GABRB2", "GPM6A", "PTPRS", "GRIK5", "CNR1", "KCND2", "ADCY1", "KCNJ3", "PCDH8", "ABHD6", "GABRA3")	c("CNTN5", "CHRNA9", "CNTN2", "GRM2", "LRRTM1", "NECTIN1", "CDH9", "SLITRK1", "CACNG2", "CACNG4", "EPHA7", "RGS7BP", "GABRA3")	c("SYT6", "LRRTM2", "GRID2", "OPRM1", "CACNG4", "ADGRL2", "PCDH17", "CNR1", "ABHD6")	c("ADORA1", "ADORA2A", "ADRA1A")	0	0	c("DRD2", "DRD3", "ADCY8", "CNR1")	c("DRD2", "DRD3", "ADORA2A", "CNR1", "ADRA1A")	c("GRIK4", "SLC6A4", "SCN2A", "GRIN2A", "HTR2A")	c("SLC6A4", "ADORA2A")	c("SLC6A4", "ADORA2A")	c("SLC6A4", "HTR2A")	0
2763	INTRINSIC COMPONENT OF PRESYNAPTIC MEMBRANE	GO:0098889	GOCC	synapse	Signaling	0	0	0	0	0	c("SLC1A2", "GPM6A", "GRM3", "CDH2")	0	0	0	0	0	0	c("P2RY1", "ADORA1", "SYT11", "GPC4", "GPM6A")	0	c("ERBB4", "P2RY1", "SLC1A6", "KCNA1", "CNTN5", "GPC4", "EFNB3", "PCDH17", "PTPRS", "GPM6A", "GRIK5", "CNR1", "GRM3", "SCN2A", "NECTIN1", "KCNJ3")	0	0	c("ADORA1", "ADORA2A", "ADRA1A")	CHRM1	0	c("DRD2", "CNR1", "ADCY8")	c("DRD2", "CNR1", "ADORA2A", "ADRA1A")	c("GRIK4", "SLC6A4", "HTR2A", "SCN2A")	c("SLC6A4", "ADORA2A")	c("SLC6A4", "ADORA2A")	c("SLC6A4", "HTR2A")	0
2769	POSTSYNAPTIC MEMBRANE	GO:0045211	GOCC	synapse	Signaling	0	c("ABHD6", "ANK2", "GRIA2", "CDH10", "SLITRK2")	0	0	0	0	0	0	0	0	0	0	0	0	c("SYNE1", "CHRM3", "GRIK1", "GABBR2", "GABBR1", "CHRM2", "SSPN", "NSG1", "KCTD16", "PICALM", "EPHA7", "SYNDIG1", "RPH3A", "GRIN2B", "KCNJ4", "GABRG2", "PTPRT", "GABRB2", "PTPRS", "GRIK5", "KCND2", "GABRB3", "CNKSR2", "ADCY1", "ABHD6", "GABRQ", "GABRA3", "FAIM2", "CLSTN3", "CLSTN1", "GRIP1", "CHRNA6", "SLC30A1", "SHISA9", "GRIK3", "CHRNA1", "GRIA2", "CHRNA3", "FBXO45", "CNTN2", "CACNA1C", "EFNB3"…	c("GRM2", "CHRM5", "CDH9", "EPHA7", "GRIN2B", "RGS7BP", "GABRA3", "CHRNB2", "CHRNA7", "GRIP1", "GRIA2", "CHRNA3", "CHRNA9", "CNTN2", "ANK3", "LRRTM1", "SHANK2", "CACNG8", "SLITRK1", "CACNG2", "CACNG4")	c("ACTN2", "ABHD6", "GABRQ", "FAIM2", "LZTS1", "LIN7A", "LRRTM2", "GRID2", "OPRM1", "CACNG4", "ADGRL2", "MX2", "MX1", "PCDH17", "DDN", "DGKB")	c("ADORA1", "CACNA1C", "ANK3", "ADORA2A", "ADRA1A")	0	0	c("CHRM2", "CHRNB3", "CHRNA2", "CHRNA4", "CACNA1C", "DRD2", "DRD3", "DLG4", "ARRB2", "DGKB")	c("CACNA1C", "DRD2", "DRD3", "DLG2", "DLG4", "ARRB1", "ADORA2A", "ADRA1A")	c("GRIK4", "GRIN2A", "GRIK2", "CACNA1C", "SLC6A4", "ANK3", "HTR2A")	0	0	c("CACNA1C", "SLC6A4", "HTR2A")	0
2775	INTEGRAL COMPONENT OF POSTSYNAPTIC SPECIALIZATION MEMBRANE	GO:0099060	GOCC	synapse	Signaling	0	0	0	0	0	0	0	0	0	0	0	0	0	0	c("CACNG7", "CLSTN3", "SLITRK1", "ERBB4", "SLITRK3", "CLSTN1", "CACNG2", "EPHA7", "HTR5A", "SLC30A1", "SHISA9", "CHRNA1", "EFNB3", "PTPRT", "GABRB2", "PTPRS", "GRIK5", "LRFN5", "KCND2", "NETO1", "LRRTM2", "ADCY1", "GRID2", "DCC", "GABRA3", "NLGN2")	c("SLITRK1", "CACNG2", "CACNG4", "EPHA7", "CHRNA9", "LRRTM1", "GABRA3")	0	0	CHRM1	0	0	0	0	0	0	0	0
2776	SYMMETRIC SYNAPSE	GO:0032280	GOCC	synapse	Signaling	0	0	0	0	0	0	0	0	0	0	0	0	0	0	c("NLGN2", "SLC4A8", "SEPTIN11")	0	0	0	0	0	0	0	0	0	0	0	0
2778	EXCITATORY SYNAPSE	GO:0060076	GOCC	synapse	Signaling	0	0	0	0	0	0	0	0	0	0	0	0	0	0	c("SLC17A6", "DLG4", "BSN", "NETO1", "LRRTM2", "CBLN1", "SYP", "SYNDIG1", "KCNJ3", "GRID2", "GRIA2", "SYT1", "PALLD")	0	c("IGSF11", "SLC17A7", "LRRTM2", "GRID2", "SYT1")	0	0	0	c("ADCY8", "DLG4")	0	0	0	0	0	0
2793	GABA-ERGIC SYNAPSE	GO:0098982	GOCC	synapse	Signaling	0	c("SLITRK2", "CDH10", "ABHD6")	0	0	0	c("CSPG5", "GABRB1", "DAG1")	0	0	0	0	0	c("CLSTN1", "C1QBP", "GABBR1", "GABRB1", "ABHD6", "NLGN2")	0	0	c("CLSTN3", "SLITRK1", "ERBB4", "SLITRK3", "CLSTN1", "BSN", "SV2A", "ATP2B2", "SEPTIN11", "CALB1", "SLITRK2", "CNTN5", "GABBR1", "PCDH17", "GABRG2", "GABRB2", "PCLO", "CNR1", "LRFN5", "KCND2", "PTPRO", "LRRTM2", "ERC2", "GAP43", "ABHD6", "GABRA3", "NLGN2")	c("SLITRK1", "CNTN5", "PCLO", "PTPRO", "LRRTM1", "GABRA3", "CDH13")	c("PCDH17", "CNR1", "PTPRO", "SLC6A17", "LRRTM2", "ABHD6")	0	0	0	c("DRD2", "DRD3", "CNR1", "CDH13")	c("DRD2", "DRD3", "CNR1", "ADRA1A")	0	0	0	0	0
2800	INTRINSIC COMPONENT OF PRESYNAPTIC ACTIVE ZONE MEMBRANE	GO:0098945	GOCC	synapse	Signaling	0	0	0	0	0	c("CDH2", "GPM6A")	0	0	0	0	0	0	c("P2RY1", "SYT11", "GPM6A")	0	0	0	0	0	0	0	0	0	0	0	0	0	0
2824	SCHAFFER COLLATERAL - CA1 SYNAPSE	GO:0098685	GOCC	synapse	Signaling	0	0	0	c("PTPRA", "SYT11", "PTPRS", "SH3GL1")	0	0	0	0	0	0	0	0	0	0	c("BSN", "CACNG2", "NEFL", "EPHA7", "APBA1", "SLC30A1", "AKAP12", "GABBR1", "PTPRS", "SH3GL2", "TNR", "WNT7A", "INA", "SYN1", "GRM1", "LRRTM2", "SYP", "ADCY1", "DCC", "TUBB2B")	0	0	0	CHRM1	0	c("ADCY8", "ADRB1", "DGKB")	0	0	0	0	0	0
[truncated: 101 more rows]

## Sheet: Supplementary Table S3
Drug Signature	MOA	AST1	AST2	AST3	AST4	AST5	Common	AST_MCAO	AST_LPS	AST_Bin1	AST_Bin2	AST_Bin3	AST_Bin4	AST_Bin5	AST_Bin6	AST_hiPSC_SubtypeVSClassical	AST_hiPSC_SCZvsHC	AST_hiPSC_SCZRvsSCZNR	Schizophrenia	Chronic schizophrenia	Paranoid Schizophrenia	Mental Depression	Unipolar Depression	Depression, Bipolar	Endogenous depression	Depression, Neurotic	Involutional Depression	Bipolar I disorder
[truncated: 100 more rows]

[truncated: 2 more sheets: Supplementary Table S4, Supplementary Table S5]
